# Supplementary material for: Genome‐wide association study identifies quantitative trait loci associated with resistance to Verticillium dahliae race 3 in tomato
Source: Plant Genome. 2025 Oct 14;18(4):e70132. doi: 10.1002/tpg2.70132 (PMC12521801; doi:10.1002/tpg2.70132)
Supplement: Supplementary file 2 — File S1. Excel file containing six spreadsheets: (1) phenotypic data; (2) genotypic data; (3) subpopulation membership of individuals from STRUCTURE analysis; (4) principal component analysis (PCA) results for the first five components; (5) candidate genes with associated metadata; and (6) the top 100 GWAS hits used for GWAS‐informed genomic prediction (GWABLUP). [file TPG2-18-e70132-s002.xlsx]

## Sheet: Phenotype
sno	Plant_ID	AUDPC_LC	AUDPC_CN_perc	Origin
1	NC109	-16.52	72.2	NC_Breeding_Lines
2	NC13583_048_F4	-5.93	70.5	NC_Breeding_Lines
3	NC13192_F5	12.74	85.2	NC_Breeding_Lines
4	LA2172	15.52	27.6	Wild_Relatives_UC_Davis
5	LA2744	16	24.7	Wild_Relatives_UC_Davis
6	LA2157	16.67	32	Wild_Relatives_UC_Davis
7	LA1708	19.33	70	Wild_Relatives_UC_Davis
8	LA1361	20	68	Wild_Relatives_UC_Davis
9	NC13272_GR1_030_F4	25.11	96.3	NC_Breeding_Lines
10	PI126443	31.51	96.3	USDA_PI_Accessions
11	NC30P	33.12	122.8	NC_Breeding_Lines
12	NC13272_191_F5	34.55	117	NC_Breeding_Lines
13	PI645337	36.67	119.3	USDA_PI_Accessions
14	NC13273_GR1_026_F4	38.67	107.3	NC_Breeding_Lines
15	NC13273_GR1_029_F4	38.67	107.3	NC_Breeding_Lines
16	PI644809	38.67	107.3	USDA_PI_Accessions
17	NC13203_F5	39.33	85.3	NC_Breeding_Lines
18	MountainFreshPlus	40.31	152.3	NC_Breeding_Lines
19	PI645407	40.67	104	USDA_PI_Accessions
20	SunLeaper	43.33	147.3	Landraces
21	NC1GEM	43.51	137.9	NC_Breeding_Lines
22	PI296366	43.63	126.1	USDA_PI_Accessions
23	Wisconsin55	44.67	103.3	Landraces
24	PI644731	45.33	115.3	USDA_PI_Accessions
25	NC13163_F5	46	114.7	NC_Breeding_Lines
26	PI407002	46.07	109.2	USDA_PI_Accessions
27	PI644732	48	133.3	USDA_PI_Accessions
28	PI370087	48.31	133.9	USDA_PI_Accessions
29	PI560326	48.67	147.3	USDA_PI_Accessions
30	PI647164	49.12	131.6	USDA_PI_Accessions
31	PI128657	50	95.3	USDA_PI_Accessions
32	NC0969_6_F7	50.67	106.7	NC_Breeding_Lines
33	PI644730	52	132	USDA_PI_Accessions
34	NC13273_GR1_014_F4	52.67	134	NC_Breeding_Lines
35	PI407004	52.67	134	USDA_PI_Accessions
36	PI601119	52.67	134	USDA_PI_Accessions
37	HI7998	53.37	117.8	Landraces
38	PI475744	53.37	117.8	USDA_PI_Accessions
39	NC13330_F4	53.93	97.5	NC_Breeding_Lines
40	NC7GEM	54	114	NC_Breeding_Lines
41	PI324707	54	114	USDA_PI_Accessions
42	PI270435	55.26	41.5	USDA_PI_Accessions
43	32BW(2009)-2	55.33	164	NC_Breeding_Lines
44	NC0969_10_5_F7	56	120.7	NC_Breeding_Lines
45	PI645345	58	100.7	USDA_PI_Accessions
46	PI330330	58.67	146.7	USDA_PI_Accessions
47	PI413723	58.97	141	USDA_PI_Accessions
48	PI370082	60	146.7	USDA_PI_Accessions
49	LA2940	60.58	150.7	Wild_Relatives_UC_Davis
50	NC13273_057_F4	60.67	114	NC_Breeding_Lines
51	PI293593	60.67	114	USDA_PI_Accessions
52	PI560323	60.67	114	USDA_PI_Accessions
53	PI304242	61.33	113.3	USDA_PI_Accessions
54	PI451983	61.33	113.3	USDA_PI_Accessions
55	PI564171	61.33	113.3	USDA_PI_Accessions
56	PI645361	61.33	113.3	USDA_PI_Accessions
57	NC4Grape	62	100	NC_Breeding_Lines
58	PI633453	62.07	159.8	USDA_PI_Accessions
59	PI415128	62.55	170.6	USDA_PI_Accessions
60	PI159198	62.67	134.7	USDA_PI_Accessions
61	NC13202_F5	63.33	125.3	NC_Breeding_Lines
62	PI639213	63.52	154	USDA_PI_Accessions
63	Neptune	64.32	154	Landraces
64	PI407440	64.67	112.7	USDA_PI_Accessions
65	PI644763	65.12	148.4	USDA_PI_Accessions
66	NC25P	65.33	97.3	NC_Breeding_Lines
67	PI560324	65.33	97.3	USDA_PI_Accessions
68	PI247528	65.41	115.3	USDA_PI_Accessions
69	PI410408	66	182.7	USDA_PI_Accessions
70	NC14288_F5	66.07	97.2	NC_Breeding_Lines
71	PI321027	66.67	100	USDA_PI_Accessions
72	PI276424	66.97	117	USDA_PI_Accessions
73	PI645270	67.11	214.7	USDA_PI_Accessions
74	NC10137_109_F7	67.33	130	NC_Breeding_Lines
75	NC1CS	67.33	130	NC_Breeding_Lines
76	PI272219	67.33	130	USDA_PI_Accessions
77	PI273445	67.33	130	USDA_PI_Accessions
78	PI370035	67.33	130	USDA_PI_Accessions
79	PI343059	68	120.7	USDA_PI_Accessions
80	PI645273	68	120.7	USDA_PI_Accessions
81	PI339911	68.67	114	USDA_PI_Accessions
82	PI644733	68.67	114	USDA_PI_Accessions
83	PI644824	69.12	145.2	USDA_PI_Accessions
84	PI279736	70	158	USDA_PI_Accessions
85	PI647445	70	158	USDA_PI_Accessions
86	NC13188_F5	70.17	160.2	NC_Breeding_Lines
87	PI560327	70.17	160.2	USDA_PI_Accessions
88	Heinz1706	70.67	170	NC_Breeding_Lines
89	LA4345	70.67	170	Wild_Relatives_UC_Davis
90	PI644735	70.67	170	USDA_PI_Accessions
91	PI407001	71.33	122.7	USDA_PI_Accessions
92	PI644795	71.33	122.7	USDA_PI_Accessions
93	PI647113	71.52	149.2	USDA_PI_Accessions
94	PI159199	71.77	147.4	USDA_PI_Accessions
95	PI644776	72	120.7	USDA_PI_Accessions
96	PI647426	72	120.7	USDA_PI_Accessions
97	21BW(2009)	72.32	134	NC_Breeding_Lines
98	NC6GEM	72.6	148.2	NC_Breeding_Lines
99	LA2399	72.67	113.3	Wild_Relatives_UC_Davis
100	NC0969_118_F7	72.67	113.3	NC_Breeding_Lines
101	NC13201_F5	72.67	113.3	NC_Breeding_Lines
102	PI370093	72.67	113.3	USDA_PI_Accessions
103	NC10418_79_F7	73.11	115.5	NC_Breeding_Lines
104	PI470263	73.12	170	USDA_PI_Accessions
105	CherryRome	73.33	133.3	Landraces
106	PI414161	73.33	133.3	USDA_PI_Accessions
107	PI265956	74	108.7	USDA_PI_Accessions
108	PI279732	74	108.7	USDA_PI_Accessions
109	PI309916	74	108.7	USDA_PI_Accessions
110	32BW(2009)-1	74.17	124.2	NC_Breeding_Lines
111	PI645267	74.21	176.1	USDA_PI_Accessions
112	PI279733	74.67	138	USDA_PI_Accessions
113	PI451986	74.72	210	USDA_PI_Accessions
114	NC13321_F6	75.33	134.7	NC_Breeding_Lines
115	PI644729	75.33	134.7	USDA_PI_Accessions
116	PI407000	75.52	162	USDA_PI_Accessions
117	PI647408	76	139.3	USDA_PI_Accessions
118	NC0969_213_F6	76.57	157.8	NC_Breeding_Lines
119	NC13159_F5	76.67	198	NC_Breeding_Lines
120	PI645370	77.92	132.4	USDA_PI_Accessions
121	PI341133	78	134	USDA_PI_Accessions
122	PI211838	80	128.7	USDA_PI_Accessions
123	PI564169	80	128.7	USDA_PI_Accessions
124	PI406996	80.67	152.7	USDA_PI_Accessions
125	PI647475	80.67	152.7	USDA_PI_Accessions
126	NC13340_F6	81.33	150.7	NC_Breeding_Lines
127	PI319695	81.33	150.7	USDA_PI_Accessions
128	PI280672	82	121.3	USDA_PI_Accessions
129	PI286098	82	121.3	USDA_PI_Accessions
130	PI600919	82	121.3	USDA_PI_Accessions
131	PI280671	82.67	218	USDA_PI_Accessions
132	NC13583_15_F4	83.26	198.8	NC_Breeding_Lines
133	NC13195_F5	83.33	153.3	NC_Breeding_Lines
134	PI407016	83.52	167.6	USDA_PI_Accessions
135	LA2533	84	136	Wild_Relatives_UC_Davis
136	NC13384_F6	84	136	NC_Breeding_Lines
137	PI508291	84	136	USDA_PI_Accessions
138	PI370085	84.61	146.5	USDA_PI_Accessions
139	LA2098	85.33	122	Wild_Relatives_UC_Davis
140	PI280669	85.33	122	USDA_PI_Accessions
141	PI644764	85.33	122	USDA_PI_Accessions
142	147BW-1R(2010)	86	152.7	NC_Breeding_Lines
143	PI248741	86.67	146.7	USDA_PI_Accessions
144	PI413721	86.67	146.7	USDA_PI_Accessions
145	NC10173_F5	87.33	184	NC_Breeding_Lines
146	PI451981	87.33	138.7	USDA_PI_Accessions
147	PI647424	87.33	138.7	USDA_PI_Accessions
148	NC13273_GR1_003_F4	88	140.7	NC_Breeding_Lines
149	PI159193	88	140.7	USDA_PI_Accessions
150	PI349593	88	140.7	USDA_PI_Accessions
151	PI451984	88.15	184.2	USDA_PI_Accessions
152	PI375937	88.31	157.1	USDA_PI_Accessions
153	PI560328	88.31	157.1	USDA_PI_Accessions
154	PI415127	88.4	203.9	USDA_PI_Accessions
155	PI406999	88.43	220.5	USDA_PI_Accessions
156	PI320198	89.33	145.3	USDA_PI_Accessions
157	NC13194_F5	90	158.7	NC_Breeding_Lines
158	PI293595	90	158.7	USDA_PI_Accessions
159	PI601449	90	158.7	USDA_PI_Accessions
160	PI645201	90	158.7	USDA_PI_Accessions
161	PI647446	90	158.7	USDA_PI_Accessions
162	PI293597	90.67	168.7	USDA_PI_Accessions
163	PI644727	90.71	146.7	USDA_PI_Accessions
164	LA1420	91.33	191.3	Wild_Relatives_UC_Davis
165	PI419029	92.67	164.7	USDA_PI_Accessions
166	PI647548	93.11	257.1	USDA_PI_Accessions
167	PI644778	93.23	190.1	USDA_PI_Accessions
168	PI286426	94	172.7	USDA_PI_Accessions
169	PI645203	94	172.7	USDA_PI_Accessions
170	PI645375	94	172.7	USDA_PI_Accessions
171	PI645391	95.33	157.3	USDA_PI_Accessions
172	PI647108	96	148	USDA_PI_Accessions
173	PI647127	96	148	USDA_PI_Accessions
174	NC0969_10_1_F7	96.19	117.1	NC_Breeding_Lines
175	PI205481	96.61	176.1	USDA_PI_Accessions
176	PI636196	96.67	185.3	USDA_PI_Accessions
177	21BW2009-1	97.23	194.1	NC_Breeding_Lines
178	CrimsonSprinter	97.33	160	Landraces
179	PI293592	97.33	160	USDA_PI_Accessions
180	PI129152	98	106.7	USDA_PI_Accessions
181	PI309899	98	106.7	USDA_PI_Accessions
182	PI644734	98	106.7	USDA_PI_Accessions
183	NC13583_134_F4	99.33	157.3	NC_Breeding_Lines
184	PI280670	99.81	138.5	USDA_PI_Accessions
185	PI636195	100	173.3	USDA_PI_Accessions
186	PI644728	101.33	120	USDA_PI_Accessions
187	PI645219	101.33	120	USDA_PI_Accessions
188	PI645318	101.33	120	USDA_PI_Accessions
189	PI294449	102	256	USDA_PI_Accessions
190	26BW(2009)-1	102.17	135.4	NC_Breeding_Lines
191	PI645157	102.67	162.7	USDA_PI_Accessions
192	PI413725	103.33	114.7	USDA_PI_Accessions
193	PI265957	103.52	139.6	USDA_PI_Accessions
194	NC13273_001_F4	103.73	169.9	NC_Breeding_Lines
195	PI644768	104.67	146	USDA_PI_Accessions
196	PI370083	105.93	186	USDA_PI_Accessions
197	NC22L-12008	106.03	133.3	NC_Breeding_Lines
198	PI279735	107.33	164	USDA_PI_Accessions
199	PI407439	107.33	164	USDA_PI_Accessions
200	PI281553	107.63	196.5	USDA_PI_Accessions
201	NC161L	107.68	261.2	NC_Breeding_Lines
202	PI451972	108.32	162.8	USDA_PI_Accessions
203	PI647474	108.67	210.7	USDA_PI_Accessions
204	PI413720	109.33	206.7	USDA_PI_Accessions
205	PI647109	109.41	168.9	USDA_PI_Accessions
206	PI413726	109.9	187.4	USDA_PI_Accessions
207	PI629031	110	226	USDA_PI_Accessions
208	NC13273_GR1_090_F4	110.97	225.8	NC_Breeding_Lines
209	PI413724	112	163.3	USDA_PI_Accessions
210	PI419011	112	163.3	USDA_PI_Accessions
211	PI647473	112.31	230.7	USDA_PI_Accessions
212	PI636299	112.67	163.3	USDA_PI_Accessions
213	LA3845	115.16	212.5	Wild_Relatives_UC_Davis
214	NC13191_F5	116.61	183.3	NC_Breeding_Lines
215	LA1346	117.95	114.3	Wild_Relatives_UC_Davis
216	NC13583_030_F4	118.07	159.8	NC_Breeding_Lines
217	PI211840	118.67	230	USDA_PI_Accessions
218	PI647226	120.67	203.3	USDA_PI_Accessions
219	LA1269	122.67	164.7	Wild_Relatives_UC_Davis
220	PI321046	122.72	207.6	USDA_PI_Accessions
221	PI265955	123.33	221.3	USDA_PI_Accessions
222	PI560325	124	184	USDA_PI_Accessions
223	PI124473	124.67	198	USDA_PI_Accessions
224	PI647547	126.17	213.8	USDA_PI_Accessions
225	HI7981	126.71	161.9	Landraces
226	PI304244	127.33	198.7	USDA_PI_Accessions
227	PI644823	127.33	198.7	USDA_PI_Accessions
228	PI645408	127.52	225.2	USDA_PI_Accessions
229	PI645110	129.12	186	USDA_PI_Accessions
230	PI645227	133.37	153	USDA_PI_Accessions
231	PI407005	138	198.7	USDA_PI_Accessions
232	PI309907	138.71	169.9	USDA_PI_Accessions
233	LA1221	140.57	207.4	Wild_Relatives_UC_Davis
234	PI451963	140.66	169.3	USDA_PI_Accessions
235	PI564170	141.12	162.8	USDA_PI_Accessions
236	PI286595	142	197.3	USDA_PI_Accessions
237	Ontario7710	144.67	189.3	NA
238	PI629032	149.31	270.8	USDA_PI_Accessions
239	PI370072	149.33	216.7	USDA_PI_Accessions
240	PI98097	152.67	231.3	USDA_PI_Accessions
241	PI114968	158.67	192.7	USDA_PI_Accessions
242	PI645389	160	234.7	USDA_PI_Accessions
243	PI281554	161.33	194.7	USDA_PI_Accessions
244	PI203232	163.33	258	USDA_PI_Accessions
245	PI406998	165.33	198.7	USDA_PI_Accessions
246	PI422397	166.67	186	USDA_PI_Accessions
247	PI211839	168.61	250.5	USDA_PI_Accessions
248	PI470262	185.33	304	USDA_PI_Accessions
249	BonnyBest	190.67	284.7	Landraces
250	PI407003	199.51	345.9	USDA_PI_Accessions
251	8109	NA	NA	NA
252	BHN589	NA	NA	NA
253	BHN669	NA	NA	NA
254	BHN998	NA	NA	NA
255	Bowman	NA	NA	NA
256	CherokeePurple	NA	NA	NA
257	CLN2413A	NA	NA	NA
258	CLN2418A	NA	NA	NA
259	CRA66	NA	NA	NA
260	Diamond	NA	NA	NA
261	HI7996	NA	NA	NA
262	LA3526	NA	NA	NA
263	Melody	NA	NA	NA
264	MountainMagic	NA	NA	NA
265	MountainMajesty	NA	NA	NA
266	MountainMerit	NA	NA	NA
267	NC123S	NA	NA	NA
268	NC5GRAPE	NA	NA	NA
269	NC84173	NA	NA	NA
270	NCEBR-1	NA	NA	NA
271	NCEBR-2	NA	NA	NA
272	NCEBR-3	NA	NA	NA
273	NCEBR-4	NA	NA	NA
274	NCEBR-6	NA	NA	NA
275	NCEBR-7	NA	NA	NA
276	NCEBR-8	NA	NA	NA
277	PI126408	NA	NA	NA
278	PI251323	NA	NA	NA
279	PI263722	NA	NA	NA
280	PI406994	NA	NA	NA
281	PI479211	NA	NA	NA
282	Pion	NA	NA	NA
283	PlumCrimson	NA	NA	NA
284	RST-04-106-T	NA	NA	NA
285	SHINCHEONGGANG	NA	NA	NA
286	SVT6258	NA	NA	NA
287	Venus	NA	NA	NA
288	Whitestar	NA	NA	NA
289
290
291
292
293
294
295
296
297
298
299
300
301
302
303
304
305
306
307
308
309
310
311
312
313
314
315
316
317
318
319
320
321
322
323
324
325
326
327
328
329
330
331
332
333
334
335
336
337
338
339
340
341
342
343
344
345
346
347
348
349
350
351
352
353
354
355
356
357
358
359
360
361
362
363
364
365
366
367
368
369
370
371
372
373
374
375
376
377
378
379
380
381
382
383
384
385
386
387
388
389
390
391
392
393
394
395
396
397
398
399
400
401
402
403
404
405
406
407
408
409
410
411
412
413
414
415
416
417
418
419
420
421
422
423
424
425
426
427
428
429
430
431
432
433
434
435
436
437
438
439
440
441
442
443
444
445
446
447
448
449
450
451
452
453
454
455
456
457
458
459
460
461
462
463
464
465
466
467
468
469
470
471
472
473
474
475
476
477
478
479
480
481
482
483
484
485
486
487
488
489
490
491
492
493
494
495
496
497
498
499
500
501
502
503
504
505
506
507
508
509
510
511
512
513
514
515
516
517
518
519
520
521
522
523
524
525
526
527
528
529
530
531
532
533
534
535
536
537
538
539
540
541
542
543
544
545
546
547
548
549
550
551
552
553
554
555
556
557
558
559
560
561
562
563
564
565
566
567
568
569
570
571
572
573
574
575
576
577
578
579
580
581
582
583
584
585
586
587
588
589
590
591
592
593
594
595
596
597
598
599
600
601
602
603
604
605
606
607
608
609
610
611
612
613
614
615
616
617
618
619
620
621
622
623
624
625
626
627
628
629
630
631
632
633
634
635
636
637
638
639
640
641
642
643
644
645
646
647
648
649
650
651
652
653
654
655
656
657
658
659
660
661
662
663
664
665
666
667
668
669
670
671
672
673
674
675
676
677
678
679
680
681
682
683
684
685
686
687
688
689
690
691
692
693
694
695
696
697
698
699
700
701
702
703
704
705
706
707
708
709
710
711
712
713
714
715
716
717
718
719
720
721
722
723
724
725
726
727
728
729
730
731
732
733
734
735
736
737
738
739
740
741
742
743
744
745
746
747
748
749
750
751
752
753
754
755
756
757
758
759
760
761
762
763
764
765
766
767
768
769
770
771
772
773
774
775
776
777
778
779
780
781
782
783
784
785
786
787
788
789
790
791
792
793
794
795
796
797
798
799
800
801
802
803
804
805
806
807
808
809
810
811
812
813
814
815
816
817
818
819
820
821
822
823
824
825
826
827
828
829
830
831
832
833
834
835
836
837
838
839
840
841
842
843
844
845
846
847
848
849
850
851
852
853
854
855
856
857
858
859
860
861
862
863
864
865
866
867
868
869
870
871
872
873
874
875
876
877
878
879
880
881
882
883
884
885
886
887
888
889
890
891
892
893
894
895
896
897
898
899
900
901
902
903
904
905
906
907
908
909
910
911
912
913
914
915
916
917
918
919
920
921
922
923
924
925
926
927
928
929
930
931
932
933
934
935
936
937
938
939
940
941
942
943
944
945
946
947
948
949
950
951
952
953
954
955
956
957
958
959
960
961
962
963
964
965
966
967
968
969
970
971
972
973
974
975
976
977
978
979
980
981
982
983
984
985
986
987
988
989
990
991
992
993
994
995
996
997
998
999
1000
1001
1002
1003
1004
1005
1006
1007
1008
1009
1010
1011
1012
1013
1014
1015
1016
1017
1018
1019
1020
1021
1022
1023
1024
1025
1026
1027
1028
1029
1030
1031
1032
1033
1034
1035
1036
1037
1038
1039
1040
1041
1042
1043
1044
1045
1046
1047
1048
1049
1050
1051
1052
1053
1054
1055
1056
1057
1058
1059
1060
1061
1062
1063
1064
1065
1066
1067
1068
1069
1070
1071
1072
1073
1074
1075
1076
1077
1078
1079
1080
1081
1082
1083
1084
1085
1086
1087
1088
1089
1090
1091
1092
1093
1094
1095
1096
1097
1098
1099
1100
1101
1102
1103
1104
1105
1106
1107
1108
1109
1110
1111
1112
1113
1114
1115
1116
1117
1118
1119
1120
1121
1122
1123
1124
1125
1126
1127
1128
1129
1130
1131
1132
1133
1134
1135
1136
1137
1138
1139
1140
1141
1142
1143
1144
1145
1146
1147
1148
1149
1150
1151
1152
1153
1154
1155
1156
1157
1158
1159
1160
1161
1162
1163
1164
1165
1166
1167
1168
1169
1170
1171
1172
1173
1174
1175
1176
1177
1178
1179
1180
1181
1182
1183
1184
1185
1186
1187
1188
1189
1190
1191
1192
1193
1194
1195
1196
1197
1198
1199
1200
1201
1202
1203
1204
1205
1206
1207
1208
1209
1210
1211
1212
1213
1214
1215
1216
1217
1218
1219
1220
1221
1222
1223
1224
1225
1226
1227
1228
1229
1230
1231
1232
1233
1234
1235
1236
1237
1238
1239
1240
1241
1242
1243
1244
1245
1246
1247
1248
1249
1250
1251
1252
1253
1254
1255
1256
1257
1258
1259
1260
1261
1262
1263
1264
1265
1266
1267
1268
1269
1270
1271
1272
1273
1274
1275
1276
1277
1278
1279
1280
1281
1282
1283
1284
1285
1286
1287
1288
1289
1290
1291
1292
1293
1294
1295
1296
1297
1298
1299
1300
1301
1302
1303
1304
1305
1306
1307
1308
1309
1310
1311
1312
1313
1314
1315
1316
1317
1318
1319
1320
1321
1322
1323
1324
1325
1326
1327
1328
1329
1330
1331
1332
1333
1334
1335
1336
1337
1338
1339
1340
1341
1342
1343
1344
1345
1346
1347
1348
1349
1350
1351
1352
1353
1354
1355
1356
1357
1358
1359
1360
1361
1362
1363
1364
1365
1366
1367
1368
1369
1370
1371
1372
1373
1374
1375
1376
1377
1378
1379
1380
1381
1382
1383
1384
1385
1386
1387
1388
1389
1390
1391
1392
1393
1394
1395
1396
1397
1398
1399
1400
1401
1402
1403
1404
1405
1406
1407
1408
1409
1410
1411
1412
1413
1414
1415
1416
1417
1418
1419
1420
1421
1422
1423
1424
1425
1426
1427
1428
1429
1430
1431
1432
1433
1434
1435
1436
1437
1438
1439
1440
1441
1442
1443
1444
1445
1446
1447
1448
1449
1450
1451
1452
1453
1454
1455
1456
1457
1458
1459
1460
1461
1462
1463
1464
1465
1466
1467
1468
1469
1470
1471
1472
1473
1474
1475
1476
1477
1478
1479
1480
1481
1482
1483
1484
1485
1486
1487
1488
1489
1490
1491
1492
1493
1494
1495
1496
1497
1498
1499
1500
1501
1502
1503
1504
1505
1506
1507
1508
1509
1510
1511
1512
1513
1514
1515
1516
1517
1518
1519
1520
1521
1522
1523
1524
1525
1526
1527
1528
1529
1530
1531
1532
1533
1534
1535
1536
1537
1538
1539
1540
1541
1542
1543
1544
1545
1546
1547
1548
1549
1550
1551
1552
1553
1554
1555
1556
1557
1558
1559
1560
1561
1562
1563
1564
1565
1566
1567
1568
1569
1570
1571
1572
1573
1574
1575
1576
1577
1578
1579
1580
1581
1582
1583
1584
1585
1586
1587
1588
1589
1590
1591
1592
1593
1594
1595
1596
1597
1598
1599
1600
1601
1602
1603
1604
1605
1606
1607
1608
1609
1610
1611
1612
1613
1614
1615
1616
1617
1618
1619
1620
1621
1622
1623
1624
1625
1626
1627
1628
1629
1630
1631
1632
1633
1634
1635
1636
1637
1638
1639
1640
1641
1642
1643
1644
1645
1646
1647
1648
1649
1650
1651
1652
1653
1654
1655
1656
1657
1658
1659
1660
1661
1662
1663
1664
1665
1666
1667
1668
1669
1670
1671
1672
1673
1674
1675
1676
1677
1678
1679
1680
1681
1682
1683
1684
1685
1686
1687
1688
1689
1690
1691
1692
1693
1694
1695
1696
1697
1698
1699
1700
1701
1702
1703
1704
1705
1706
1707
1708
1709
1710
1711
1712
1713
1714
1715
1716
1717
1718
1719
1720
1721
1722
1723
1724
1725
1726
1727
1728
1729
1730
1731
1732
1733
1734
1735
1736
1737
1738
1739
1740
1741
1742
1743
1744
1745
1746
1747
1748
1749
1750
1751
1752
1753
1754
1755
1756
1757
1758
1759
1760
1761
1762
1763
1764
1765
1766
1767
1768
1769
1770
1771
1772
1773
1774
1775
1776
1777
1778
1779
1780
1781
1782
1783
1784
1785
1786
1787
1788
1789
1790
1791
1792
1793
1794
1795
1796
1797
1798
1799
1800
1801
1802
1803
1804
1805
1806
1807
1808
1809
1810
1811
1812
1813
1814
1815
1816
1817
1818
1819
1820
1821
1822
1823
1824
1825
1826
1827
1828
1829
1830
1831
1832
1833
1834
1835
1836
1837
1838
1839
1840
1841
1842
1843
1844
1845
1846
1847
1848
1849
1850
1851
1852
1853
1854
1855
1856
1857
1858
1859
1860
1861
1862
1863
1864
1865
1866
1867
1868
1869
1870
1871
1872
1873
1874
1875
1876
1877
1878
1879
1880
1881
1882
1883
1884
1885
1886
1887
1888
1889
1890
1891
1892
1893
1894
1895
1896
1897
1898
1899
1900
1901
1902
1903
1904
1905
1906
1907
1908
1909
1910
1911
1912
1913
1914
1915
1916
1917
1918
1919
1920
1921
1922
1923
1924
1925
1926
1927
1928
1929
1930
1931
1932
1933
1934
1935
1936
1937
1938
1939
1940
1941
1942
1943
1944
1945
1946
1947
1948
1949
1950
1951
1952
1953
1954
1955
1956
1957
1958
1959
1960
1961
1962
1963
1964
1965
1966
1967
1968
1969
1970
1971
1972
1973
1974
1975
1976
1977
1978
1979
1980
1981
1982
1983
1984
1985
1986
1987
1988
1989
1990
1991
1992
1993
1994
1995
1996
1997
1998
1999
[truncated: 42,606 more rows]

## Sheet: Variants
maf	SNP	CHROM	POS	REF	ALT	147BW-1R(2010)	21BW(2009)	21BW2009-1	26BW(2009)-1	32BW(2009)-1	32BW(2009)-2	8109	BHN589	BHN669	BonnyBest	Bowman	CLN2413A	CLN2418A	CRA66	CherokeePurple	CherryRome	CrimsonSprinter	HI7981	HI7998	Heinz1706	LA1221	LA1269	LA1708	LA2172	LA2533	LA2744	LA2940	LA3526	LA3845	MountainFreshPlus	MountainMagic	MountainMajesty	MountainMerit	NC0969_10_1_F7	NC0969_10_5_F7	NC0969_213_F6	NC0969_6_F7	NC10418_79_F7	NC13163_F5	NC13188_F5	NC13194_F5	NC13202_F5	NC13203_F5	NC13272_GR1_030_F4
0.201754	Chr01_1007939	Chr01	1007939	C	G	0	1	1	0	1	1	0	0	0	0	1	1	1	0	1	1	1	0	0	0	0	0	1	0	0	0	0	1	0	0	0	0	1	0	0	0	1	0	1	0	1	0	1	0
0.0599078	Chr01_10137	Chr01	10137	A	T	0	0	0	NA	0	0	0	0	0	0	0	0	0	0	0	0	0	0	NA	0	0	0	NA	NA	NA	NA	0	0	0	0	0	0	0	NA	0	0	2	2	2	0	0	0	0	0
0.0574163	Chr01_10161	Chr01	10161	A	G	0	0	0	NA	0	0	0	0	0	0	0	0	0	0	0	NA	0	0	NA	0	0	2	NA	NA	NA	NA	0	0	0	0	NA	0	0	NA	0	0	2	2	2	0	0	0	0	0
0.05	Chr01_10166	Chr01	10166	A	C	0	0	0	NA	0	0	0	0	0	0	0	0	0	0	0	NA	0	0	NA	0	0	0	NA	NA	NA	NA	0	0	0	0	0	0	NA	NA	0	0	2	2	2	0	0	0	0	0
0.05	Chr01_10167	Chr01	10167	T	C	0	0	0	NA	0	0	0	0	0	0	0	0	0	0	0	NA	0	0	NA	0	0	0	NA	NA	NA	NA	0	0	0	0	0	0	NA	NA	0	0	2	2	2	0	0	0	0	0
0.0611702	Chr01_10271	Chr01	10271	T	G	0	NA	0	NA	0	NA	0	0	0	0	0	0	0	0	0	NA	NA	NA	0	0	0	2	NA	NA	2	NA	0	0	NA	0	0	0	0	0	NA	0	NA	0	0	0	NA	NA	0	1
0.0646766	Chr01_10290897	Chr01	10290897	G	T	1	NA	0	0	0	0	0	0	0	1	0	0	0	0	0	0	0	NA	1	0	NA	0	NA	NA	1	NA	0	0	0	1	1	0	0	NA	0	0	0	0	NA	0	0	0	0	NA
0.0209424	Chr01_10599003	Chr01	10599003	A	*	NA	NA	0	NA	0	0	0	0	0	0	0	0	0	0	0	0	0	0	0	0	0	0	NA	NA	0	NA	NA	NA	0	0	0	0	0	NA	0	0	0	0	0	0	0	0	0	NA
0.308962	Chr01_10723132	Chr01	10723132	C	T	0	0	0	NA	1	1	1	1	0	1	0	0	1	0	0	NA	1	NA	0	1	1	1	NA	NA	1	0	1	0	0	1	1	1	1	0	0	0	0	0	0	1	NA	1	1	1
0.225581	Chr01_10723139	Chr01	10723139	A	C	1	0	1	NA	0	1	0	1	1	1	1	1	0	1	1	NA	0	NA	0	1	1	0	NA	NA	0	0	0	1	0	0	0	0	0	0	0	0	0	0	0	0	NA	0	1	0
0.28341	Chr01_10723142	Chr01	10723142	G	T	0	0	0	NA	1	1	1	1	0	1	0	0	1	0	0	NA	1	NA	0	1	1	0	NA	0	0	0	1	0	0	1	1	1	1	0	0	0	0	0	0	1	NA	1	1	1
0.263274	Chr01_10723155	Chr01	10723155	G	T	0	0	0	NA	1	1	1	1	0	1	0	0	1	0	0	0	1	0	0	0	1	0	NA	0	0	0	1	0	0	1	1	1	1	0	0	0	0	0	0	1	NA	1	1	1
0.246696	Chr01_10723183	Chr01	10723183	G	T	0	0	0	NA	0	1	0	1	0	1	0	0	1	0	0	0	1	0	0	0	1	1	NA	0	0	0	0	0	1	1	1	1	0	1	1	1	1	1	0	0	NA	0	1	1
0.357778	Chr01_10723196	Chr01	10723196	T	G	0	0	0	NA	1	1	1	1	0	1	0	0	1	0	0	0	1	1	0	0	1	1	NA	0	0	0	1	0	1	1	1	1	1	1	1	1	1	1	1	1	NA	1	1	1
0.315556	Chr01_10723201	Chr01	10723201	C	T	0	0	0	NA	1	1	1	1	0	1	0	0	1	0	0	0	1	1	0	0	1	0	NA	0	0	0	1	0	1	1	1	1	1	0	1	1	1	1	1	1	NA	1	1	1
0.246667	Chr01_10723204	Chr01	10723204	T	C	0	0	0	NA	0	1	0	1	0	1	0	0	1	0	0	0	1	0	0	0	1	1	NA	0	0	0	0	0	1	1	1	1	0	1	1	1	1	1	0	0	NA	0	1	1
0.246667	Chr01_10723208	Chr01	10723208	T	A	0	0	0	NA	0	1	0	1	0	1	0	0	1	0	0	0	1	0	0	0	1	1	NA	0	0	0	0	0	1	1	1	1	0	1	1	1	1	1	0	0	NA	0	1	1
0.357778	Chr01_10723218	Chr01	10723218	A	T	0	0	0	NA	1	1	1	1	0	1	0	0	1	0	0	0	1	1	0	0	1	1	NA	0	0	0	1	0	1	1	1	1	1	1	1	1	1	1	1	1	NA	1	1	1
0.252212	Chr01_10723224	Chr01	10723224	T	C	0	0	0	NA	0	1	0	1	0	1	0	0	1	0	0	0	1	0	0	0	1	1	NA	0	0	0	0	0	1	1	1	1	0	1	1	1	1	1	0	0	NA	0	0	1
0.25	Chr01_10723232	Chr01	10723232	A	C	0	0	0	NA	0	1	0	1	0	1	0	0	1	0	0	0	1	0	0	0	1	1	NA	0	0	0	0	0	1	1	1	1	0	1	1	1	1	1	0	0	NA	0	0	1
0.253333	Chr01_10723242	Chr01	10723242	G	T	0	0	0	NA	0	1	0	1	0	1	0	0	1	0	0	0	1	0	0	0	1	1	NA	0	0	0	0	0	1	1	1	1	0	1	1	1	1	1	0	0	NA	0	0	1
0.256696	Chr01_10723248	Chr01	10723248	G	T	0	0	0	NA	0	1	0	1	0	1	0	0	1	0	0	0	1	1	0	0	1	1	NA	0	0	0	0	0	1	1	1	1	0	1	1	1	1	1	0	0	NA	0	0	1
0.131455	Chr01_10723257	Chr01	10723257	T	*	0	0	0	NA	0	0	0	0	0	0	0	0	0	0	0	NA	1	1	0	0	0	2	NA	0	0	0	0	0	NA	0	1	1	0	0	0	0	0	0	1	1	NA	NA	0	0
0.100467	Chr01_10723261	Chr01	10723261	T	A	0	0	0	NA	0	0	0	0	0	0	0	0	0	0	0	NA	1	1	0	0	0	0	NA	0	0	0	0	0	NA	0	1	0	0	0	0	0	0	0	1	1	NA	NA	0	0
0.271028	Chr01_10723263	Chr01	10723263	T	A	0	0	0	NA	0	1	0	1	1	1	0	0	1	0	0	NA	1	0	0	0	1	1	NA	0	0	0	1	0	NA	1	1	1	0	1	1	1	1	1	0	0	NA	NA	0	1
0.128866	Chr01_10772846	Chr01	10772846	A	AC	NA	NA	0	NA	0	1	0	NA	0	0	0	0	0	NA	0	0	0	NA	0	0	0	NA	NA	NA	NA	NA	0	0	1	0	NA	0	NA	NA	0	0	1	0	1	0	0	1	0	NA
0.103093	Chr01_10772850	Chr01	10772850	C	G	NA	NA	0	NA	0	1	0	NA	0	0	0	0	0	NA	0	0	0	NA	0	0	0	NA	NA	NA	NA	NA	0	0	1	0	NA	0	NA	NA	0	0	0	1	1	0	0	1	0	NA
0.115979	Chr01_10772878	Chr01	10772878	T	G	NA	NA	0	NA	0	1	0	NA	0	0	0	0	0	NA	0	0	0	NA	0	0	0	NA	NA	NA	NA	NA	1	0	1	1	NA	0	NA	NA	0	0	0	1	1	0	0	1	0	NA
0.273399	Chr01_10819161	Chr01	10819161	T	G	1	NA	0	0	1	1	0	0	0	1	0	0	1	0	0	NA	1	0	0	0	0	0	NA	NA	NA	NA	1	0	0	1	1	1	1	0	1	1	0	1	0	1	NA	0	0	NA
0.270732	Chr01_10819183	Chr01	10819183	A	T	0	NA	0	0	1	1	0	0	0	1	0	0	1	0	0	NA	1	0	0	0	0	0	NA	NA	NA	NA	1	0	0	1	1	1	1	0	1	1	0	1	0	1	NA	0	0	NA
0.268293	Chr01_10819184	Chr01	10819184	T	A	0	NA	0	0	1	1	0	0	0	1	0	0	1	0	0	NA	1	0	0	0	0	0	NA	NA	NA	NA	1	0	0	1	1	1	1	0	1	1	0	1	0	1	NA	0	0	NA
0.302222	Chr01_10821790	Chr01	10821790	G	A	NA	NA	0	0	1	1	1	1	0	1	0	0	0	0	0	NA	1	0	0	0	1	1	0	0	1	0	1	0	1	1	1	0	1	1	1	1	1	0	1	1	0	1	1	0
0.0266667	Chr01_10821801	Chr01	10821801	A	T	NA	NA	0	0	0	0	0	0	0	0	0	0	0	0	0	NA	1	0	0	0	0	0	0	0	0	0	0	0	0	0	0	0	0	0	0	0	0	1	0	0	0	0	1	0
0.3	Chr01_10821804	Chr01	10821804	C	T	NA	NA	0	0	1	1	1	0	0	1	0	0	1	0	0	NA	1	1	0	0	1	1	0	0	1	0	1	0	1	1	1	1	1	1	1	1	0	1	1	0	0	1	1	1
0.0288889	Chr01_10821806	Chr01	10821806	A	G	NA	NA	0	0	0	0	0	0	0	0	0	0	0	0	0	NA	1	0	0	0	0	0	0	0	0	0	0	0	0	0	0	0	0	0	0	0	0	1	0	0	0	0	1	0
0.46	Chr01_10854678	Chr01	10854678	T	G	1	NA	0	NA	1	2	1	1	1	1	0	0	1	0	0	NA	1	2	0	1	1	2	NA	NA	NA	NA	1	NA	1	1	1	1	1	1	1	1	1	2	2	1	NA	2	1	1
0.21393	Chr01_10854686	Chr01	10854686	G	A	0	NA	0	NA	0	0	0	1	0	0	0	0	1	0	0	NA	0	1	0	0	0	0	NA	NA	NA	NA	1	NA	0	0	1	0	0	0	1	1	0	0	0	1	NA	1	1	1
0.221393	Chr01_10854687	Chr01	10854687	T	TG	1	NA	0	NA	0	1	1	1	0	1	0	0	0	0	0	NA	0	1	0	0	1	1	NA	NA	NA	NA	1	NA	0	0	1	1	0	1	1	0	0	1	0	1	NA	1	0	1
0.38806	Chr01_10854689	Chr01	10854689	A	G	1	NA	0	NA	1	1	1	1	1	1	0	0	1	0	0	NA	1	1	0	1	1	0	NA	NA	NA	NA	1	NA	1	1	1	1	1	1	1	1	1	1	2	1	NA	1	1	1
0.221393	Chr01_10854690	Chr01	10854690	TG	T	1	NA	0	NA	0	1	1	1	0	1	0	0	0	0	0	NA	0	1	0	0	1	1	NA	NA	NA	NA	1	NA	0	0	1	1	0	1	1	0	0	1	0	1	NA	1	0	1
0.218905	Chr01_10854691	Chr01	10854691	G	*	1	NA	0	NA	0	1	1	1	0	1	0	0	0	0	0	NA	0	1	0	0	1	1	NA	NA	NA	NA	1	NA	0	0	1	1	0	1	1	0	0	1	0	1	NA	1	0	1
0.186567	Chr01_10854709	Chr01	10854709	C	T	0	NA	0	NA	0	1	1	0	0	1	0	0	0	0	0	NA	0	1	0	0	1	0	NA	NA	NA	NA	1	NA	0	0	1	1	0	0	1	0	0	1	0	0	NA	1	0	1
0.235	Chr01_10854722	Chr01	10854722	T	A	0	NA	0	NA	0	0	0	1	0	0	0	0	1	0	0	NA	1	1	0	0	0	0	NA	NA	NA	NA	1	NA	0	0	1	0	0	0	1	1	1	0	NA	1	NA	1	1	1
0.440299	Chr01_10854729	Chr01	10854729	G	T	1	NA	0	NA	1	2	1	1	1	1	0	0	1	0	0	NA	1	2	0	1	1	1	NA	NA	NA	NA	1	NA	1	1	1	1	1	1	1	1	1	2	NA	1	NA	2	1	1
0.225248	Chr01_10854730	Chr01	10854730	T	G	1	NA	0	NA	0	1	1	1	0	1	0	0	0	0	0	NA	0	1	0	0	1	1	NA	NA	NA	NA	1	NA	0	0	1	1	0	1	1	0	0	1	NA	1	NA	1	0	1
0.223039	Chr01_10854733	Chr01	10854733	A	T	1	NA	0	NA	0	1	1	1	0	1	0	0	0	0	0	NA	0	1	0	0	1	1	NA	0	NA	NA	1	0	0	0	1	1	0	1	1	0	0	1	NA	1	NA	1	0	1
0.147059	Chr01_10854737	Chr01	10854737	A	T	0	NA	0	NA	0	0	0	1	0	0	0	0	1	0	0	NA	0	0	0	0	0	0	NA	0	NA	NA	1	0	0	0	0	0	0	0	1	1	0	0	NA	1	NA	1	1	1
0.229268	Chr01_10854749	Chr01	10854749	G	T	0	NA	0	NA	0	0	0	1	0	1	0	0	1	0	0	NA	1	1	0	0	0	0	NA	0	0	NA	1	0	0	0	1	0	0	0	1	1	0	0	NA	1	NA	1	1	1
0.230392	Chr01_10854755	Chr01	10854755	T	G	0	NA	0	NA	0	0	0	1	0	1	0	0	1	0	0	NA	1	1	0	0	0	0	NA	NA	0	NA	1	0	0	0	1	0	0	0	1	1	0	0	NA	1	NA	1	1	1
0.424623	Chr01_10854768	Chr01	10854768	A	T	1	NA	0	NA	1	2	1	1	1	1	0	0	1	0	0	NA	1	2	0	0	1	1	NA	NA	1	NA	1	0	1	1	1	1	1	1	1	1	1	2	NA	1	NA	2	1	1
0.222772	Chr01_10854771	Chr01	10854771	A	T	1	NA	0	NA	0	1	1	1	0	1	0	0	1	0	0	NA	0	1	0	0	1	1	NA	0	1	NA	1	0	0	0	1	1	0	1	1	0	0	1	0	1	NA	2	0	1
0.0242718	Chr01_10854811	Chr01	10854811	G	T	0	0	0	NA	0	0	0	0	0	0	0	0	1	0	0	0	0	0	0	0	0	0	NA	0	0	NA	0	0	0	0	0	0	0	0	0	0	0	0	0	0	0	NA	0	0
0.176316	Chr01_10854930	Chr01	10854930	G	A	NA	0	0	1	0	0	0	0	1	0	0	1	1	0	1	NA	0	NA	0	1	0	0	NA	NA	1	NA	1	0	0	0	1	1	1	0	0	0	0	1	0	1	0	NA	1	NA
0.0820513	Chr01_10897396	Chr01	10897396	A	G	0	NA	NA	NA	0	0	0	0	NA	0	0	NA	1	NA	0	NA	1	0	0	0	1	0	1	0	0	NA	0	0	0	1	0	0	0	0	0	0	0	NA	0	0	NA	0	0	0
0.30102	Chr01_10897414	Chr01	10897414	G	T	0	NA	NA	NA	1	0	1	0	0	0	0	NA	1	NA	0	NA	1	0	0	0	1	1	0	0	0	NA	1	0	0	1	1	1	1	1	1	0	1	NA	1	1	NA	0	1	1
0.290244	Chr01_10897418	Chr01	10897418	C	T	0	NA	0	NA	1	0	1	0	0	0	0	NA	1	NA	0	NA	1	0	0	0	1	1	1	0	0	NA	1	0	0	1	1	1	1	1	1	0	1	NA	1	1	NA	0	1	1
0.0686275	Chr01_10897421	Chr01	10897421	T	C	0	NA	0	NA	0	0	0	0	0	0	0	NA	0	NA	0	NA	1	0	0	0	0	0	0	0	0	0	0	0	0	0	0	0	0	0	0	0	0	NA	0	1	NA	0	1	0
0.08867	Chr01_10897429	Chr01	10897429	A	C	0	NA	0	NA	0	0	0	0	0	1	0	NA	0	NA	0	NA	0	0	0	0	0	1	0	0	0	0	0	0	0	0	0	0	0	0	0	0	0	NA	0	0	NA	0	0	0
0.29064	Chr01_10897440	Chr01	10897440	A	T	1	NA	0	NA	1	0	1	1	0	1	0	NA	0	NA	0	NA	0	0	0	0	1	1	1	0	0	0	1	0	1	0	1	1	1	1	0	1	1	NA	1	0	NA	0	1	0
0.157635	Chr01_10897446	Chr01	10897446	A	G	0	NA	0	NA	1	1	0	0	0	1	0	NA	0	NA	0	NA	0	1	0	0	0	1	1	0	1	0	0	0	1	0	0	0	0	0	0	0	1	NA	0	0	NA	0	1	0
0.314356	Chr01_10897447	Chr01	10897447	C	G	0	NA	0	NA	0	0	1	1	0	1	0	NA	1	NA	0	NA	1	1	0	0	1	0	0	0	0	0	1	0	1	1	1	1	1	1	1	1	1	NA	1	0	NA	NA	1	1
0.410891	Chr01_10897448	Chr01	10897448	T	G	0	NA	0	NA	1	0	1	1	0	1	0	NA	1	NA	0	NA	1	1	0	0	1	1	1	2	1	0	1	0	1	1	1	1	1	1	1	1	1	NA	1	1	NA	NA	1	1
0.272277	Chr01_10897451	Chr01	10897451	C	G	0	NA	0	NA	1	0	1	0	0	0	0	NA	1	NA	0	NA	1	0	0	0	1	0	0	0	0	0	1	0	0	1	1	1	1	1	1	0	1	NA	1	0	NA	NA	1	1
0.121287	Chr01_10897452	Chr01	10897452	T	A	0	NA	0	NA	1	0	0	0	0	1	0	NA	0	NA	0	NA	0	0	0	0	0	1	0	0	0	0	0	0	0	0	0	1	0	0	0	0	1	NA	0	0	NA	NA	1	0
0.299505	Chr01_10897454	Chr01	10897454	G	C	0	NA	0	NA	1	0	1	0	0	0	0	NA	1	NA	0	NA	1	0	0	0	1	1	1	0	1	0	1	0	0	1	1	1	1	1	1	0	1	NA	1	1	NA	NA	1	1
0.344828	Chr01_10897459	Chr01	10897459	A	C	1	NA	0	NA	1	1	1	1	0	1	0	NA	1	NA	0	NA	0	1	0	0	1	1	1	0	1	0	1	0	1	0	1	1	1	1	0	1	1	NA	1	0	NA	NA	0	0
0.268473	Chr01_10897460	Chr01	10897460	A	T	0	NA	0	NA	1	0	1	0	0	0	0	NA	1	NA	0	NA	1	0	0	0	1	0	0	0	0	0	1	0	0	1	1	1	1	1	1	0	1	NA	1	0	NA	NA	1	1
0.044335	Chr01_10897461	Chr01	10897461	T	C	0	NA	0	NA	0	1	0	0	0	0	0	NA	0	NA	0	NA	0	1	0	0	0	0	0	0	0	0	0	0	1	0	0	0	0	0	0	0	0	NA	0	0	NA	NA	0	0
0.29803	Chr01_10897464	Chr01	10897464	G	C	0	NA	0	NA	1	0	1	0	0	0	0	NA	1	NA	0	NA	1	0	0	0	1	1	0	0	1	0	1	0	0	1	1	1	1	1	1	0	1	NA	1	1	NA	NA	1	1
0.310345	Chr01_10897467	Chr01	10897467	G	T	0	NA	0	NA	0	0	1	1	0	1	0	NA	1	NA	0	NA	1	1	0	0	1	0	0	0	0	0	1	0	1	1	1	1	1	1	1	1	1	NA	1	0	NA	NA	1	1
0.41133	Chr01_10897473	Chr01	10897473	A	C	0	NA	0	NA	1	0	1	1	0	1	0	NA	1	NA	0	NA	1	1	0	0	1	1	1	2	1	0	1	0	1	1	1	1	1	1	1	1	1	NA	1	1	NA	NA	1	1
0.0487805	Chr01_10897474	Chr01	10897474	T	G	0	NA	0	NA	0	1	0	0	0	0	0	NA	0	NA	0	NA	0	1	0	0	0	0	0	0	1	0	0	0	1	0	0	0	0	0	0	0	0	NA	0	0	NA	0	0	0
0.263415	Chr01_10897475	Chr01	10897475	G	T	1	NA	0	NA	1	0	1	1	0	1	0	NA	0	NA	0	NA	0	0	0	0	1	1	0	0	0	0	1	0	1	0	1	1	1	1	0	1	1	NA	1	0	NA	0	0	0
0.0682927	Chr01_10897480	Chr01	10897480	G	A	0	NA	0	NA	0	0	0	0	0	1	0	NA	1	NA	0	NA	1	0	0	0	0	0	0	0	0	0	0	0	0	0	0	0	0	0	0	0	0	NA	0	1	NA	0	1	0
0.0637255	Chr01_10897505	Chr01	10897505	G	T	0	NA	0	NA	0	0	0	0	0	1	0	NA	1	NA	0	NA	1	0	0	0	0	0	0	0	0	0	0	0	0	0	0	0	0	0	0	0	0	NA	0	1	NA	0	1	0
0.194301	Chr01_10897512	Chr01	10897512	G	C	0	NA	0	NA	0	0	0	0	0	1	NA	NA	1	NA	0	NA	1	0	0	0	0	1	0	0	0	0	1	0	0	0	0	0	0	0	0	0	0	NA	0	1	NA	1	1	0
0.0829493	Chr01_10923905	Chr01	10923905	A	T	NA	NA	0	NA	1	1	0	0	0	0	0	0	1	NA	0	NA	0	0	0	0	0	0	0	1	1	0	1	0	1	0	0	0	0	0	0	0	0	1	0	0	0	0	0	0
0.206422	Chr01_10923911	Chr01	10923911	A	T	NA	NA	0	NA	0	1	1	1	0	0	1	0	0	NA	0	NA	1	1	0	0	1	0	0	0	0	0	1	0	0	1	1	1	1	0	1	1	0	0	1	1	0	0	0	1
0.0527523	Chr01_10923913	Chr01	10923913	A	G	NA	NA	0	NA	1	1	0	0	0	0	0	0	1	NA	0	NA	0	0	0	0	0	0	0	0	0	0	1	0	1	0	0	0	0	0	0	0	0	1	0	0	0	0	0	0
0.0389908	Chr01_10923914	Chr01	10923914	T	A	NA	NA	0	NA	1	0	0	0	0	0	0	0	0	NA	0	NA	0	0	0	0	0	0	0	0	1	0	0	0	1	0	0	0	0	0	0	0	0	0	0	0	0	0	0	0
0.279817	Chr01_10923914	Chr01	10923914	T	C	NA	NA	0	NA	0	1	1	1	1	1	1	0	1	NA	0	NA	0	1	0	0	1	0	0	0	0	0	1	0	0	0	0	1	1	1	1	1	0	1	0	1	0	0	1	1
0.0570776	Chr01_10923928	Chr01	10923928	GTA	G	0	NA	0	NA	1	0	0	0	0	0	0	0	1	NA	0	NA	0	0	0	0	0	0	0	0	0	0	1	0	1	0	0	0	0	0	0	0	0	1	0	0	0	0	0	0
0.0570776	Chr01_10923930	Chr01	10923930	A	*	0	NA	0	NA	1	0	0	0	0	0	0	0	1	NA	0	NA	0	0	0	0	0	0	0	0	0	0	1	0	1	0	0	0	0	0	0	0	0	1	0	0	0	0	0	0
0.310502	Chr01_10923934	Chr01	10923934	T	G	0	NA	0	NA	1	1	1	1	1	1	1	0	1	NA	0	NA	0	1	0	0	1	0	0	0	0	0	1	0	0	0	0	1	1	1	1	1	0	1	0	1	0	1	1	1
0.442922	Chr01_10923939	Chr01	10923939	G	C	1	NA	1	NA	1	1	1	1	1	1	1	1	1	NA	0	NA	1	1	1	1	1	1	1	1	1	0	1	1	1	1	1	1	1	1	1	1	1	1	1	1	0	1	1	1
0.344037	Chr01_10923941	Chr01	10923941	T	A	1	NA	0	NA	1	1	1	1	1	1	1	0	1	NA	0	NA	1	1	0	0	1	1	1	1	1	0	1	0	0	1	1	1	1	1	1	1	1	0	1	1	0	0	1	1
0.426606	Chr01_10923943	Chr01	10923943	C	T	1	NA	1	NA	1	1	1	1	1	1	0	1	1	NA	0	NA	1	1	1	1	1	1	0	1	1	0	1	1	1	1	1	1	1	1	1	1	1	1	1	1	0	1	1	1
0.0504587	Chr01_10923948	Chr01	10923948	G	T	0	NA	0	NA	1	1	0	0	0	0	0	0	1	NA	0	NA	0	0	0	0	0	0	0	0	0	0	1	0	1	0	0	0	0	0	0	0	0	1	0	0	0	0	0	0
0.449541	Chr01_10923956	Chr01	10923956	T	G	2	NA	1	NA	2	1	1	1	1	1	1	1	1	NA	0	NA	2	1	1	1	1	2	2	1	1	0	1	1	1	1	2	1	1	1	1	1	1	2	2	1	0	2	1	2
0.325688	Chr01_10923963	Chr01	10923963	T	A	1	NA	0	NA	1	1	1	1	1	1	1	0	1	NA	0	NA	1	1	0	0	1	1	0	1	1	0	1	0	0	1	1	1	1	1	1	1	1	0	1	1	0	0	1	1
0.137615	Chr01_10923965	Chr01	10923965	T	A	1	NA	0	NA	0	0	0	1	1	0	0	0	0	NA	0	NA	0	0	0	0	0	1	0	0	1	0	1	0	0	0	0	0	0	0	0	0	1	0	1	0	0	0	1	0
0.0642202	Chr01_10923985	Chr01	10923985	G	T	0	NA	0	NA	1	0	0	0	0	0	0	0	0	NA	0	NA	0	0	0	0	0	1	0	0	0	0	0	0	1	0	0	0	0	0	0	0	0	1	0	0	0	0	0	0
0.130734	Chr01_10923992	Chr01	10923992	C	A	1	NA	0	NA	0	0	0	1	1	0	0	0	0	NA	0	NA	0	0	0	0	0	1	0	0	1	0	0	0	0	0	0	0	0	0	0	0	1	0	1	0	0	0	1	0
0.462441	Chr01_10923999	Chr01	10923999	C	T	1	NA	1	NA	1	1	1	1	1	1	1	1	1	NA	0	NA	1	1	1	1	1	1	1	1	1	1	1	1	1	1	1	1	1	1	1	1	1	1	1	1	0	2	1	1
0.462441	Chr01_10924000	Chr01	10924000	C	T	1	NA	1	NA	1	1	1	1	1	1	1	1	1	NA	0	NA	1	1	1	1	1	1	1	1	1	1	1	1	1	1	1	1	1	1	1	1	1	1	1	1	0	2	1	1
0.143902	Chr01_10924001	Chr01	10924001	T	A	1	NA	0	NA	0	0	0	1	1	0	0	0	0	NA	0	NA	0	0	0	0	0	1	NA	0	1	0	0	0	0	0	0	0	0	0	0	0	1	0	1	0	0	0	1	0
0.0706806	Chr01_10929155	Chr01	10929155	C	T	0	NA	0	NA	0	0	0	NA	0	0	0	0	0	0	1	NA	0	0	0	0	0	NA	NA	NA	NA	NA	0	0	0	0	0	0	0	0	0	0	1	NA	0	0	0	NA	0	0
0.314136	Chr01_10929158	Chr01	10929158	T	A	0	NA	1	NA	0	0	0	NA	0	1	1	0	1	0	1	NA	1	1	1	0	1	NA	NA	NA	NA	NA	0	1	0	0	1	1	0	0	0	0	1	NA	0	0	1	NA	1	0
0.3125	Chr01_10929159	Chr01	10929159	C	T	0	NA	1	NA	0	0	0	NA	0	1	1	0	1	0	1	NA	1	1	1	0	1	NA	NA	NA	NA	NA	0	1	0	0	1	1	0	0	0	0	1	NA	0	0	1	NA	1	0
0.0342466	Chr01_10958491	Chr01	10958491	G	T	NA	NA	0	0	0	0	0	0	0	0	0	0	0	0	0	0	0	0	0	0	0	0	NA	1	0	NA	0	0	0	0	0	1	0	1	0	0	0	0	0	0	0	0	0	NA
0.0365297	Chr01_10958497	Chr01	10958497	C	T	NA	NA	0	0	0	0	0	0	0	0	0	0	0	0	0	0	0	0	0	0	0	0	NA	1	0	NA	0	0	0	0	0	1	0	1	0	0	0	0	0	0	0	0	0	NA
0.0365297	Chr01_10958510	Chr01	10958510	C	T	NA	NA	0	0	0	0	0	0	0	0	0	0	0	0	0	0	0	0	0	0	0	0	NA	1	0	NA	0	0	0	0	0	1	0	1	0	0	0	0	0	0	0	0	0	NA
0.0545455	Chr01_10958533	Chr01	10958533	T	A	NA	NA	0	0	0	0	1	1	0	0	0	0	1	0	0	0	0	0	0	0	0	0	NA	1	0	NA	1	0	0	0	0	0	0	1	0	1	0	0	0	0	0	0	0	NA
0.0743243	Chr01_10958551	Chr01	10958551	AGT	A	NA	NA	0	0	0	0	0	1	0	1	0	0	1	0	0	0	0	0	0	0	0	0	NA	NA	0	NA	1	0	0	0	0	0	0	0	0	0	0	0	0	0	0	1	0	NA
0.0743243	Chr01_10958553	Chr01	10958553	T	*	NA	NA	0	0	0	0	0	1	0	1	0	0	1	0	0	0	0	0	0	0	0	0	NA	NA	0	NA	1	0	0	0	0	0	0	0	0	0	0	0	0	0	0	1	0	NA
0.05	Chr01_10958556	Chr01	10958556	ATTATG	A	NA	NA	0	0	0	0	0	1	0	1	0	0	1	0	0	0	0	0	0	0	0	0	NA	NA	0	NA	1	0	0	0	0	0	0	0	0	0	0	0	0	0	0	1	0	NA
0.0522727	Chr01_10958557	Chr01	10958557	T	*	NA	NA	0	0	0	0	0	1	0	1	0	0	1	0	0	0	0	0	0	0	0	0	NA	NA	0	NA	1	0	0	0	0	0	0	0	0	0	0	0	0	0	0	1	0	NA
0.0497738	Chr01_10958558	Chr01	10958558	T	*	NA	NA	0	0	0	0	0	1	0	1	0	0	1	0	0	0	0	0	0	0	0	0	NA	NA	0	NA	1	0	0	0	0	0	0	0	0	0	0	0	0	0	0	1	0	NA
0.0633803	Chr01_10958560	Chr01	10958560	T	*	NA	NA	0	0	0	0	0	1	0	1	0	0	1	0	0	0	0	0	0	0	0	0	NA	NA	0	NA	1	0	0	0	0	0	0	NA	0	0	0	0	0	0	NA	1	0	0
0.0904762	Chr01_10958566	Chr01	10958566	A	C	NA	NA	0	0	0	0	0	1	0	1	0	0	1	NA	0	0	0	0	0	0	0	0	NA	NA	0	NA	1	0	0	0	0	0	0	NA	0	1	0	0	0	0	NA	1	0	0
0.0833333	Chr01_10958568	Chr01	10958568	G	GTATTCCA	NA	NA	0	0	0	0	0	1	0	1	0	0	1	NA	0	0	0	0	0	0	0	0	NA	NA	0	NA	1	0	0	0	0	0	0	NA	0	1	0	0	0	0	NA	1	0	0
0.151442	Chr01_10958591	Chr01	10958591	A	C	NA	NA	0	0	0	0	1	1	0	1	0	0	1	NA	0	0	0	0	0	0	0	0	NA	NA	0	NA	1	0	0	0	0	1	1	NA	0	1	0	0	1	0	NA	1	0	0
0.137019	Chr01_10958595	Chr01	10958595	G	A	NA	NA	0	0	0	0	0	1	0	1	0	0	1	NA	0	0	0	0	0	0	0	0	NA	NA	0	NA	1	0	0	0	0	0	1	NA	0	1	0	0	1	0	NA	1	0	0
0.139423	Chr01_10958596	Chr01	10958596	CA	C	NA	NA	0	0	0	0	0	1	0	1	0	0	1	NA	0	0	0	0	0	0	0	0	NA	NA	0	NA	1	0	0	0	0	0	1	NA	0	1	0	0	1	0	NA	1	0	0
0.137019	Chr01_10958601	Chr01	10958601	A	AT	NA	NA	0	0	0	0	0	1	0	1	0	0	1	NA	0	0	0	0	0	0	0	0	NA	NA	0	NA	1	0	0	0	0	0	1	NA	0	1	0	0	1	0	NA	1	0	0
0.137019	Chr01_10958602	Chr01	10958602	G	T	NA	NA	0	0	0	0	0	1	0	1	0	0	1	NA	0	0	0	0	0	0	0	0	NA	NA	0	NA	1	0	0	0	0	0	1	NA	0	1	0	0	1	0	NA	1	0	0
0.149758	Chr01_10958607	Chr01	10958607	T	C	NA	NA	0	0	0	0	0	1	0	1	0	0	1	NA	0	0	0	0	0	0	0	0	NA	NA	0	NA	1	0	0	0	0	0	1	NA	0	1	0	0	1	0	NA	1	0	0
0.144928	Chr01_10958609	Chr01	10958609	T	C	NA	NA	0	0	0	0	0	1	0	1	0	0	1	NA	0	0	0	0	0	0	0	0	NA	NA	0	NA	1	0	0	0	0	0	1	NA	0	1	0	0	1	0	NA	1	0	0
0.0461165	Chr01_10958611	Chr01	10958611	G	A	NA	NA	1	0	0	0	0	0	0	1	0	0	0	NA	0	0	0	0	0	0	0	0	NA	NA	1	NA	0	1	0	0	0	0	0	NA	0	0	0	0	0	0	NA	0	0	0
0.142512	Chr01_10958612	Chr01	10958612	T	A	NA	NA	0	0	0	0	0	1	0	1	0	0	1	NA	0	0	0	0	0	0	0	0	NA	NA	0	NA	1	0	0	0	0	0	1	NA	0	1	0	0	1	0	NA	1	0	0
0.0317073	Chr01_10958615	Chr01	10958615	T	A	NA	NA	0	0	0	0	0	0	0	0	0	0	0	NA	0	0	0	0	0	0	0	0	NA	NA	0	NA	0	0	0	0	0	0	1	NA	0	0	0	0	0	0	NA	0	0	0
0.0210526	Chr01_1103792	Chr01	1103792	T	C	NA	NA	1	0	0	0	NA	0	0	0	0	0	0	NA	0	NA	0	NA	0	0	0	0	0	0	0	0	1	0	0	0	0	1	0	NA	0	0	0	NA	0	0	0	NA	0	0
0.0291005	Chr01_1103793	Chr01	1103793	G	A	NA	NA	0	0	0	0	NA	0	0	0	0	0	0	NA	0	NA	0	NA	0	0	0	0	0	0	0	0	0	0	0	0	0	1	0	NA	0	0	0	NA	0	0	0	NA	0	0
0.035533	Chr01_11044	Chr01	11044	A	T	0	NA	0	NA	0	NA	0	0	1	0	0	0	0	0	0	NA	0	0	0	0	0	0	0	0	0	0	0	0	0	NA	0	0	0	0	0	0	2	NA	NA	0	NA	NA	0	0
0.0205128	Chr01_11046369	Chr01	11046369	G	T	0	NA	0	0	0	0	0	0	0	1	0	0	0	0	0	NA	0	0	0	1	0	0	NA	NA	0	0	0	1	0	0	0	0	0	0	0	1	0	NA	NA	0	0	0	0	NA
0.0336538	Chr01_11429623	Chr01	11429623	T	G	NA	0	0	0	0	0	0	0	0	0	0	0	0	0	0	0	0	0	0	0	1	0	0	0	0	NA	0	0	NA	0	0	0	0	0	0	0	0	0	0	0	NA	NA	0	0
0.0480769	Chr01_11429639	Chr01	11429639	T	A	NA	0	0	0	0	0	0	0	0	0	0	0	0	0	0	0	0	0	0	0	0	2	2	2	2	NA	0	0	NA	0	0	0	0	0	0	0	1	0	0	0	NA	NA	0	0
0.0208333	Chr01_11534438	Chr01	11534438	A	G	0	NA	0	NA	0	0	0	0	0	0	0	0	0	0	0	0	0	0	0	0	0	0	NA	NA	0	0	0	0	0	0	0	0	0	NA	0	0	0	0	NA	0	NA	NA	0	0
0.0255102	Chr01_11597433	Chr01	11597433	TG	T	0	0	0	NA	0	NA	0	1	0	0	0	0	0	0	0	NA	0	NA	0	0	0	0	NA	NA	0	NA	0	0	0	0	0	0	0	0	0	0	0	0	0	0	NA	0	0	NA
0.0422886	Chr01_11597549	Chr01	11597549	A	T	0	0	0	NA	0	0	0	0	0	0	0	0	0	NA	0	0	0	NA	0	0	0	1	2	2	2	NA	0	0	0	0	0	0	0	NA	0	0	0	0	NA	NA	0	0	0	NA
0.0564103	Chr01_11597561	Chr01	11597561	T	C	0	0	0	NA	0	0	1	0	0	0	0	0	1	NA	0	0	0	NA	0	0	0	0	NA	0	0	NA	0	0	NA	0	0	0	0	NA	0	0	0	0	NA	NA	NA	0	0	NA
0.0725	Chr01_11929840	Chr01	11929840	C	T	0	NA	0	NA	0	0	0	0	0	0	0	0	0	0	0	NA	0	0	0	0	0	2	2	2	2	2	1	0	NA	0	0	0	0	0	0	0	0	0	0	0	NA	NA	0	NA
0.185279	Chr01_11930104	Chr01	11930104	G	A	NA	NA	1	0	1	NA	0	NA	1	1	1	0	0	0	1	0	1	NA	0	0	1	0	NA	NA	1	NA	0	1	0	0	0	0	1	NA	1	0	1	1	0	1	NA	1	1	0
0.185279	Chr01_11930105	Chr01	11930105	T	A	NA	NA	1	0	1	NA	0	NA	1	1	1	0	0	0	1	0	1	NA	0	0	1	0	NA	NA	1	NA	0	1	0	1	0	0	1	NA	1	0	1	1	0	1	NA	1	1	0
0.0226244	Chr01_11935441	Chr01	11935441	G	C	0	0	0	0	0	0	0	0	0	0	0	0	0	0	0	0	0	0	0	0	0	0	2	2	0	2	0	0	0	0	0	0	0	0	0	0	0	0	0	1	0	0	0	0
0.0226244	Chr01_11935444	Chr01	11935444	A	G	0	0	0	0	0	0	0	0	0	0	0	0	0	0	0	0	0	0	0	0	0	0	2	2	0	2	0	0	0	0	0	0	0	0	0	0	0	0	0	1	0	0	0	0
0.0200893	Chr01_11935469	Chr01	11935469	A	G	0	0	0	0	0	0	0	0	1	1	0	0	0	1	0	0	0	0	0	0	0	0	0	0	0	0	0	0	0	0	1	0	0	0	0	0	0	0	0	0	0	0	0	0
0.0245536	Chr01_11935482	Chr01	11935482	T	C	0	0	0	0	0	0	0	0	0	0	0	0	0	0	0	0	0	0	0	0	0	0	2	2	0	2	0	0	0	0	0	0	0	0	0	0	0	0	0	1	0	0	0	0
0.0320513	Chr01_11935534	Chr01	11935534	A	T	0	0	0	0	0	0	0	0	0	0	0	0	0	0	0	0	0	0	0	0	0	2	0	0	2	0	0	0	0	0	0	0	0	0	0	0	0	0	0	0	0	0	0	0
0.0380952	Chr01_12080734	Chr01	12080734	G	C	NA	0	0	NA	1	1	0	0	0	0	1	0	0	0	1	0	0	NA	0	0	0	0	NA	0	0	NA	0	1	NA	0	0	0	0	NA	0	0	0	NA	1	0	NA	NA	0	0
0.0208333	Chr01_12082168	Chr01	12082168	C	T	0	NA	0	0	0	0	0	NA	0	0	0	0	0	0	1	0	0	0	0	0	0	0	0	0	0	1	0	0	0	0	0	0	0	0	0	0	0	0	0	0	0	0	0	NA
0.0845771	Chr01_12265104	Chr01	12265104	C	G	0	NA	0	0	1	0	0	0	0	0	1	0	0	0	1	NA	1	0	1	0	0	0	NA	NA	0	0	0	1	0	0	0	0	0	0	0	0	0	0	0	1	NA	0	0	0
0.182927	Chr01_12265115	Chr01	12265115	C	A	0	NA	1	0	1	0	1	0	1	0	1	0	0	0	0	NA	0	0	1	0	1	1	NA	NA	0	0	0	1	0	0	1	0	0	1	0	1	0	0	0	1	NA	0	0	0
0.0463415	Chr01_12265115	Chr01	12265115	C	G	0	NA	0	0	0	0	0	1	0	0	0	0	0	0	0	NA	0	0	0	0	0	0	NA	NA	0	0	0	0	1	0	0	0	0	0	1	0	1	0	0	0	NA	0	0	0
0.030303	Chr01_12399429	Chr01	12399429	T	G	0	NA	0	NA	0	0	0	0	0	1	0	0	0	0	0	NA	0	0	1	0	0	0	NA	NA	0	NA	0	0	0	0	0	0	0	NA	0	0	0	0	0	0	NA	NA	0	NA
0.0204082	Chr01_12399432	Chr01	12399432	A	*	0	NA	0	NA	0	0	0	0	0	1	0	0	0	0	0	NA	0	0	0	0	0	0	NA	NA	0	NA	0	0	0	0	0	0	0	NA	0	1	0	0	0	0	NA	NA	0	NA
0.0204082	Chr01_12399433	Chr01	12399433	T	*	0	NA	0	NA	0	0	0	0	0	0	0	0	0	0	0	NA	0	0	1	0	0	0	NA	NA	0	NA	0	0	0	0	0	0	0	NA	0	1	0	0	0	0	NA	NA	0	NA
0.0235849	Chr01_12399447	Chr01	12399447	T	A	0	NA	0	NA	0	0	0	0	0	0	0	0	0	0	0	NA	0	NA	0	0	0	0	NA	NA	0	0	0	0	0	0	0	0	0	0	0	0	0	0	0	0	NA	NA	0	0
0.0206422	Chr01_12399453	Chr01	12399453	G	C	0	NA	0	0	0	0	0	0	0	0	0	0	0	0	0	NA	0	NA	0	0	0	0	NA	NA	0	0	0	0	0	0	0	0	0	0	0	0	0	0	0	0	NA	NA	0	0
0.0384615	Chr01_12399516	Chr01	12399516	A	T	0	0	0	0	0	0	0	0	0	0	0	0	0	0	0	0	0	NA	0	0	0	2	NA	NA	2	1	0	0	0	0	0	0	0	0	0	0	0	0	0	0	NA	0	0	0
0.027027	Chr01_1244907	Chr01	1244907	C	T	NA	0	0	0	0	0	0	0	0	0	0	0	0	0	0	0	0	NA	0	0	0	0	0	0	0	2	0	0	0	0	0	0	0	0	0	0	1	0	0	0	0	0	0	0
0.0305164	Chr01_1245000	Chr01	1245000	A	C	0	NA	0	NA	0	0	0	0	0	0	0	NA	0	0	0	0	0	0	0	0	0	0	0	0	0	0	0	0	0	0	0	0	0	0	0	0	0	0	0	NA	0	NA	0	NA
0.0402844	Chr01_12493426	Chr01	12493426	G	T	0	0	0	NA	0	0	0	0	0	0	0	0	0	0	0	0	0	0	0	0	0	2	NA	NA	2	NA	0	0	0	0	0	0	0	0	0	0	0	0	0	1	NA	NA	0	NA
0.0353535	Chr01_12532326	Chr01	12532326	A	C	NA	NA	0	0	0	0	NA	0	0	0	0	0	0	NA	0	0	0	0	0	0	0	1	NA	NA	1	NA	0	0	0	0	0	0	0	0	0	0	0	0	0	1	0	0	0	NA
0.030303	Chr01_12532327	Chr01	12532327	G	C	NA	NA	0	0	0	0	NA	0	0	0	0	0	0	NA	0	0	0	0	0	0	0	1	NA	NA	1	NA	0	0	0	0	0	0	0	0	0	0	0	0	0	1	0	0	0	NA
0.0277778	Chr01_12532336	Chr01	12532336	A	G	NA	NA	1	0	0	0	NA	0	0	0	0	1	0	NA	0	0	0	0	0	0	0	0	NA	NA	0	NA	0	0	0	0	0	0	1	0	0	0	0	0	0	0	0	0	0	NA
0.0203046	Chr01_12532337	Chr01	12532337	T	A	NA	NA	0	0	0	0	NA	0	0	0	0	0	0	NA	0	0	0	0	0	0	0	0	NA	NA	0	NA	0	0	0	0	0	0	0	0	0	0	0	0	0	0	0	0	1	NA
0.0824742	Chr01_12558850	Chr01	12558850	T	C	0	0	0	NA	0	0	0	0	0	0	0	0	0	0	0	NA	0	NA	0	0	0	0	NA	NA	0	0	0	0	0	0	0	0	0	0	0	0	0	NA	NA	0	NA	0	0	0
0.0234375	Chr01_12558861	Chr01	12558861	A	C	NA	0	0	NA	0	0	0	0	0	0	0	0	0	0	0	NA	0	NA	0	0	0	0	NA	NA	1	0	0	0	0	0	0	0	0	0	0	NA	0	NA	NA	0	NA	1	0	0
0.03125	Chr01_12558871	Chr01	12558871	AT	A	NA	0	0	NA	0	0	0	0	0	0	0	0	0	0	0	NA	0	NA	0	0	0	0	NA	NA	0	0	0	0	0	0	0	0	0	0	0	NA	0	NA	NA	0	NA	0	0	0
0.03125	Chr01_12558873	Chr01	12558873	C	T	NA	0	0	NA	0	0	0	0	0	0	0	0	0	0	0	NA	0	NA	0	0	0	2	NA	NA	2	0	0	0	0	0	0	0	0	0	0	NA	0	NA	NA	0	NA	0	0	0
0.03125	Chr01_12558874	Chr01	12558874	G	A	NA	0	0	NA	0	0	0	0	0	0	0	0	0	0	0	NA	0	NA	0	0	0	0	NA	NA	0	0	0	0	0	0	0	0	0	0	0	NA	0	NA	NA	0	NA	0	0	0
0.03125	Chr01_12558876	Chr01	12558876	T	A	NA	0	0	NA	0	0	0	0	0	0	0	0	0	0	0	NA	0	NA	0	0	0	0	NA	NA	0	0	0	0	0	0	0	0	0	0	0	NA	0	NA	NA	0	NA	0	0	0
0.0338542	Chr01_12558881	Chr01	12558881	A	C	NA	0	0	NA	0	0	0	0	0	0	0	0	0	0	0	NA	0	NA	0	0	0	1	NA	NA	0	0	0	0	0	0	0	0	0	0	0	NA	0	NA	NA	0	NA	0	0	0
0.0233645	Chr01_12700888	Chr01	12700888	T	C	NA	NA	0	0	0	0	0	0	0	0	0	0	0	0	0	0	0	0	0	0	0	1	NA	NA	2	1	0	0	0	0	0	0	0	NA	0	1	0	NA	0	0	0	0	0	NA
0.0320197	Chr01_1276588	Chr01	1276588	G	A	NA	0	0	0	0	0	0	0	0	0	0	0	0	NA	0	NA	0	0	0	0	0	0	0	0	0	1	0	0	0	0	0	0	0	0	0	0	1	NA	0	0	0	NA	0	0
0.0253807	Chr01_1276637	Chr01	1276637	G	T	NA	0	0	NA	0	0	0	0	0	0	0	0	1	NA	0	NA	0	NA	0	NA	0	1	0	1	0	0	0	0	0	0	0	0	1	0	0	0	0	NA	0	0	0	NA	1	0
0.0253807	Chr01_1276638	Chr01	1276638	CA	C	NA	0	0	NA	0	0	0	0	0	0	0	0	1	NA	0	NA	0	NA	0	NA	0	1	0	1	0	0	0	0	0	0	0	0	1	0	0	0	0	NA	0	0	0	NA	1	0
0.0279188	Chr01_1276639	Chr01	1276639	A	*	NA	0	0	NA	0	0	0	1	0	0	0	0	1	NA	0	NA	0	NA	0	NA	0	1	0	1	0	0	0	0	0	0	0	0	1	0	0	0	0	NA	0	0	0	NA	1	0
0.212617	Chr01_12775895	Chr01	12775895	A	T	1	NA	1	NA	1	1	0	0	0	1	0	0	0	0	1	1	0	0	0	0	1	0	NA	NA	0	NA	0	0	0	1	0	1	0	0	1	1	0	0	NA	0	0	1	1	0
0.0787037	Chr01_12775972	Chr01	12775972	A	G	0	NA	0	0	0	1	0	0	0	0	0	1	0	0	0	0	0	0	0	1	0	0	NA	0	0	NA	0	1	1	0	0	0	0	0	0	1	0	0	NA	0	0	0	0	0
0.0763889	Chr01_12775976	Chr01	12775976	T	A	0	NA	0	0	0	1	0	0	0	0	0	1	0	0	0	0	0	0	0	1	0	0	NA	0	0	NA	0	1	0	0	0	0	0	0	0	1	0	0	NA	0	0	0	0	0
0.302326	Chr01_12775986	Chr01	12775986	A	T	1	NA	1	1	0	0	1	0	0	1	1	0	1	1	1	0	1	0	1	1	1	0	NA	0	1	NA	0	0	1	1	1	1	1	1	1	1	1	0	NA	0	0	1	1	0
0.0829268	Chr01_12776147	Chr01	12776147	A	G	0	NA	1	NA	0	0	0	0	1	0	0	0	0	0	0	0	1	NA	0	1	0	0	NA	NA	0	NA	0	0	0	0	0	0	0	0	0	0	0	0	0	0	0	0	0	NA
0.0275	Chr01_12882801	Chr01	12882801	T	C	0	0	0	NA	0	0	0	0	0	0	0	0	0	0	0	NA	0	0	0	0	0	2	NA	NA	1	NA	0	0	NA	0	0	0	0	0	0	0	NA	0	0	NA	0	0	0	NA
0.107623	Chr01_12924256	Chr01	12924256	C	A	NA	NA	0	0	1	0	1	0	0	0	0	0	0	0	0	1	1	1	1	0	1	0	0	NA	0	0	0	1	0	0	0	0	0	0	1	0	1	0	0	0	0	0	1	0
0.0382883	Chr01_12924257	Chr01	12924257	A	T	NA	NA	0	0	0	0	0	0	0	0	0	0	0	0	0	0	0	0	0	0	0	2	0	NA	2	0	0	0	0	0	0	0	0	0	1	0	0	0	0	0	0	0	0	0
0.0263158	Chr01_12924296	Chr01	12924296	A	G	NA	NA	0	1	0	0	0	0	0	0	0	0	0	0	0	0	0	0	0	0	0	0	NA	NA	0	0	0	0	0	0	0	0	0	0	0	0	0	0	0	0	0	0	0	NA
0.0220588	Chr01_12924311	Chr01	12924311	A	C	NA	NA	0	0	0	0	0	0	0	0	0	0	0	0	0	0	0	0	0	0	0	0	NA	NA	0	0	0	0	0	0	0	0	1	0	0	0	0	0	0	0	0	1	0	NA
0.0466321	Chr01_13008077	Chr01	13008077	A	T	NA	0	0	0	0	0	0	0	0	0	0	0	0	0	0	0	0	0	0	0	0	0	NA	NA	0	NA	0	0	0	0	0	0	0	0	NA	0	0	0	NA	0	1	NA	0	NA
0.151042	Chr01_13008082	Chr01	13008082	C	T	NA	0	0	0	0	0	0	0	0	0	0	0	0	0	0	0	0	1	0	0	2	0	NA	NA	0	NA	0	0	0	0	1	0	0	0	NA	1	1	1	NA	0	0	NA	0	NA
0.0331858	Chr01_13059576	Chr01	13059576	G	T	0	0	0	0	0	0	0	0	0	0	0	0	0	0	0	0	0	0	0	0	0	2	1	0	2	0	0	0	0	0	0	0	0	0	0	0	0	0	0	0	0	0	0	NA
0.137778	Chr01_13059603	Chr01	13059603	C	A	0	0	0	0	0	1	0	0	0	0	1	0	0	0	0	0	0	0	1	0	0	1	0	NA	0	0	0	0	1	0	1	0	0	0	0	0	0	0	0	1	0	0	1	NA
0.0859729	Chr01_13059621	Chr01	13059621	T	G	0	0	1	0	0	0	0	0	0	0	0	0	0	0	0	0	1	0	0	0	0	0	0	NA	0	NA	0	1	0	1	0	0	0	0	0	0	0	0	0	0	0	1	0	NA
0.0859729	Chr01_13059623	Chr01	13059623	A	G	0	0	1	0	0	0	0	0	0	0	0	0	0	0	0	0	1	0	0	0	0	0	0	NA	0	NA	0	1	0	1	0	0	0	0	0	0	0	0	0	0	0	1	0	NA
0.0424528	Chr01_13175151	Chr01	13175151	A	G	0	1	0	NA	0	0	0	NA	0	0	0	1	0	0	0	NA	0	1	0	0	0	0	0	0	0	0	0	0	0	1	0	0	0	0	0	0	0	0	0	0	0	1	0	NA
0.0919811	Chr01_13175200	Chr01	13175200	A	C	0	0	0	NA	0	0	0	NA	1	0	0	0	0	0	0	NA	0	0	0	1	0	0	0	0	0	0	0	0	0	0	0	0	0	0	0	1	0	0	0	0	1	0	0	NA
0.035545	Chr01_13175211	Chr01	13175211	A	C	0	0	0	NA	0	0	0	NA	0	0	0	0	0	0	0	NA	0	0	0	0	0	0	0	0	0	0	0	0	0	0	0	0	0	0	0	1	0	0	0	0	NA	0	0	NA
0.0268293	Chr01_13207184	Chr01	13207184	T	G	0	NA	0	0	0	0	0	0	0	0	0	0	0	NA	0	0	0	NA	0	0	0	NA	NA	NA	NA	NA	0	0	0	0	0	0	0	0	0	0	0	0	0	0	0	0	0	NA
0.0621891	Chr01_13207206	Chr01	13207206	A	C	0	NA	0	0	0	0	0	0	0	0	0	0	0	NA	0	0	0	NA	0	0	0	NA	NA	NA	NA	NA	0	0	NA	0	0	0	0	0	0	0	1	0	0	1	0	0	0	NA
0.0452261	Chr01_13234	Chr01	13234	G	A	0	0	0	0	0	0	0	1	0	0	0	0	0	0	0	NA	0	NA	0	0	0	0	0	0	0	0	0	0	NA	NA	0	0	1	NA	0	1	0	NA	NA	NA	NA	NA	0	0
0.0238095	Chr01_13239	Chr01	13239	C	A	0	0	0	0	0	0	0	0	1	0	0	0	0	0	1	NA	0	NA	0	0	0	0	0	0	0	0	0	0	NA	NA	0	0	1	NA	0	0	0	NA	NA	NA	NA	NA	0	0
0.0273632	Chr01_13251577	Chr01	13251577	A	G	NA	NA	0	NA	0	0	0	0	0	0	0	0	0	0	0	0	0	0	0	0	0	1	0	0	1	NA	0	0	0	0	0	0	0	NA	0	0	1	0	0	0	NA	NA	0	NA
0.0323383	Chr01_13251594	Chr01	13251594	A	G	NA	NA	0	NA	0	0	0	0	0	0	0	0	0	0	0	0	0	1	0	0	0	1	1	0	1	NA	0	0	0	0	0	0	0	NA	0	0	1	0	0	0	NA	NA	0	NA
0.0248756	Chr01_13251600	Chr01	13251600	T	C	NA	NA	0	NA	0	0	0	0	0	0	0	0	0	0	0	0	0	0	0	0	0	1	1	0	1	NA	0	0	0	0	0	0	0	NA	0	0	1	0	0	0	NA	NA	0	NA
0.0323383	Chr01_13251604	Chr01	13251604	G	T	NA	NA	0	NA	0	0	0	0	0	0	0	0	0	0	0	0	0	0	0	0	0	1	1	1	1	NA	0	0	0	0	0	0	0	NA	0	0	1	0	0	0	NA	NA	0	NA
0.0597015	Chr01_13251622	Chr01	13251622	G	C	NA	NA	0	NA	0	0	0	0	0	0	0	0	0	0	0	0	0	0	0	0	0	2	2	0	2	NA	0	0	0	0	0	0	0	0	0	0	1	0	0	1	NA	NA	0	NA
0.0298507	Chr01_13251623	Chr01	13251623	T	A	NA	NA	0	NA	0	0	0	0	0	0	0	0	0	0	0	0	0	0	0	0	0	1	1	0	1	NA	0	0	0	0	0	0	0	0	0	0	1	0	0	0	NA	NA	0	NA
0.0234375	Chr01_13251632	Chr01	13251632	T	A	NA	NA	0	NA	0	0	0	0	0	0	0	0	0	0	0	0	0	NA	0	0	0	1	NA	NA	1	0	0	0	0	0	0	0	0	0	0	0	1	0	0	0	NA	NA	0	NA
0.0280374	Chr01_13289793	Chr01	13289793	A	*	NA	0	0	0	0	0	0	0	0	0	0	0	0	1	0	0	0	0	0	0	0	NA	NA	NA	NA	0	0	0	0	0	0	0	1	0	0	0	0	0	0	0	0	0	0	0
0.042654	Chr01_13331512	Chr01	13331512	A	C	0	0	0	NA	0	0	0	0	0	0	0	0	0	0	0	NA	0	0	0	0	0	2	NA	NA	1	NA	0	0	0	0	0	0	0	0	0	0	1	0	0	1	0	0	0	0
0.044335	Chr01_13331713	Chr01	13331713	T	G	1	0	0	NA	0	0	0	0	0	0	0	0	0	NA	0	0	0	0	0	0	0	2	NA	NA	2	NA	0	0	0	0	0	0	0	0	0	0	NA	0	0	1	NA	NA	0	0
0.04	Chr01_13331747	Chr01	13331747	G	C	1	0	0	NA	0	0	0	0	0	0	0	0	0	NA	0	0	0	0	0	0	0	2	NA	NA	2	NA	0	0	0	0	0	0	0	0	0	0	NA	0	0	1	NA	NA	0	0
0.0259067	Chr01_13413188	Chr01	13413188	G	A	NA	NA	0	NA	0	0	0	NA	0	0	0	0	0	NA	0	NA	NA	0	0	0	0	0	0	1	0	NA	0	0	NA	NA	0	0	0	0	0	0	0	0	0	0	0	1	0	0
0.046875	Chr01_13413192	Chr01	13413192	T	C	NA	NA	0	NA	0	0	0	NA	0	1	0	0	0	NA	0	NA	NA	0	0	0	0	0	1	1	0	NA	0	0	NA	NA	0	0	0	0	0	0	0	0	0	0	0	1	0	0
0.0408163	Chr01_13452	Chr01	13452	C	*	NA	0	0	0	0	0	0	0	0	0	1	0	0	0	0	NA	NA	0	0	NA	0	0	NA	NA	0	0	1	0	0	0	NA	NA	0	0	1	0	0	NA	0	NA	0	0	0	0
0.0357143	Chr01_13453	Chr01	13453	G	*	NA	0	0	0	0	0	0	0	0	0	1	0	0	0	0	NA	NA	0	0	NA	0	0	NA	NA	0	0	1	0	0	0	NA	NA	0	0	1	0	0	NA	0	NA	0	0	0	0
0.0357143	Chr01_13455	Chr01	13455	C	*	NA	0	0	0	0	0	0	0	0	0	1	0	0	0	0	NA	NA	0	0	NA	0	0	NA	NA	0	0	1	0	0	0	NA	NA	0	0	1	0	0	NA	0	NA	0	0	0	0
0.030303	Chr01_13474	Chr01	13474	G	*	0	0	0	0	0	0	0	0	0	0	0	0	0	0	0	0	NA	NA	0	0	0	0	0	0	0	0	1	0	0	0	NA	NA	0	0	0	0	0	NA	NA	NA	0	0	0	NA
0.0353535	Chr01_13476	Chr01	13476	A	*	0	0	0	0	0	0	0	0	0	0	0	0	0	0	0	0	NA	NA	0	0	0	0	0	0	0	0	1	0	0	0	NA	NA	0	0	0	0	1	NA	NA	NA	0	0	0	NA
0.026455	Chr01_13493	Chr01	13493	G	*	0	0	0	0	0	0	0	0	0	0	0	0	0	0	0	0	NA	NA	0	0	0	0	0	0	0	0	1	0	0	0	NA	NA	0	0	0	0	1	NA	NA	NA	NA	0	0	NA
0.0236842	Chr01_13498	Chr01	13498	G	*	0	0	0	0	0	0	0	0	0	0	0	0	0	0	0	0	NA	NA	0	0	0	0	0	0	0	0	1	0	0	0	NA	NA	0	0	0	0	1	NA	NA	NA	NA	0	0	NA
0.0236842	Chr01_13500	Chr01	13500	C	*	0	0	0	0	0	0	0	0	0	0	0	0	0	0	0	0	NA	NA	0	0	0	0	0	0	0	0	1	0	0	0	NA	NA	0	0	0	0	1	NA	NA	NA	NA	0	0	NA
0.021164	Chr01_13502	Chr01	13502	G	*	0	0	0	NA	0	0	0	0	0	0	0	0	0	0	0	0	NA	NA	0	0	0	0	0	0	0	0	1	0	0	0	NA	NA	0	0	0	0	0	NA	NA	0	NA	0	0	NA
0.021164	Chr01_13504	Chr01	13504	C	*	0	0	0	NA	0	0	0	0	0	0	0	0	0	0	0	0	NA	NA	0	0	0	0	0	0	0	0	1	0	0	0	NA	NA	0	0	0	0	0	NA	NA	0	NA	0	0	NA
0.021164	Chr01_13506	Chr01	13506	C	*	0	0	0	NA	0	0	0	0	0	0	0	0	0	0	0	0	NA	NA	0	0	0	0	0	0	0	0	1	0	0	0	NA	NA	0	0	0	0	0	NA	NA	0	NA	0	0	NA
0.0210526	Chr01_13509	Chr01	13509	T	*	0	0	0	NA	0	0	0	0	0	0	0	0	0	0	0	0	NA	NA	0	0	0	0	0	0	0	0	1	0	0	0	NA	NA	0	0	0	0	0	NA	NA	0	NA	0	0	NA
0.0210526	Chr01_13512	Chr01	13512	G	*	0	0	0	NA	0	0	0	0	0	0	0	0	0	0	0	0	NA	NA	0	0	0	0	0	0	0	0	1	0	0	0	NA	NA	0	0	0	0	0	NA	NA	0	NA	0	0	NA
0.0366492	Chr01_13513	Chr01	13513	A	*	0	0	0	NA	0	0	0	0	0	0	1	0	0	0	0	0	NA	NA	0	0	0	0	0	0	0	0	1	0	0	0	NA	NA	0	0	1	0	1	NA	NA	0	NA	0	0	NA
0.141361	Chr01_13513	Chr01	13513	A	T	0	0	0	NA	0	0	0	1	0	0	0	1	1	0	1	0	NA	NA	0	0	0	0	0	0	0	0	0	0	0	0	NA	NA	1	0	0	1	0	NA	NA	1	NA	0	1	NA
0.0325	Chr01_13539	Chr01	13539	A	*	0	NA	0	NA	0	0	0	0	NA	0	0	0	0	0	0	0	NA	NA	NA	0	0	NA	0	0	0	0	1	0	0	0	0	0	0	0	0	0	0	NA	NA	0	NA	0	0	NA
0.0427136	Chr01_13548	Chr01	13548	A	G	0	NA	0	NA	0	0	0	0	NA	0	0	NA	0	0	0	0	NA	NA	NA	1	0	NA	0	0	0	0	0	0	0	0	0	0	0	0	0	0	0	NA	NA	0	NA	0	0	NA
0.020202	Chr01_13572781	Chr01	13572781	C	A	0	NA	0	0	0	0	0	0	0	0	0	0	0	0	0	NA	NA	NA	0	0	0	2	NA	NA	2	NA	0	0	NA	0	0	0	0	0	0	0	0	0	0	0	NA	NA	0	0
0.230964	Chr01_13572794	Chr01	13572794	A	T	0	NA	1	1	1	1	0	1	1	0	1	1	1	0	1	NA	NA	NA	1	1	1	1	NA	NA	0	NA	0	1	NA	1	0	1	1	1	0	0	0	1	1	0	NA	NA	1	NA
0.230964	Chr01_13572795	Chr01	13572795	G	C	0	NA	1	1	1	1	0	1	1	0	1	1	1	0	1	NA	NA	NA	1	1	1	1	NA	NA	0	NA	0	1	NA	1	0	1	1	1	0	0	0	1	1	0	NA	NA	1	NA
0.021164	Chr01_13579	Chr01	13579	C	*	0	NA	0	0	0	0	0	0	0	0	0	0	0	0	0	0	0	NA	NA	NA	0	NA	0	0	NA	0	1	0	0	0	0	0	0	0	0	0	0	NA	NA	0	0	0	NA	NA
0.0396825	Chr01_13579	Chr01	13579	C	A	1	NA	0	0	1	1	0	0	0	0	0	0	0	0	0	0	0	NA	NA	NA	0	NA	0	0	NA	0	0	0	0	1	0	0	0	0	0	0	0	NA	NA	0	0	0	NA	NA
0.0229358	Chr01_1360235	Chr01	1360235	G	A	0	0	0	NA	0	0	0	0	0	0	0	0	0	0	0	NA	0	NA	0	0	0	0	2	2	0	2	0	0	0	0	0	0	0	0	0	0	0	0	0	0	NA	0	0	0
0.0225225	Chr01_13629214	Chr01	13629214	T	C	0	0	0	0	0	0	0	0	0	0	0	0	0	0	0	0	0	NA	0	0	0	NA	NA	NA	NA	NA	0	0	0	0	0	0	0	0	0	0	0	0	0	0	0	0	0	0
0.0590909	Chr01_13629260	Chr01	13629260	T	G	0	0	1	0	0	0	0	0	0	0	0	0	0	0	0	0	0	NA	0	0	0	NA	NA	NA	NA	NA	0	0	0	0	1	0	0	0	0	1	0	0	0	1	0	1	0	1
0.0209302	Chr01_13651052	Chr01	13651052	T	*	0	0	0	0	0	0	0	0	0	0	0	0	0	0	0	0	0	0	0	0	1	NA	0	NA	0	NA	0	0	0	0	0	0	0	0	0	0	0	0	0	0	0	0	0	NA
0.131841	Chr01_13734160	Chr01	13734160	G	A	0	NA	1	NA	1	0	0	NA	0	1	0	0	0	NA	1	0	0	0	0	0	0	0	NA	NA	0	0	0	0	0	1	NA	1	0	NA	0	0	1	NA	0	0	0	0	0	0
0.0204545	Chr01_13734321	Chr01	13734321	C	A	0	0	0	NA	0	0	0	0	0	0	0	0	0	0	0	0	0	0	0	0	1	0	NA	NA	0	0	0	0	0	0	0	0	0	0	0	0	0	0	0	0	NA	0	0	0
0.0382883	Chr01_13734348	Chr01	13734348	T	G	0	0	0	0	0	0	0	0	0	0	0	0	0	0	0	0	0	0	0	0	0	2	NA	NA	2	0	0	0	0	0	0	0	0	0	1	0	0	1	0	0	NA	0	0	0
0.0342466	Chr01_13734384	Chr01	13734384	T	A	0	0	0	0	0	0	1	0	0	0	0	0	0	0	0	0	0	0	0	0	0	0	NA	0	0	0	0	0	0	0	0	0	0	0	0	0	0	0	0	0	NA	0	0	0
0.0272727	Chr01_13762879	Chr01	13762879	C	A	0	NA	0	0	0	0	0	0	0	0	0	0	0	0	0	0	0	0	0	0	0	0	0	NA	0	NA	0	0	0	0	0	0	0	0	0	1	0	0	0	0	1	0	0	NA
0.0338542	Chr01_13776724	Chr01	13776724	T	TA	0	NA	0	NA	0	0	0	0	0	0	0	0	0	NA	0	0	0	0	0	NA	0	2	0	NA	2	NA	0	0	0	0	0	0	0	0	0	0	0	0	0	1	NA	NA	0	NA
0.0430622	Chr01_13808347	Chr01	13808347	T	A	0	NA	0	0	0	0	0	0	0	0	0	1	1	0	0	0	0	0	0	0	0	0	0	0	1	NA	0	0	1	0	0	0	0	0	0	0	0	0	0	0	NA	0	0	NA
0.0936073	Chr01_13808362	Chr01	13808362	G	A	0	NA	0	0	0	0	0	0	0	1	0	0	1	0	0	0	0	0	0	0	0	0	0	0	0	0	1	0	0	0	1	0	0	0	0	0	0	0	1	0	NA	0	0	NA
0.0483871	Chr01_13808427	Chr01	13808427	TGAA	T	0	NA	0	0	0	0	0	0	0	0	0	0	0	0	0	0	0	0	0	0	0	0	NA	0	1	NA	1	0	0	0	0	1	0	0	0	0	0	0	0	0	0	0	0	NA
0.0483871	Chr01_13808428	Chr01	13808428	G	*	0	NA	0	0	0	0	0	0	0	0	0	0	0	0	0	0	0	0	0	0	0	0	NA	0	1	NA	1	0	0	0	0	1	0	0	0	0	0	0	0	0	0	0	0	NA
0.0506912	Chr01_13808429	Chr01	13808429	A	*	0	NA	0	0	0	0	0	0	0	0	0	0	0	0	0	0	0	0	0	0	0	0	NA	0	1	NA	1	0	0	0	0	1	0	0	0	0	0	0	0	0	0	0	0	NA
0.0255814	Chr01_13808438	Chr01	13808438	T	C	0	NA	0	0	0	0	0	0	0	0	0	0	0	0	0	0	0	0	0	0	0	2	NA	0	2	NA	0	0	0	0	0	0	0	0	0	0	0	0	0	1	0	0	0	NA
0.0525114	Chr01_13808505	Chr01	13808505	TTTAG	T	1	NA	0	2	0	0	0	0	0	1	0	0	0	0	0	0	1	1	0	1	0	0	0	0	0	0	0	0	0	0	0	0	1	0	0	0	0	1	0	0	0	NA	0	NA
0.0753425	Chr01_13808506	Chr01	13808506	T	*	1	NA	0	2	0	0	0	0	0	1	1	0	0	0	0	0	1	1	0	1	0	0	0	0	0	0	0	0	0	0	0	0	1	0	0	0	0	1	0	0	0	NA	0	NA
0.0684932	Chr01_13808507	Chr01	13808507	T	*	1	NA	0	2	0	0	0	0	0	1	1	0	0	0	0	0	1	1	0	1	0	0	0	0	0	0	0	0	0	0	0	0	1	0	0	0	0	1	0	0	0	NA	0	NA
0.0707763	Chr01_13808508	Chr01	13808508	A	*	1	NA	0	2	0	0	0	0	0	1	1	0	0	0	0	0	1	1	0	1	0	0	0	0	0	0	0	0	0	0	0	0	1	0	0	0	0	1	0	0	0	NA	0	NA
0.0707763	Chr01_13808509	Chr01	13808509	G	*	1	NA	0	2	0	0	0	0	0	1	1	0	0	0	0	0	1	1	0	1	0	0	0	0	0	0	0	0	0	0	0	0	1	0	0	0	0	1	0	0	0	NA	0	NA
0.0205479	Chr01_13808509	Chr01	13808509	G	C	0	NA	0	0	1	0	0	0	0	0	0	0	1	0	0	0	0	0	0	0	0	0	0	0	0	0	0	0	0	0	0	0	0	0	0	0	0	0	0	0	0	NA	0	NA
0.0225	Chr01_13808553	Chr01	13808553	T	C	1	NA	0	NA	0	0	0	0	0	0	0	0	0	0	0	0	0	0	0	0	0	0	NA	NA	0	0	0	0	0	0	0	0	0	NA	0	0	0	0	0	0	0	NA	0	NA
0.0255102	Chr01_14069170	Chr01	14069170	AC	A	0	NA	0	NA	0	0	0	0	0	0	0	0	0	0	0	0	0	0	0	0	0	1	0	0	NA	0	0	0	0	0	0	0	0	NA	0	0	0	0	0	0	NA	0	0	NA
0.0255102	Chr01_14069171	Chr01	14069171	C	*	0	NA	0	NA	0	0	0	0	0	0	0	0	0	0	0	0	0	0	0	0	0	1	0	0	NA	0	0	0	0	0	0	0	0	NA	0	0	0	0	0	0	NA	0	0	NA
0.03125	Chr01_14187456	Chr01	14187456	A	T	NA	NA	0	NA	0	0	NA	1	0	0	0	0	1	0	0	0	1	0	0	0	0	0	0	0	0	0	0	0	0	1	0	0	NA	NA	0	NA	0	0	0	0	0	0	0	NA
0.317734	Chr01_14187506	Chr01	14187506	C	G	NA	NA	0	NA	0	1	0	0	1	1	1	1	0	0	1	0	0	1	1	0	0	1	1	1	1	0	1	1	0	1	1	0	NA	0	0	1	0	1	1	0	1	1	0	NA
0.0954774	Chr01_14273395	Chr01	14273395	A	G	0	0	1	NA	0	0	0	0	0	0	1	0	0	0	1	NA	1	0	0	0	1	0	0	1	0	NA	0	0	0	0	1	0	0	0	0	0	1	NA	NA	0	0	0	0	NA
0.046798	Chr01_14273402	Chr01	14273402	A	C	0	0	0	NA	0	0	0	0	0	0	0	0	0	0	1	NA	0	0	0	0	1	0	0	0	0	NA	0	0	0	0	0	0	0	0	0	0	1	NA	NA	0	0	0	0	NA
0.0294118	Chr01_1438959	Chr01	1438959	CCA	C	0	0	0	NA	0	0	NA	NA	NA	0	0	NA	0	0	0	0	0	0	0	0	0	0	2	2	0	2	0	0	0	0	0	0	NA	NA	0	0	0	0	0	0	NA	NA	0	0
0.0294118	Chr01_1438961	Chr01	1438961	A	*	0	0	0	NA	0	0	NA	NA	NA	0	0	NA	0	0	0	0	0	0	0	0	0	0	2	2	0	2	0	0	0	0	0	0	NA	NA	0	0	0	0	0	0	NA	NA	0	0
0.0566038	Chr01_1458331	Chr01	1458331	T	A	NA	NA	0	0	0	0	0	NA	0	1	0	0	0	NA	0	0	0	NA	0	0	0	0	0	0	0	0	NA	0	1	0	0	0	0	0	0	0	0	0	0	0	0	0	1	0
0.0406699	Chr01_14673791	Chr01	14673791	A	G	0	0	0	NA	0	0	0	0	0	0	0	0	0	0	0	NA	0	0	0	0	0	2	0	0	2	NA	0	0	0	0	0	0	0	0	0	0	0	NA	0	0	NA	0	0	0
0.0558376	Chr01_1468311	Chr01	1468311	A	T	NA	NA	0	0	0	0	0	0	0	0	1	0	0	NA	0	0	1	0	0	0	0	2	2	1	2	1	0	0	0	0	NA	0	0	0	0	0	0	0	NA	0	NA	0	0	NA
0.021164	Chr01_14709708	Chr01	14709708	T	A	NA	0	0	NA	0	0	0	0	0	0	0	0	0	NA	0	NA	0	NA	0	0	0	0	NA	2	0	1	0	0	NA	0	0	0	0	0	0	0	0	0	0	0	0	NA	0	0
0.0263158	Chr01_14709728	Chr01	14709728	A	T	NA	0	0	NA	0	0	0	0	0	0	0	0	0	NA	0	NA	0	NA	0	0	0	0	NA	1	0	1	0	0	NA	0	0	0	0	0	0	0	0	0	0	0	0	NA	0	0
0.03	Chr01_14712876	Chr01	14712876	C	T	NA	0	0	0	0	0	0	0	0	0	0	0	0	NA	0	0	0	0	0	0	0	0	2	2	0	2	0	0	0	0	0	0	0	NA	0	0	1	0	0	0	NA	NA	0	0
0.0226131	Chr01_14712937	Chr01	14712937	T	G	NA	0	0	0	0	0	0	0	0	1	0	0	0	NA	0	0	0	0	0	0	0	0	0	0	1	0	1	0	0	0	0	0	0	NA	1	0	0	0	0	1	NA	NA	0	0
0.167526	Chr01_14713207	Chr01	14713207	A	C	0	NA	1	0	0	0	0	0	1	0	0	0	1	0	0	NA	0	NA	0	0	0	0	0	0	NA	0	0	1	0	1	1	0	1	1	1	1	0	NA	NA	1	NA	1	0	0
0.0255102	Chr01_14713290	Chr01	14713290	T	A	0	NA	0	0	0	0	NA	0	0	0	1	0	0	NA	0	0	0	0	0	0	1	NA	0	0	NA	0	0	0	0	0	0	0	0	0	0	0	0	0	NA	0	0	0	0	NA
0.0255102	Chr01_14713291	Chr01	14713291	A	T	0	NA	0	0	0	0	NA	0	0	0	1	0	0	NA	0	0	0	0	0	0	1	NA	0	0	NA	0	0	0	0	0	0	0	0	0	0	0	0	0	NA	0	0	0	0	NA
0.025641	Chr01_14713294	Chr01	14713294	A	C	0	NA	0	0	0	0	NA	0	0	0	1	0	0	NA	0	0	0	0	0	0	1	NA	0	0	NA	0	0	0	0	0	0	0	0	NA	0	0	0	0	NA	0	0	0	0	NA
0.0205479	Chr01_14716216	Chr01	14716216	A	C	0	0	0	NA	0	0	0	0	0	0	1	0	0	0	1	0	0	0	0	0	0	0	0	0	0	0	0	0	0	0	0	0	0	0	0	0	0	0	0	0	0	0	0	NA
0.0477273	Chr01_14716229	Chr01	14716229	G	C	0	0	0	NA	0	0	0	0	0	0	0	0	0	0	0	0	0	0	0	0	0	0	0	0	0	0	0	0	0	1	0	1	0	0	0	0	0	0	0	0	0	0	0	NA
0.0260417	Chr01_14783104	Chr01	14783104	A	G	0	NA	0	NA	0	0	0	0	0	0	0	NA	0	NA	0	NA	0	NA	0	0	0	1	0	0	1	NA	0	0	0	0	0	NA	0	NA	0	0	1	NA	0	1	NA	0	0	NA
0.0816327	Chr01_14794459	Chr01	14794459	A	C	NA	NA	0	NA	0	0	0	0	0	0	1	0	0	NA	0	0	0	0	0	0	0	0	NA	NA	0	NA	1	0	1	0	0	0	0	1	0	0	0	0	0	0	1	0	0	NA
0.0209424	Chr01_14794460	Chr01	14794460	T	A	NA	NA	0	NA	0	0	0	0	0	0	0	0	0	NA	0	0	0	0	1	0	0	0	NA	NA	0	NA	0	0	0	0	0	0	0	0	0	0	0	0	0	0	0	0	0	NA
0.0209424	Chr01_14794462	Chr01	14794462	TTCA	T	NA	NA	0	NA	0	0	0	0	0	0	0	0	0	NA	0	0	0	0	1	0	0	0	NA	NA	0	NA	0	0	0	0	0	0	0	0	0	0	0	0	0	0	0	0	0	NA
0.1	Chr01_14930586	Chr01	14930586	T	A	0	NA	1	NA	0	1	1	NA	0	1	0	1	0	0	0	NA	1	0	0	0	0	0	0	0	0	0	0	0	NA	0	0	0	0	NA	0	0	0	0	0	0	0	0	1	NA
0.140553	Chr01_15016449	Chr01	15016449	G	A	NA	NA	0	NA	0	0	0	1	0	1	0	0	0	1	0	0	0	0	1	0	1	0	0	0	0	NA	NA	0	1	0	1	1	0	0	1	0	0	0	0	0	1	1	0	NA
0.0793991	Chr01_1505404	Chr01	1505404	C	T	0	0	0	NA	0	0	0	0	0	0	0	0	0	0	0	0	0	0	0	0	0	0	2	0	0	0	0	0	0	0	0	0	0	0	0	0	0	0	0	1	0	0	0	0
0.034632	Chr01_1505480	Chr01	1505480	T	G	0	0	0	NA	0	0	0	0	0	0	1	0	0	2	0	0	0	0	0	0	0	0	NA	NA	0	2	0	0	0	0	0	0	0	0	0	0	1	0	0	0	0	0	0	0
0.0214286	Chr01_15059310	Chr01	15059310	C	T	0	NA	0	NA	0	0	0	0	0	0	0	0	0	0	0	NA	0	0	0	0	0	0	2	2	0	2	0	0	0	0	0	0	0	NA	0	0	0	0	NA	0	NA	0	0	NA
0.0305164	Chr01_15059335	Chr01	15059335	C	T	0	NA	0	NA	0	0	0	0	0	0	0	0	0	0	0	NA	0	0	0	0	0	2	0	0	2	0	0	0	0	0	0	0	0	NA	0	0	0	0	NA	0	0	0	0	NA
0.0333333	Chr01_15060975	Chr01	15060975	T	A	0	NA	0	0	0	0	0	0	0	0	0	0	0	0	0	NA	0	0	0	0	0	2	0	0	2	NA	0	0	0	0	0	0	0	0	0	0	0	0	NA	0	0	0	0	0
0.0690476	Chr01_15061001	Chr01	15061001	T	A	0	NA	0	0	0	0	0	0	0	1	0	0	0	0	0	NA	0	1	0	0	1	0	0	0	0	NA	1	0	0	0	0	1	0	0	0	0	0	0	NA	0	0	1	0	0
0.0714286	Chr01_15061003	Chr01	15061003	C	A	0	NA	0	0	0	0	0	0	0	1	0	0	0	0	0	NA	0	1	0	0	1	0	0	0	0	NA	1	0	0	0	0	1	0	0	0	0	0	0	NA	0	0	1	0	0
0.0688776	Chr01_15061050	Chr01	15061050	A	T	NA	NA	0	0	0	1	0	NA	1	0	0	0	0	1	0	0	1	0	0	0	0	1	NA	NA	1	NA	0	0	0	0	0	1	0	0	0	NA	0	0	NA	0	0	0	1	NA
0.0948718	Chr01_15061054	Chr01	15061054	AT	A	NA	NA	0	0	0	1	0	NA	1	0	0	0	0	1	0	0	1	0	0	0	0	1	NA	NA	1	NA	0	0	0	0	0	1	0	0	0	NA	0	0	NA	0	0	0	1	NA
0.0803109	Chr01_15061055	Chr01	15061055	T	*	NA	NA	0	0	0	1	0	NA	1	0	0	0	0	1	0	0	1	0	0	0	0	1	NA	NA	0	NA	0	0	0	0	0	1	0	0	0	NA	0	0	NA	0	0	0	1	NA
0.0388601	Chr01_15061055	Chr01	15061055	T	A	NA	NA	0	0	0	0	1	NA	0	0	0	0	0	0	0	0	0	0	0	0	0	0	NA	NA	0	NA	0	0	0	0	0	0	0	0	0	NA	0	0	NA	0	1	0	0	NA
0.0699482	Chr01_15061055	Chr01	15061055	TATAA	T	NA	NA	0	0	0	0	0	NA	0	0	0	0	0	0	0	0	0	1	1	0	1	0	NA	NA	0	NA	1	0	0	0	0	0	0	0	0	NA	0	0	NA	0	0	0	0	NA
0.100515	Chr01_15061056	Chr01	15061056	A	*	NA	NA	0	0	0	0	0	NA	0	0	0	0	0	0	0	0	0	1	1	0	1	0	NA	NA	1	NA	1	0	0	0	0	0	0	0	0	NA	0	0	NA	0	0	0	0	NA
0.0618557	Chr01_15061056	Chr01	15061056	A	G	NA	NA	0	0	0	1	0	NA	1	0	0	0	0	1	0	0	1	0	0	0	0	0	NA	NA	0	NA	0	0	0	0	0	1	0	0	0	NA	0	0	NA	0	0	0	1	NA
0.0747423	Chr01_15061057	Chr01	15061057	T	*	NA	NA	0	0	0	0	0	NA	0	0	0	0	0	0	0	0	0	1	1	0	1	0	NA	NA	1	NA	1	0	0	0	0	0	0	0	0	NA	0	0	NA	0	0	0	0	NA
0.0979381	Chr01_15061057	Chr01	15061057	TAA	T	NA	NA	1	0	0	0	1	NA	0	0	0	1	0	1	0	0	0	0	0	0	0	0	NA	NA	0	NA	0	1	0	0	0	0	1	0	0	NA	0	0	NA	1	1	0	0	NA
0.17268	Chr01_15061058	Chr01	15061058	A	*	NA	NA	1	0	0	0	1	NA	0	0	0	1	0	0	0	0	0	1	1	0	1	0	NA	NA	1	NA	1	1	0	0	0	0	1	0	0	NA	0	1	NA	1	1	0	0	NA
0.159794	Chr01_15061059	Chr01	15061059	A	*	NA	NA	1	0	0	0	1	NA	0	0	0	1	0	0	0	0	0	1	1	0	1	0	NA	NA	0	NA	1	1	0	0	0	0	1	0	0	NA	0	1	NA	0	1	0	0	NA
0.0360825	Chr01_15061059	Chr01	15061059	A	T	NA	NA	0	0	0	0	0	NA	0	0	0	0	0	0	0	0	0	0	0	0	0	1	NA	NA	0	NA	0	0	0	0	0	0	0	0	0	NA	0	0	NA	0	0	0	0	NA
0.177835	Chr01_15061060	Chr01	15061060	A	T	NA	NA	1	1	0	0	0	NA	0	0	0	0	0	0	0	1	0	1	1	1	0	0	NA	0	0	NA	1	0	0	1	1	0	1	NA	1	NA	1	0	NA	0	0	0	1	NA
0.398438	Chr01_15061063	Chr01	15061063	C	T	NA	NA	1	1	1	0	1	NA	1	1	1	1	1	1	1	1	1	1	1	1	1	1	NA	0	0	NA	1	1	0	1	1	1	1	NA	1	NA	1	0	NA	1	0	0	1	NA
0.210938	Chr01_15061064	Chr01	15061064	A	T	NA	NA	1	1	0	0	0	NA	0	1	0	0	0	0	0	1	0	1	1	1	0	0	NA	0	0	NA	1	0	0	1	1	1	1	NA	1	NA	1	0	NA	0	0	0	1	NA
0.103211	Chr01_15128283	Chr01	15128283	A	G	0	0	0	NA	0	1	0	0	0	1	0	0	0	0	0	0	1	1	1	0	0	0	NA	NA	0	NA	0	0	0	0	0	0	0	0	0	0	0	0	0	0	0	0	0	0
0.0426009	Chr01_1515190	Chr01	1515190	G	A	0	0	0	0	0	0	0	0	0	0	0	0	0	2	0	0	0	0	0	0	0	0	NA	NA	0	0	0	0	0	0	0	0	0	0	0	0	1	NA	0	0	0	0	0	0
0.0598958	Chr01_1518335	Chr01	1518335	A	T	NA	NA	0	NA	0	0	0	0	NA	0	0	0	0	2	0	NA	0	0	0	0	0	2	0	0	2	0	0	0	0	NA	0	0	0	0	0	0	1	NA	0	0	NA	NA	0	0
0.040404	Chr01_15197222	Chr01	15197222	C	T	NA	0	0	NA	0	0	0	0	0	0	0	0	0	0	0	0	0	0	0	0	0	1	0	0	1	0	0	0	NA	0	0	0	0	NA	1	0	0	NA	NA	NA	NA	NA	0	0
0.0263158	Chr01_15225930	Chr01	15225930	T	A	NA	0	0	NA	0	0	1	0	0	1	0	0	0	0	0	0	0	0	0	0	0	0	1	NA	0	NA	0	0	0	0	0	0	0	0	0	0	0	0	0	0	0	0	0	NA
0.0530973	Chr01_15432551	Chr01	15432551	TAG	T	1	0	0	0	0	0	0	0	0	0	0	1	0	0	1	0	0	1	0	0	0	1	NA	NA	0	NA	0	0	0	0	0	0	0	NA	0	0	0	0	0	0	1	0	0	NA
0.0619469	Chr01_15432553	Chr01	15432553	G	*	1	0	0	0	0	0	0	0	1	0	0	1	0	0	1	0	0	1	0	0	0	1	NA	NA	0	NA	0	0	0	0	0	0	0	NA	0	0	0	0	0	0	1	0	0	NA
0.0331858	Chr01_15432553	Chr01	15432553	G	T	0	0	0	0	1	0	0	0	0	1	0	0	0	0	0	0	0	0	1	0	0	0	NA	NA	0	NA	0	0	0	0	0	0	0	NA	0	0	0	0	0	0	0	0	0	NA
0.0328283	Chr01_15523749	Chr01	15523749	G	A	0	NA	0	0	0	0	0	0	0	0	0	0	0	0	0	0	0	0	0	0	0	1	NA	NA	2	NA	0	0	0	0	0	0	0	NA	0	0	0	0	0	0	0	0	0	NA
0.043578	Chr01_15621392	Chr01	15621392	T	C	0	0	0	NA	0	0	0	NA	0	0	0	0	0	0	0	0	0	NA	0	0	0	2	NA	2	2	1	0	0	0	0	0	0	0	0	0	0	0	0	NA	0	0	NA	0	0
0.043578	Chr01_15621407	Chr01	15621407	T	C	0	0	0	NA	0	0	0	NA	0	0	0	0	0	0	0	0	0	NA	0	0	0	2	NA	2	2	1	0	0	0	0	0	0	0	0	0	0	0	0	NA	0	0	NA	0	0
0.0207373	Chr01_15621422	Chr01	15621422	T	C	0	0	0	NA	0	0	0	NA	0	0	0	0	0	1	0	0	1	NA	0	0	0	0	NA	0	0	0	0	0	0	1	0	0	0	1	0	0	0	0	NA	0	0	NA	1	0
0.0207373	Chr01_15621424	Chr01	15621424	G	A	0	0	0	NA	0	0	0	NA	0	0	0	0	0	1	0	0	1	NA	0	0	0	0	NA	0	0	0	0	0	0	1	0	0	0	1	0	0	0	0	NA	0	0	NA	1	0
0.0207373	Chr01_15621427	Chr01	15621427	A	C	0	0	0	NA	0	0	0	NA	0	0	0	0	0	1	0	0	1	NA	0	0	0	0	NA	0	0	0	0	0	0	1	0	0	0	1	0	0	0	0	NA	0	0	NA	1	0
0.0406091	Chr01_15696839	Chr01	15696839	A	C	0	NA	0	0	0	0	0	0	0	0	1	0	0	0	0	0	0	NA	0	0	0	0	0	NA	0	0	0	0	0	0	0	0	0	0	0	0	NA	0	0	0	0	0	0	NA
0.142487	Chr01_15696916	Chr01	15696916	T	G	0	NA	0	NA	0	0	0	0	0	0	0	0	0	0	0	0	0	NA	0	0	2	0	NA	NA	0	0	0	0	0	0	1	0	0	0	0	0	NA	0	0	0	0	NA	0	NA
0.0209424	Chr01_15767	Chr01	15767	G	*	0	NA	0	NA	0	0	0	0	NA	0	0	0	0	0	0	NA	0	NA	0	0	0	0	0	0	NA	0	0	1	NA	0	0	0	0	0	0	0	NA	0	0	0	NA	NA	0	0
0.0395349	Chr01_15921	Chr01	15921	T	C	0	0	0	NA	1	0	0	0	0	0	0	0	1	0	0	NA	0	0	0	0	0	0	NA	0	0	0	1	0	0	0	0	1	NA	0	0	0	NA	NA	0	0	0	0	0	0
0.044186	Chr01_15924	Chr01	15924	A	T	0	0	0	NA	0	0	0	0	0	1	0	0	0	0	0	NA	0	1	0	0	0	0	NA	0	0	0	0	0	0	0	0	0	NA	0	0	0	NA	NA	0	0	0	0	0	0
0.0285714	Chr01_15928	Chr01	15928	C	A	0	0	0	NA	0	0	0	0	0	0	0	0	0	0	0	NA	0	NA	0	0	0	0	NA	0	0	0	0	0	NA	0	0	0	NA	0	0	0	NA	NA	0	0	0	NA	0	0
0.0434783	Chr01_15953	Chr01	15953	C	A	1	0	1	NA	1	0	1	0	0	0	0	1	1	0	0	NA	0	NA	0	0	0	0	NA	0	0	0	0	0	NA	0	0	1	NA	0	0	0	NA	NA	NA	NA	NA	NA	0	0
0.0432692	Chr01_15957	Chr01	15957	C	T	1	0	1	NA	1	0	1	0	0	0	0	1	1	0	0	NA	0	0	0	0	0	0	NA	0	0	0	0	0	NA	0	0	1	NA	0	0	0	NA	NA	NA	NA	NA	NA	0	0
0.0360577	Chr01_15974	Chr01	15974	G	T	1	0	0	NA	1	0	1	0	0	0	0	1	1	0	0	NA	0	0	0	0	0	0	NA	0	0	0	0	0	NA	0	0	1	NA	0	0	0	NA	NA	NA	NA	NA	NA	0	0
0.0336538	Chr01_15977	Chr01	15977	T	TTC	1	0	0	NA	1	0	1	0	0	0	0	1	1	0	0	NA	0	0	0	0	0	0	NA	0	0	0	0	0	NA	0	0	1	NA	0	0	0	NA	NA	NA	NA	NA	NA	0	0
0.0331754	Chr01_15981	Chr01	15981	TGG	T	1	0	0	NA	1	0	1	0	0	0	0	1	1	0	0	NA	0	0	0	0	0	0	NA	0	0	0	0	0	NA	0	0	1	0	0	0	0	0	NA	NA	NA	NA	NA	0	0
0.0330189	Chr01_15997	Chr01	15997	C	T	1	0	0	NA	1	0	1	0	0	0	0	1	1	0	0	NA	0	0	0	0	0	0	NA	0	0	0	0	0	NA	0	0	1	0	1	0	0	0	NA	NA	0	NA	NA	0	0
0.0208333	Chr01_16027571	Chr01	16027571	A	G	0	0	0	NA	0	0	0	0	0	0	0	0	0	0	0	NA	0	NA	0	0	0	0	NA	NA	0	NA	0	0	0	0	1	0	0	0	0	0	0	0	NA	0	0	0	0	NA
0.368421	Chr01_16027587	Chr01	16027587	T	C	0	0	1	NA	1	1	0	1	1	1	1	0	1	1	1	NA	1	NA	1	1	1	1	NA	NA	1	NA	0	1	0	1	1	1	1	0	0	1	1	NA	NA	1	0	1	1	NA
0.0280612	Chr01_16124708	Chr01	16124708	G	A	0	NA	0	NA	0	0	0	0	0	1	0	0	0	NA	0	0	0	NA	1	0	0	0	NA	NA	0	0	0	0	0	0	0	0	0	0	0	0	0	NA	0	0	NA	NA	0	0
0.0973684	Chr01_16124740	Chr01	16124740	A	G	1	NA	0	NA	0	0	0	NA	0	1	0	NA	0	NA	0	0	0	NA	1	0	0	0	NA	NA	0	0	0	0	0	0	0	0	0	0	0	0	0	NA	0	0	NA	NA	0	NA
0.0305164	Chr01_16163961	Chr01	16163961	C	G	1	0	0	0	0	0	0	0	0	0	0	0	0	0	0	0	0	NA	0	0	0	NA	NA	NA	NA	1	0	0	0	NA	0	0	0	1	1	0	0	0	0	0	0	0	0	0
0.0422535	Chr01_16163965	Chr01	16163965	T	A	1	0	0	0	0	0	0	0	0	0	0	0	0	0	0	0	0	NA	0	0	0	NA	NA	NA	NA	1	0	0	0	NA	0	0	0	1	1	0	0	0	0	0	0	0	0	0
0.0283019	Chr01_16163967	Chr01	16163967	G	A	NA	0	0	0	0	0	0	0	0	0	0	0	0	0	0	0	0	NA	0	0	0	NA	NA	NA	NA	0	0	0	0	NA	0	0	0	0	0	0	0	0	0	0	0	0	0	0
0.0458716	Chr01_16207266	Chr01	16207266	A	AT	2	2	2	NA	2	2	2	2	2	2	2	2	2	2	2	2	2	2	2	2	0	NA	NA	NA	NA	NA	2	2	2	2	2	2	2	NA	2	2	2	2	2	2	2	2	2	2
0.0291262	Chr01_1625441	Chr01	1625441	TA	T	0	NA	0	0	0	0	0	0	0	0	0	0	0	0	0	0	0	0	0	0	0	0	2	2	NA	2	0	0	NA	0	0	0	0	0	0	0	0	0	0	0	NA	NA	0	NA
0.0291262	Chr01_1625442	Chr01	1625442	A	*	0	NA	0	0	0	0	0	0	0	0	0	0	0	0	0	0	0	0	0	0	0	0	2	2	NA	2	0	0	NA	0	0	0	0	0	0	0	0	0	0	0	NA	NA	0	NA
0.0542453	Chr01_1625492	Chr01	1625492	C	T	0	NA	0	0	0	0	0	0	0	0	0	0	0	1	0	0	0	0	0	0	0	2	2	2	NA	2	0	0	0	0	0	0	0	0	0	0	1	0	0	0	NA	NA	0	NA
0.0201794	Chr01_16263311	Chr01	16263311	G	A	NA	NA	0	0	0	0	0	0	0	0	1	0	0	0	0	0	0	0	0	0	0	0	0	0	0	0	0	0	0	0	0	0	0	0	0	0	0	0	0	0	0	0	0	NA
0.0202703	Chr01_16263339	Chr01	16263339	G	A	NA	NA	0	0	0	0	0	0	0	0	0	0	0	0	0	0	0	0	0	0	0	0	1	NA	0	2	0	0	0	0	0	0	0	0	0	0	0	0	0	0	NA	0	0	NA
0.0208333	Chr01_16358818	Chr01	16358818	T	G	NA	0	0	NA	0	0	0	NA	NA	0	0	0	0	0	0	NA	NA	0	0	0	0	0	NA	1	NA	2	0	0	0	0	0	NA	0	0	NA	0	0	0	0	0	NA	0	0	NA
0.0208333	Chr01_16358819	Chr01	16358819	T	A	NA	0	0	NA	0	0	0	NA	NA	0	0	0	0	0	0	NA	NA	0	0	0	0	0	NA	1	NA	2	0	0	0	0	0	NA	0	0	NA	0	0	0	0	0	NA	0	0	NA
0.0259067	Chr01_16358820	Chr01	16358820	C	A	NA	0	0	NA	0	0	0	NA	NA	0	0	0	0	0	0	NA	NA	0	0	0	0	1	NA	0	NA	0	0	0	0	0	0	NA	0	0	NA	0	0	0	0	0	NA	0	0	NA
0.0215517	Chr01_16463682	Chr01	16463682	G	C	0	0	0	0	1	0	0	0	0	0	1	0	0	0	1	0	0	0	0	0	0	0	0	NA	0	0	0	1	0	0	0	0	0	0	0	0	0	0	0	0	0	0	0	NA
0.0379464	Chr01_16463736	Chr01	16463736	C	A	0	NA	0	0	0	0	0	NA	0	0	0	0	0	1	0	0	0	0	0	0	0	0	NA	NA	0	NA	0	0	0	1	0	0	0	0	0	0	0	0	0	0	0	1	0	0
0.03125	Chr01_16466480	Chr01	16466480	C	T	NA	0	0	0	0	0	0	0	0	0	0	0	0	0	0	0	0	0	0	0	0	2	0	0	2	NA	0	0	0	0	0	0	0	0	0	0	0	0	0	0	NA	NA	0	0
0.0223881	Chr01_16483404	Chr01	16483404	G	T	0	0	0	NA	0	0	0	NA	0	0	0	0	0	0	0	NA	0	NA	0	0	0	2	NA	NA	1	0	0	0	NA	0	0	0	0	0	0	0	0	NA	NA	0	NA	0	0	0
0.125	Chr01_16483447	Chr01	16483447	G	T	0	NA	0	NA	1	0	0	NA	0	0	1	0	0	0	1	NA	1	NA	0	1	1	0	NA	NA	0	NA	0	0	NA	0	0	0	0	0	0	0	1	NA	NA	0	NA	0	0	0
0.183673	Chr01_16483450	Chr01	16483450	A	T	0	NA	0	NA	1	1	0	NA	1	0	1	0	0	0	1	NA	1	NA	0	1	1	0	NA	NA	1	NA	0	0	NA	0	0	0	0	0	0	0	1	NA	NA	0	NA	0	1	0
0.0209424	Chr01_16483492	Chr01	16483492	A	C	0	NA	0	NA	0	0	0	NA	0	0	0	0	0	0	0	NA	0	NA	0	0	0	2	NA	NA	NA	NA	0	0	NA	0	0	0	0	0	0	0	0	NA	NA	0	NA	0	0	0
0.0367647	Chr01_16488113	Chr01	16488113	T	G	0	0	0	0	0	0	0	0	0	0	0	0	0	0	0	NA	0	0	0	0	0	2	2	2	2	NA	NA	0	0	0	0	0	0	0	0	0	0	0	0	0	NA	0	0	NA
0.0408654	Chr01_16488126	Chr01	16488126	T	C	0	0	0	0	0	0	0	0	0	1	0	0	0	0	0	0	0	0	0	0	0	0	0	0	1	NA	NA	1	0	0	0	0	0	0	0	0	0	0	0	1	NA	0	0	NA
0.0569948	Chr01_16504701	Chr01	16504701	C	T	NA	NA	0	0	0	0	0	0	0	0	0	1	0	0	0	0	1	0	0	0	1	0	NA	NA	NA	NA	0	0	0	0	1	0	0	NA	0	0	0	0	NA	0	0	0	0	NA
0.112821	Chr01_16504704	Chr01	16504704	A	G	NA	NA	0	0	0	1	0	0	0	0	0	0	0	1	0	0	0	1	0	0	0	0	NA	0	NA	NA	0	0	0	0	0	0	0	NA	0	0	1	0	0	1	0	1	0	NA
0.0217391	Chr01_16504738	Chr01	16504738	G	A	0	0	0	0	0	1	0	0	0	0	0	0	0	0	0	0	0	0	0	0	0	1	0	0	NA	0	0	0	0	0	0	0	0	0	0	0	0	0	0	0	0	0	0	NA
0.108696	Chr01_16504769	Chr01	16504769	T	C	1	0	0	0	0	1	0	1	0	0	0	0	0	1	1	0	1	0	0	1	0	0	0	0	NA	0	0	0	0	0	0	0	1	0	1	0	0	0	0	0	1	0	0	NA
0.447368	Chr01_16664333	Chr01	16664333	C	G	1	NA	1	NA	1	1	1	1	1	1	NA	1	1	1	1	NA	1	0	1	1	1	1	NA	NA	1	NA	1	1	NA	1	1	1	1	NA	1	1	1	0	0	1	NA	0	1	1
0.0209424	Chr01_16664364	Chr01	16664364	G	T	0	NA	0	NA	0	0	0	0	0	0	NA	0	0	0	0	NA	0	0	0	0	0	1	NA	NA	0	NA	0	0	NA	0	0	0	0	NA	0	0	0	0	0	0	NA	0	0	0
0.0209424	Chr01_16664367	Chr01	16664367	T	A	0	NA	0	NA	0	0	0	0	0	0	NA	0	0	0	0	NA	0	0	0	0	0	0	NA	NA	1	NA	0	0	NA	0	0	1	0	NA	1	0	1	0	0	0	NA	0	0	0
0.0204082	Chr01_16835734	Chr01	16835734	A	AT	0	NA	0	1	0	0	0	NA	0	0	0	NA	0	0	0	0	0	0	0	0	0	0	1	0	0	0	0	0	0	0	NA	0	0	NA	0	0	0	0	0	0	NA	0	0	NA
0.039604	Chr01_16835765	Chr01	16835765	T	C	0	NA	0	0	0	0	0	NA	0	0	0	NA	1	0	0	0	0	0	0	0	0	0	0	1	0	0	0	1	1	1	NA	0	0	0	0	0	1	0	0	0	NA	0	0	NA
0.0334928	Chr01_17006124	Chr01	17006124	T	G	0	0	0	0	0	0	0	NA	0	0	0	0	0	0	0	0	0	NA	0	0	0	1	2	NA	2	NA	0	0	0	0	0	0	0	0	0	0	1	0	0	1	0	0	0	NA
0.0202703	Chr01_1703632	Chr01	1703632	A	G	NA	0	0	NA	0	0	0	0	0	0	0	0	0	0	0	0	0	0	0	0	0	0	2	2	0	1	0	0	0	0	0	0	0	0	0	0	0	0	0	0	NA	0	0	0
0.0222772	Chr01_1703706	Chr01	1703706	T	C	0	NA	0	NA	0	0	0	0	0	1	0	0	0	0	0	NA	0	0	0	0	0	0	2	2	0	2	0	0	0	NA	0	0	0	0	0	0	0	0	NA	NA	NA	NA	0	0
0.0285714	Chr01_17053080	Chr01	17053080	T	G	0	0	0	NA	0	0	0	0	0	0	0	0	0	0	0	0	0	0	0	0	0	2	NA	NA	NA	NA	0	0	NA	0	0	0	0	0	0	0	0	0	0	0	0	0	0	0
0.0364583	Chr01_17057012	Chr01	17057012	C	A	1	NA	0	0	0	0	0	0	0	0	0	0	0	0	0	0	0	NA	0	1	0	NA	0	NA	NA	NA	0	0	NA	0	0	0	0	0	0	0	0	NA	0	0	0	NA	0	1
0.174242	Chr01_17057039	Chr01	17057039	AAC	A	1	NA	0	0	1	0	1	1	0	0	0	0	0	1	1	0	0	NA	0	1	1	NA	0	NA	NA	NA	1	0	NA	1	0	0	1	0	1	0	1	NA	0	0	NA	NA	1	1
0.0260664	Chr01_17406346	Chr01	17406346	C	G	0	0	0	NA	0	0	0	0	0	0	0	0	0	0	0	0	0	0	0	0	0	1	NA	NA	2	NA	0	0	0	0	0	0	0	0	0	0	0	0	0	0	0	0	0	0
0.0518135	Chr01_17406409	Chr01	17406409	A	G	0	0	0	NA	0	0	0	0	0	0	1	0	0	NA	0	0	0	NA	0	0	0	1	NA	NA	1	NA	0	0	0	0	0	0	0	0	0	0	1	0	NA	0	0	0	0	0
0.0345622	Chr01_17692743	Chr01	17692743	T	A	NA	0	0	NA	0	0	0	0	0	0	0	0	0	0	0	0	0	0	1	0	0	1	NA	NA	1	NA	0	0	0	0	0	0	0	0	0	0	1	0	0	0	0	0	0	NA
0.129808	Chr01_17692782	Chr01	17692782	T	*	NA	0	1	NA	1	0	1	0	0	0	1	0	0	0	0	0	0	0	1	0	0	0	NA	NA	0	NA	0	0	0	1	1	1	0	0	1	1	0	0	0	0	1	0	0	NA
0.129808	Chr01_17692783	Chr01	17692783	G	*	NA	0	1	NA	1	0	1	0	0	0	1	0	0	0	0	0	0	0	1	0	0	0	NA	NA	0	NA	0	0	0	1	1	1	0	0	1	1	0	0	0	0	1	0	0	NA
0.2925	Chr01_17692824	Chr01	17692824	TG	T	NA	1	1	NA	0	1	1	0	1	1	1	1	1	0	1	NA	1	0	1	0	1	0	NA	NA	1	NA	1	1	NA	1	1	1	1	NA	1	0	1	0	0	0	0	1	1	NA
0.0287958	Chr01_17825021	Chr01	17825021	C	T	NA	NA	0	NA	0	0	0	0	0	0	0	NA	0	NA	0	0	0	0	0	NA	1	0	NA	0	0	0	0	0	0	0	NA	0	0	NA	1	0	0	0	0	NA	NA	0	0	0
0.0494792	Chr01_17825027	Chr01	17825027	G	T	NA	NA	0	NA	0	0	0	0	0	0	0	NA	0	NA	0	0	0	0	0	NA	1	1	NA	0	1	0	0	0	0	0	NA	0	0	NA	1	0	0	0	0	NA	NA	0	0	0
0.0286458	Chr01_17825028	Chr01	17825028	A	C	NA	NA	0	NA	0	0	0	0	0	0	0	NA	0	NA	0	0	0	0	0	NA	1	0	NA	0	0	0	0	0	0	0	NA	0	0	NA	1	0	0	0	0	NA	NA	0	0	0
0.0684211	Chr01_17825046	Chr01	17825046	A	T	NA	NA	0	NA	0	0	0	0	0	0	0	NA	0	NA	0	NA	1	0	0	NA	0	0	NA	1	1	2	0	0	0	0	NA	0	0	0	0	0	1	0	0	NA	NA	0	0	0
0.0342105	Chr01_17825050	Chr01	17825050	G	C	NA	NA	0	NA	0	0	0	0	0	0	0	NA	0	NA	0	NA	1	0	0	NA	0	0	NA	1	1	0	0	0	0	0	NA	0	0	0	0	0	0	0	0	NA	NA	0	0	0
0.220207	Chr01_17825065	Chr01	17825065	G	A	NA	NA	0	0	1	0	NA	1	0	0	0	0	0	0	0	NA	0	NA	0	0	0	0	NA	0	2	NA	0	0	1	NA	1	1	0	1	1	0	NA	1	0	0	NA	0	1	1
0.195312	Chr01_17825081	Chr01	17825081	G	A	NA	NA	0	0	1	0	NA	1	1	0	0	0	0	0	0	NA	0	NA	0	0	0	0	NA	0	2	NA	0	0	1	NA	0	1	0	1	1	0	NA	1	0	0	NA	0	1	1
0.216146	Chr01_17825102	Chr01	17825102	T	A	NA	NA	0	0	1	0	NA	1	1	1	0	0	0	0	0	NA	0	NA	0	0	0	0	NA	2	2	NA	0	0	1	NA	0	1	0	1	1	0	NA	1	0	0	NA	0	1	1
0.210526	Chr01_17825116	Chr01	17825116	G	A	NA	NA	0	0	1	0	NA	1	1	1	0	0	0	0	0	NA	0	NA	0	0	0	0	NA	NA	2	NA	0	0	1	NA	0	1	0	1	1	0	NA	1	0	0	NA	0	1	1
0.0265957	Chr01_17825120	Chr01	17825120	A	T	NA	NA	0	0	0	0	NA	0	1	0	0	0	0	0	0	NA	0	NA	0	0	0	0	NA	NA	0	NA	0	0	0	NA	0	0	0	0	0	0	NA	0	0	0	NA	0	0	0
0.0265957	Chr01_17825121	Chr01	17825121	G	A	NA	NA	0	0	0	0	NA	0	1	0	0	0	0	0	0	NA	0	NA	0	0	0	0	NA	NA	0	NA	0	0	0	NA	0	0	0	0	0	0	NA	0	0	0	NA	0	0	0
0.196891	Chr01_17825278	Chr01	17825278	CA	C	0	0	0	NA	1	0	1	NA	0	1	0	0	0	0	0	NA	0	0	0	0	0	1	NA	0	0	NA	0	0	1	1	1	1	0	NA	1	1	0	NA	0	1	NA	1	0	NA
0.186528	Chr01_17825279	Chr01	17825279	A	*	0	0	0	NA	1	0	1	NA	0	1	0	0	0	0	0	NA	0	0	0	0	0	1	NA	0	0	NA	0	0	1	1	1	0	0	NA	1	1	0	NA	0	1	NA	1	0	NA
0.0388601	Chr01_17825279	Chr01	17825279	A	C	0	0	0	NA	0	1	0	NA	0	0	0	0	0	0	0	NA	0	0	0	0	0	0	NA	0	1	NA	0	0	0	0	0	1	0	NA	0	0	0	NA	1	0	NA	0	0	NA
0.0466321	Chr01_17825280	Chr01	17825280	A	T	0	0	0	NA	1	1	0	NA	0	0	0	0	0	0	0	NA	0	0	0	0	0	1	NA	0	1	NA	0	0	0	0	0	1	0	NA	0	0	0	NA	1	1	NA	0	0	NA
0.235751	Chr01_17825281	Chr01	17825281	A	G	0	0	0	NA	1	1	1	NA	0	1	0	0	0	0	0	NA	0	0	0	0	1	1	NA	0	1	NA	0	0	1	1	1	1	0	NA	1	1	0	NA	1	1	NA	1	0	NA
0.237245	Chr01_17825286	Chr01	17825286	G	T	0	0	0	NA	1	1	1	NA	0	1	0	0	0	0	0	NA	0	0	0	0	1	1	NA	0	1	1	0	0	1	1	1	1	0	NA	1	1	0	NA	1	1	NA	1	0	NA
0.403941	Chr01_17897411	Chr01	17897411	A	T	1	NA	0	NA	1	2	2	1	0	2	0	0	2	0	0	0	NA	NA	0	0	0	0	NA	NA	0	NA	0	0	1	1	1	2	1	NA	2	2	1	NA	2	1	NA	NA	2	2
0.0418719	Chr01_17897455	Chr01	17897455	C	A	0	NA	0	NA	0	0	0	1	0	0	0	0	1	0	0	0	NA	NA	0	0	0	0	NA	NA	0	NA	0	0	0	0	0	0	0	NA	1	1	0	NA	0	0	NA	NA	0	0
0.0497382	Chr01_17911553	Chr01	17911553	G	T	0	0	0	NA	0	NA	0	0	0	0	0	0	0	0	0	0	0	0	0	0	0	1	2	2	NA	2	0	0	NA	0	0	0	0	0	0	0	0	NA	0	NA	NA	NA	0	0
0.0231481	Chr01_18191390	Chr01	18191390	A	AT	0	0	0	0	0	0	0	0	0	0	0	0	0	0	0	NA	0	0	0	0	0	0	0	0	0	NA	0	0	0	0	0	0	1	0	0	0	0	0	0	0	0	NA	0	1
0.0231481	Chr01_18191392	Chr01	18191392	A	G	0	0	0	0	0	0	0	0	0	0	0	0	0	0	0	NA	0	0	0	0	0	0	0	0	0	NA	0	0	0	0	0	0	1	0	0	0	0	0	0	0	0	NA	0	1
0.0546875	Chr01_18487368	Chr01	18487368	A	G	NA	NA	0	0	1	0	0	0	1	0	0	0	0	0	1	0	0	NA	0	0	0	0	0	0	NA	NA	0	0	0	0	0	0	0	NA	0	0	1	0	0	0	NA	0	0	NA
0.0373134	Chr01_1851038	Chr01	1851038	A	T	0	0	0	NA	0	NA	0	0	1	0	0	1	0	0	1	0	0	0	0	0	0	0	NA	0	0	0	0	0	0	0	0	0	0	0	0	0	0	0	NA	0	0	NA	0	0
0.0221675	Chr01_1851053	Chr01	1851053	T	A	0	0	0	NA	0	NA	0	1	0	0	0	0	0	0	1	0	0	0	0	0	0	0	NA	0	0	0	0	0	0	0	0	0	0	0	0	0	0	0	NA	0	0	NA	0	0
0.0300429	Chr01_1851113	Chr01	1851113	T	A	0	0	0	0	0	0	0	0	0	0	0	0	0	0	0	0	0	0	0	0	1	0	0	0	0	0	0	0	0	0	0	0	0	0	0	0	1	0	0	0	0	1	0	NA
0.0343348	Chr01_1851114	Chr01	1851114	T	A	0	0	0	0	0	0	0	0	0	0	0	0	0	0	0	0	0	0	0	0	1	0	0	0	0	0	0	0	0	0	0	0	0	0	0	0	1	0	0	0	0	1	0	NA
0.0234375	Chr01_18767273	Chr01	18767273	C	T	NA	NA	0	0	0	0	0	0	0	0	0	NA	0	0	0	0	0	0	0	0	0	NA	NA	NA	NA	NA	0	0	0	0	0	1	0	NA	0	0	0	0	0	0	0	0	0	NA
0.0311005	Chr01_18789377	Chr01	18789377	A	G	0	0	0	0	0	1	0	0	0	0	0	0	0	0	0	0	0	0	0	0	0	0	0	0	0	NA	0	0	0	0	0	0	0	1	0	0	0	0	NA	0	NA	0	1	NA
0.028169	Chr01_18789461	Chr01	18789461	C	T	0	0	0	0	0	0	0	0	0	0	0	0	0	0	0	0	0	0	0	0	0	2	0	0	2	0	0	0	0	0	0	0	0	0	0	0	0	0	NA	0	NA	0	0	NA
0.0245098	Chr01_18795596	Chr01	18795596	G	A	0	0	0	NA	0	0	0	0	0	0	0	0	0	NA	0	NA	0	0	0	0	0	0	NA	NA	0	NA	0	0	NA	0	0	0	0	NA	0	0	0	0	0	0	NA	NA	0	0
0.0287958	Chr01_18795636	Chr01	18795636	T	G	NA	0	0	NA	0	NA	1	0	0	0	0	0	0	0	0	0	NA	0	0	0	0	0	NA	NA	NA	NA	0	0	NA	0	0	0	0	0	0	0	0	0	NA	0	NA	NA	0	NA
0.458525	Chr01_19010229	Chr01	19010229	C	G	1	1	1	NA	1	1	1	0	1	1	1	1	1	1	1	1	1	1	1	1	1	1	NA	NA	0	NA	1	1	1	1	1	1	1	1	1	1	1	1	NA	1	NA	0	1	1
0.0388128	Chr01_19010236	Chr01	19010236	T	A	0	0	0	NA	0	0	0	0	0	0	0	0	0	0	0	0	0	1	0	0	1	0	NA	NA	0	NA	0	0	1	0	0	0	0	0	1	0	0	0	NA	0	NA	0	0	0
0.0414747	Chr01_19010246	Chr01	19010246	T	A	0	0	0	NA	0	0	0	0	0	0	0	0	0	0	0	0	0	0	0	0	0	0	NA	NA	NA	NA	0	0	0	0	1	0	0	0	0	0	0	0	NA	0	NA	0	0	0
0.0319149	Chr01_19010347	Chr01	19010347	G	*	0	0	0	NA	0	1	0	0	0	0	0	0	1	0	0	1	0	1	NA	1	NA	0	NA	NA	NA	NA	0	0	0	0	0	0	1	NA	NA	0	0	0	NA	1	NA	NA	0	0
0.103175	Chr01_1903284	Chr01	1903284	A	*	NA	NA	1	NA	0	0	0	0	0	0	0	0	0	0	0	0	0	NA	1	0	0	0	NA	NA	1	0	0	0	0	0	0	0	0	NA	0	0	0	NA	NA	0	NA	0	1	NA
0.103175	Chr01_1903286	Chr01	1903286	A	*	NA	NA	1	NA	0	0	0	0	0	0	0	0	0	0	0	0	0	NA	1	0	0	0	NA	NA	1	0	0	0	0	0	0	0	0	NA	0	0	0	NA	NA	0	NA	0	1	NA
0.0238095	Chr01_1903286	Chr01	1903286	AATCTCAAT	A	NA	NA	0	NA	0	0	0	0	0	0	0	0	0	1	0	0	0	NA	0	0	1	0	NA	NA	0	0	0	1	0	0	0	0	0	NA	0	0	0	NA	NA	0	NA	0	0	NA
0.124339	Chr01_1903289	Chr01	1903289	C	*	NA	NA	1	NA	0	0	0	0	0	0	0	0	0	1	0	0	0	NA	1	0	1	0	NA	NA	1	0	0	1	0	0	0	0	0	NA	0	0	0	NA	NA	0	NA	0	1	NA
0.0561224	Chr01_19090142	Chr01	19090142	C	T	NA	NA	0	NA	1	0	0	0	0	0	1	0	0	0	1	0	0	NA	0	0	1	0	NA	0	1	NA	0	0	0	0	0	0	0	0	0	0	0	0	0	0	NA	NA	0	NA
0.0205479	Chr01_19110726	Chr01	19110726	T	A	0	0	0	0	0	0	0	1	0	0	0	0	0	0	0	0	0	0	0	0	0	0	0	0	0	0	1	0	0	1	0	0	1	0	0	0	0	0	NA	0	0	0	0	NA
0.0228311	Chr01_19264878	Chr01	19264878	C	A	0	0	0	0	0	0	0	0	0	0	0	0	0	0	0	0	0	0	0	0	0	0	NA	NA	NA	NA	0	0	0	0	0	0	0	0	0	0	0	0	0	0	0	0	0	0
0.0342466	Chr01_19264886	Chr01	19264886	A	G	0	0	0	0	0	0	0	0	0	0	0	0	0	0	0	0	0	0	0	0	0	0	NA	NA	NA	NA	0	0	0	0	0	0	0	0	0	0	0	0	0	0	0	0	0	0
0.0215311	Chr01_19264932	Chr01	19264932	T	C	0	0	0	0	0	0	0	0	0	0	0	0	0	0	0	0	0	0	0	0	0	2	NA	NA	NA	NA	0	0	0	0	0	0	0	NA	0	0	0	NA	0	0	NA	0	0	NA
0.0253807	Chr01_19264943	Chr01	19264943	ACACC	A	0	NA	0	0	0	0	0	NA	0	0	0	0	0	0	0	0	0	0	0	1	1	0	NA	NA	NA	NA	0	0	0	0	0	0	0	NA	0	0	0	NA	NA	0	NA	0	0	NA
0.0255102	Chr01_19264945	Chr01	19264945	A	*	0	NA	0	NA	0	0	0	NA	0	0	0	0	0	0	0	0	0	0	0	1	1	0	NA	NA	NA	NA	0	0	0	0	0	0	0	NA	0	0	0	NA	NA	0	NA	0	0	NA
0.0257732	Chr01_19264948	Chr01	19264948	T	G	0	NA	0	NA	0	0	0	NA	0	0	0	0	0	0	0	0	0	0	0	1	1	0	NA	NA	NA	NA	0	0	0	0	0	0	0	NA	0	0	0	NA	NA	0	NA	0	0	NA
0.0584112	Chr01_1951061	Chr01	1951061	A	T	0	0	0	0	0	0	0	0	0	0	1	0	0	0	0	0	0	0	0	0	0	2	2	2	2	2	0	0	NA	NA	0	0	0	0	0	0	0	NA	0	0	0	NA	0	0
0.0427136	Chr01_1954802	Chr01	1954802	C	T	0	0	0	0	0	0	0	0	0	0	0	0	0	0	1	0	0	NA	0	0	0	1	1	1	0	0	0	0	0	0	1	0	0	0	0	NA	0	NA	0	0	0	NA	1	NA
0.0217391	Chr01_1954810	Chr01	1954810	A	G	0	0	0	0	0	0	0	0	0	0	0	0	0	0	0	0	0	NA	0	0	0	0	0	0	0	2	0	0	0	0	0	0	0	0	0	0	1	0	0	0	0	0	0	NA
0.0333333	Chr01_1954818	Chr01	1954818	C	A	0	0	0	0	0	0	0	0	0	0	0	0	0	0	0	0	0	0	0	0	0	2	2	2	2	2	0	0	0	0	0	0	0	0	0	0	0	0	0	0	0	0	0	NA
0.354911	Chr01_1954821	Chr01	1954821	A	T	1	0	1	0	1	1	0	1	1	1	1	1	1	1	1	1	1	0	1	1	1	0	0	0	0	0	1	0	1	1	1	1	1	0	1	0	1	1	0	1	0	1	1	NA
0.0638767	Chr01_19558555	Chr01	19558555	A	T	0	1	0	0	0	0	0	0	0	0	0	0	1	0	0	0	0	0	0	0	0	0	0	0	0	0	0	0	0	0	0	0	0	0	1	0	0	1	0	0	1	0	0	NA
0.0638767	Chr01_19558556	Chr01	19558556	A	T	0	1	0	0	0	0	0	0	0	0	0	0	1	0	0	0	0	0	0	0	0	0	0	0	0	0	0	0	0	0	0	0	0	0	1	0	0	1	0	0	1	0	0	NA
0.0240385	Chr01_19661935	Chr01	19661935	A	G	0	0	0	NA	0	0	1	0	0	0	0	1	1	0	0	0	0	0	0	1	0	0	NA	0	0	NA	0	0	0	0	1	1	0	0	0	0	0	0	NA	0	0	0	0	0
0.0362319	Chr01_19662002	Chr01	19662002	T	C	0	NA	0	NA	0	0	0	0	0	0	0	0	0	0	0	0	0	0	0	0	0	2	NA	NA	2	NA	0	0	0	0	0	0	1	NA	0	0	0	0	0	0	0	0	0	NA
0.0218447	Chr01_19662017	Chr01	19662017	G	A	0	NA	0	NA	0	0	0	0	0	0	0	0	0	0	0	0	0	0	0	0	0	0	NA	NA	0	NA	0	0	0	0	0	0	0	NA	0	0	0	1	0	0	0	0	0	NA
0.0273973	Chr01_19740618	Chr01	19740618	A	*	0	NA	0	NA	0	0	0	NA	1	0	0	0	0	1	0	0	0	1	0	0	0	1	NA	NA	0	0	0	0	0	0	0	0	0	0	0	0	0	0	0	0	0	0	0	NA
0.0272727	Chr01_19740619	Chr01	19740619	T	*	0	NA	0	NA	0	0	0	NA	1	0	0	0	0	1	0	0	0	1	0	0	0	1	NA	NA	0	0	0	0	0	0	0	0	0	0	0	0	0	0	0	0	0	0	0	NA
0.0272727	Chr01_19740620	Chr01	19740620	G	*	0	NA	0	NA	0	0	0	NA	1	0	0	0	0	1	0	0	0	1	0	0	0	1	NA	NA	0	0	0	0	0	0	0	0	0	0	0	0	0	0	0	0	0	0	0	NA
0.0204545	Chr01_19740621	Chr01	19740621	A	*	0	NA	0	NA	0	0	0	NA	1	0	0	0	0	1	0	0	0	1	0	0	0	0	NA	NA	0	0	0	0	0	0	0	0	0	0	0	0	0	0	0	0	0	0	0	NA
0.0818182	Chr01_19740621	Chr01	19740621	A	T	0	NA	1	NA	0	0	0	NA	0	0	0	0	1	0	0	0	1	0	0	0	0	1	NA	NA	0	0	0	0	0	0	0	0	1	0	0	0	0	0	0	1	0	0	1	NA
0.020362	Chr01_19740622	Chr01	19740622	C	*	0	NA	0	NA	0	0	0	NA	1	0	0	0	0	1	0	0	0	1	0	0	0	0	0	NA	0	0	0	0	0	0	0	0	0	0	0	0	0	0	0	0	0	0	0	NA
0.020362	Chr01_19740624	Chr01	19740624	T	*	0	NA	0	NA	0	0	0	NA	1	0	0	0	0	1	0	0	0	1	0	0	0	0	0	NA	0	0	0	0	0	0	0	0	0	0	0	0	0	0	0	0	0	0	0	NA
0.020362	Chr01_19740625	Chr01	19740625	C	*	0	NA	0	NA	0	0	0	NA	1	0	0	0	0	1	0	0	0	1	0	0	0	0	0	NA	0	0	0	0	0	0	0	0	0	0	0	0	0	0	0	0	0	0	0	NA
0.020362	Chr01_19740626	Chr01	19740626	A	*	0	NA	0	NA	0	0	0	NA	1	0	0	0	0	1	0	0	0	1	0	0	0	0	0	NA	0	0	0	0	0	0	0	0	0	0	0	0	0	0	0	0	0	0	0	NA
0.0202703	Chr01_19740630	Chr01	19740630	C	*	0	NA	0	NA	0	0	0	NA	1	0	0	0	0	1	0	0	0	1	0	0	0	0	0	NA	0	0	0	0	0	0	0	0	0	0	0	0	0	0	0	0	0	0	0	NA
0.027027	Chr01_19740630	Chr01	19740630	C	T	0	NA	0	NA	0	0	0	NA	0	0	0	0	0	0	1	0	1	0	0	0	0	0	0	NA	0	0	0	0	0	0	0	0	0	0	0	0	0	0	0	0	0	0	0	NA
0.0202703	Chr01_19740632	Chr01	19740632	T	*	0	NA	0	NA	0	0	0	NA	1	0	0	0	0	1	0	0	0	1	0	0	0	0	0	NA	0	0	0	0	0	0	0	0	0	0	0	0	0	0	0	0	0	0	0	NA
0.0335052	Chr01_19799354	Chr01	19799354	A	G	NA	NA	0	0	0	0	0	0	0	0	0	0	0	0	0	NA	0	0	0	0	0	2	NA	NA	2	NA	0	0	0	0	0	0	NA	NA	0	0	0	0	0	NA	0	0	0	NA
0.0333333	Chr01_19884961	Chr01	19884961	C	T	0	0	0	0	0	0	0	NA	0	0	0	0	0	0	0	0	0	0	0	0	0	2	NA	NA	2	0	0	0	0	0	0	0	0	0	1	0	0	0	0	1	0	0	0	NA
0.0436681	Chr01_19918637	Chr01	19918637	C	G	0	NA	0	0	0	0	0	0	0	0	0	0	0	0	0	0	0	0	0	0	0	0	0	0	0	NA	0	0	0	0	1	0	0	0	0	0	0	0	0	0	0	0	0	0
0.080786	Chr01_19918639	Chr01	19918639	C	G	0	NA	1	0	0	0	0	0	1	0	1	0	0	0	0	0	0	0	0	0	0	0	0	0	0	NA	0	0	0	0	1	0	0	0	0	1	0	0	0	0	1	0	0	0
0.137555	Chr01_19918642	Chr01	19918642	C	G	0	NA	1	0	0	1	0	0	0	0	0	0	0	0	0	0	0	0	0	0	0	0	0	0	0	NA	0	0	0	1	1	0	0	0	0	0	0	0	0	0	1	0	0	1
0.0209302	Chr01_19918668	Chr01	19918668	T	C	0	NA	0	NA	0	0	0	0	0	0	1	0	0	0	0	0	0	0	0	0	0	0	NA	0	0	NA	0	0	0	0	0	0	0	1	0	1	0	NA	0	0	0	NA	0	0
0.040404	Chr01_19975336	Chr01	19975336	T	A	0	0	0	NA	0	0	0	NA	0	0	0	0	0	0	0	0	0	0	0	0	0	0	0	NA	0	NA	0	0	0	1	0	0	0	0	1	0	0	0	0	1	0	0	0	NA
0.0277778	Chr01_19975340	Chr01	19975340	A	AT	0	0	0	NA	0	0	0	NA	0	0	0	0	0	0	0	0	0	0	0	0	0	2	NA	NA	2	NA	0	0	0	0	0	0	0	0	0	0	0	0	0	0	0	0	0	NA
0.0717703	Chr01_2000628	Chr01	2000628	A	T	NA	NA	0	0	0	0	0	0	0	0	0	0	0	0	0	0	0	NA	0	0	0	2	2	2	2	2	0	0	0	0	0	0	0	NA	0	0	0	NA	0	0	NA	0	0	NA
0.0615385	Chr01_20049408	Chr01	20049408	C	T	0	0	0	NA	0	0	0	0	0	0	0	0	0	NA	0	0	NA	NA	0	0	0	2	NA	2	2	NA	0	0	NA	0	0	0	0	0	0	0	NA	NA	0	0	0	0	NA	0
0.0289474	Chr01_201053	Chr01	201053	A	T	0	NA	0	NA	0	0	0	0	0	0	0	0	0	0	0	NA	0	NA	0	0	NA	0	NA	NA	NA	2	0	0	NA	0	0	0	0	0	0	0	NA	NA	NA	0	NA	NA	0	0
0.0469484	Chr01_201106	Chr01	201106	T	G	NA	NA	0	NA	0	0	0	0	0	0	0	1	0	0	0	1	0	0	0	0	0	0	0	0	1	0	0	0	0	0	0	0	0	0	0	0	0	0	NA	0	NA	0	0	0
0.0211268	Chr01_201128	Chr01	201128	C	A	NA	NA	0	NA	0	0	0	0	0	0	0	0	0	0	0	0	0	0	0	0	0	0	0	0	0	0	0	0	0	0	0	0	0	0	0	0	0	0	NA	0	NA	0	0	0
0.028169	Chr01_201133	Chr01	201133	C	G	NA	NA	0	NA	0	0	0	0	0	0	0	0	0	0	0	0	1	0	0	0	0	0	0	0	0	0	0	0	0	0	0	0	0	0	0	0	0	0	NA	0	NA	0	0	0
0.025	Chr01_20155806	Chr01	20155806	C	A	1	0	0	0	0	0	0	0	0	0	0	0	0	0	0	1	0	0	0	0	0	0	0	0	0	0	0	0	0	0	0	0	0	0	0	0	0	0	0	0	1	1	0	NA
0.039801	Chr01_20273907	Chr01	20273907	C	A	0	NA	0	NA	0	0	0	NA	0	0	0	0	0	0	0	0	0	0	0	0	0	2	NA	NA	2	1	0	0	0	0	0	0	NA	0	0	0	0	0	NA	0	NA	NA	0	0
0.0406091	Chr01_202811	Chr01	202811	AT	A	0	0	0	NA	0	0	0	0	0	0	0	0	0	0	0	NA	NA	0	0	0	0	2	NA	0	NA	0	0	0	NA	0	0	0	0	0	0	0	1	NA	NA	0	NA	0	0	NA
0.0283505	Chr01_20413714	Chr01	20413714	C	T	0	NA	0	NA	0	0	0	0	NA	0	0	0	0	0	0	0	0	0	0	0	0	0	NA	NA	0	NA	0	0	0	0	0	0	0	1	0	0	0	0	NA	0	0	NA	0	NA
0.0721649	Chr01_204432	Chr01	204432	G	C	0	NA	0	0	0	0	0	0	0	0	1	0	0	NA	0	2	NA	0	0	0	0	2	2	NA	2	2	0	0	NA	0	1	0	0	NA	0	0	0	NA	NA	0	0	NA	0	0
0.146907	Chr01_204435	Chr01	204435	T	G	0	NA	1	0	0	0	1	0	0	1	0	0	0	NA	1	0	NA	0	0	1	1	0	0	NA	0	0	0	0	NA	0	0	1	1	NA	0	0	0	NA	NA	0	0	NA	0	0
0.0736041	Chr01_204466	Chr01	204466	T	C	0	NA	0	0	0	0	0	0	0	0	1	0	0	NA	0	2	NA	0	0	0	0	2	2	NA	2	2	0	0	NA	0	1	0	0	NA	0	0	0	NA	NA	0	0	NA	0	0
0.0736041	Chr01_204475	Chr01	204475	A	G	0	NA	0	0	0	0	0	0	0	0	1	0	0	NA	0	2	NA	0	0	0	0	2	2	NA	2	2	0	0	NA	0	1	0	0	NA	0	0	0	NA	NA	0	0	NA	0	0
0.0728643	Chr01_204491	Chr01	204491	T	C	0	NA	0	0	0	0	0	0	0	0	1	0	0	NA	0	2	NA	0	0	0	0	2	2	NA	2	2	0	0	NA	0	1	0	0	NA	0	0	0	NA	NA	0	0	NA	0	0
0.0251256	Chr01_204499	Chr01	204499	C	T	0	NA	0	0	0	0	0	0	0	0	0	1	0	NA	0	0	NA	0	0	0	0	0	0	NA	0	0	0	0	NA	0	0	0	0	NA	0	0	0	NA	NA	0	0	NA	0	0
0.0358852	Chr01_204527	Chr01	204527	T	C	0	0	0	0	0	0	0	0	0	0	0	0	0	0	0	NA	0	NA	0	0	0	0	NA	0	0	0	0	0	NA	0	0	0	0	0	1	0	0	0	NA	1	NA	NA	0	0
0.0436893	Chr01_204532	Chr01	204532	C	T	0	0	0	0	0	0	0	0	0	0	1	0	0	0	0	NA	0	NA	0	0	0	1	NA	0	1	0	0	0	NA	0	1	0	0	0	0	0	1	0	NA	1	NA	NA	0	0
0.0765306	Chr01_204592	Chr01	204592	G	A	0	0	0	NA	0	0	0	0	0	0	1	0	0	0	0	NA	0	NA	0	0	0	2	NA	0	NA	2	0	0	NA	0	1	0	0	0	0	0	1	0	NA	1	NA	NA	0	0
0.0816327	Chr01_204611	Chr01	204611	A	T	0	0	0	NA	0	0	0	0	0	0	1	0	0	0	0	NA	0	NA	0	0	0	2	NA	2	NA	2	0	0	NA	0	1	0	0	0	0	0	1	0	NA	1	NA	NA	0	0
0.0378788	Chr01_204751	Chr01	204751	T	A	0	0	0	NA	0	0	0	0	0	0	0	0	0	0	0	NA	0	NA	0	0	0	0	NA	2	NA	2	0	0	NA	0	0	0	0	0	0	0	0	0	NA	0	NA	NA	0	0
0.05	Chr01_20651189	Chr01	20651189	C	G	0	NA	0	0	0	0	0	NA	0	0	0	NA	0	0	1	0	0	0	0	0	0	0	0	0	1	NA	0	0	0	1	0	0	0	NA	1	0	0	0	0	0	0	0	0	NA
0.025	Chr01_20651189	Chr01	20651189	C	T	0	NA	0	0	0	0	0	NA	0	0	0	NA	0	0	0	0	0	0	0	0	0	1	0	0	0	NA	0	0	0	0	0	0	0	NA	0	0	0	0	0	0	0	0	0	NA
0.0275	Chr01_20651190	Chr01	20651190	T	A	0	NA	0	0	0	0	0	NA	0	1	0	NA	1	0	0	1	0	0	0	0	0	0	0	0	0	NA	0	0	0	0	0	0	0	NA	0	0	0	0	0	0	1	0	0	NA
0.0695652	Chr01_20651257	Chr01	20651257	A	G	0	0	0	0	0	0	0	0	0	0	0	0	0	0	0	0	0	0	0	1	0	0	0	NA	0	NA	0	0	0	0	0	0	0	0	0	0	0	0	0	0	1	1	0	NA
0.186695	Chr01_20678242	Chr01	20678242	G	A	0	0	0	1	1	0	0	0	1	1	1	0	0	0	0	1	0	1	1	1	0	1	0	0	1	NA	1	1	0	1	0	1	0	0	0	1	1	0	1	0	0	0	1	0
0.0343348	Chr01_20678245	Chr01	20678245	C	G	0	0	0	0	0	0	0	0	0	0	0	0	0	0	0	0	0	0	0	0	0	2	0	0	2	NA	0	0	0	0	0	0	0	0	0	0	0	0	0	0	0	0	0	0
0.0493562	Chr01_20678305	Chr01	20678305	G	A	1	0	0	0	0	0	0	0	0	0	0	0	0	1	0	0	0	0	0	0	0	0	0	0	0	NA	0	0	0	1	0	0	0	0	0	0	0	0	0	0	1	0	0	0
0.0240175	Chr01_20678334	Chr01	20678334	G	T	0	0	0	0	0	0	0	0	0	0	0	0	0	1	0	1	0	0	0	0	0	0	0	0	0	NA	0	0	0	0	0	0	0	0	0	0	0	0	1	0	0	0	0	0
0.0218341	Chr01_20678336	Chr01	20678336	G	A	0	0	0	0	0	0	0	0	0	0	0	0	0	0	0	1	0	0	0	0	0	0	0	0	0	NA	0	0	0	0	0	0	0	0	0	0	0	0	1	0	0	0	0	0
0.0218341	Chr01_20678337	Chr01	20678337	C	CA	0	0	0	0	0	0	0	0	0	0	0	0	0	0	0	1	0	0	0	0	0	0	0	0	0	NA	0	0	0	0	0	0	0	0	0	0	0	0	1	0	0	0	0	0
0.0327511	Chr01_20678342	Chr01	20678342	T	A	0	0	0	0	0	0	0	0	0	0	0	0	0	0	0	1	0	0	0	0	0	0	0	0	0	NA	0	0	0	0	0	0	0	0	0	1	0	0	1	0	0	0	0	0
0.027027	Chr01_20678418	Chr01	20678418	G	C	0	0	0	0	0	0	0	0	0	0	0	0	0	1	0	0	0	0	0	0	0	0	NA	0	0	NA	0	0	0	0	0	0	0	0	0	0	0	0	0	1	0	0	0	0
0.0324074	Chr01_20678512	Chr01	20678512	C	T	0	0	0	NA	0	0	0	0	0	0	0	0	0	0	0	0	0	NA	0	0	0	2	0	0	2	NA	0	0	0	0	0	0	0	0	0	0	0	0	NA	0	0	NA	0	0
0.0242291	Chr01_20695524	Chr01	20695524	C	A	0	0	0	0	0	0	0	0	0	0	0	0	0	0	0	0	0	0	0	0	0	1	0	0	0	0	0	0	0	0	0	0	0	0	1	0	0	0	0	1	NA	0	0	NA
0.0257511	Chr01_20763781	Chr01	20763781	T	G	0	0	0	0	0	0	0	0	0	0	0	0	0	0	0	0	0	0	0	0	0	0	NA	0	0	1	0	0	0	0	0	0	0	0	0	0	0	0	0	0	0	0	0	0
0.0382653	Chr01_20867507	Chr01	20867507	T	TC	NA	NA	0	0	0	0	0	NA	0	0	0	0	0	0	0	0	0	0	0	0	0	1	NA	NA	1	NA	NA	0	0	0	0	0	0	0	0	0	0	NA	0	0	NA	0	0	NA
0.0357143	Chr01_20867508	Chr01	20867508	T	A	NA	NA	0	0	0	0	0	NA	0	0	0	0	0	0	0	0	0	0	0	0	0	1	NA	NA	1	NA	NA	0	0	0	0	0	0	0	0	0	0	NA	0	0	NA	0	0	NA
0.32398	Chr01_20867508	Chr01	20867508	T	C	NA	NA	1	1	1	1	1	NA	0	1	0	1	0	1	1	1	1	0	1	1	0	0	NA	NA	0	NA	NA	1	1	1	0	1	0	0	1	0	1	NA	1	0	NA	0	1	NA
0.312821	Chr01_20867512	Chr01	20867512	A	G	NA	NA	1	1	0	1	1	NA	0	1	0	0	0	1	1	1	1	0	1	1	0	0	NA	NA	0	NA	NA	1	1	1	0	1	0	0	1	0	1	NA	1	0	NA	0	1	NA
0.148718	Chr01_20925630	Chr01	20925630	A	G	NA	1	0	0	1	0	1	1	0	1	0	1	0	0	0	NA	0	0	0	0	0	NA	0	0	NA	0	1	0	0	0	0	0	NA	NA	1	0	0	1	NA	0	1	0	0	NA
0.031746	Chr01_21052478	Chr01	21052478	T	G	0	0	0	NA	0	0	0	0	0	0	0	0	0	0	0	0	0	NA	0	0	0	2	NA	NA	NA	NA	0	0	NA	0	0	0	0	0	0	0	0	0	NA	1	NA	NA	0	NA
0.037037	Chr01_21052482	Chr01	21052482	A	T	0	0	0	NA	0	0	0	0	0	0	0	0	0	0	0	0	0	NA	0	0	0	2	NA	NA	NA	NA	0	0	NA	0	0	0	0	0	0	0	0	0	NA	1	NA	NA	0	NA
0.026455	Chr01_21171270	Chr01	21171270	G	A	0	NA	0	NA	0	0	0	0	0	0	0	0	0	0	0	NA	0	NA	0	0	0	2	NA	NA	NA	NA	0	0	NA	NA	0	0	0	0	0	0	1	NA	0	0	NA	0	0	0
0.0376884	Chr01_21237539	Chr01	21237539	G	A	0	0	0	NA	0	0	0	0	0	0	0	0	0	0	0	0	0	NA	0	0	0	2	NA	0	2	NA	0	0	NA	NA	0	0	0	NA	0	0	0	NA	0	0	NA	NA	0	0
0.0376884	Chr01_21237542	Chr01	21237542	C	T	0	0	0	NA	0	0	0	0	0	0	0	0	0	0	0	0	0	NA	0	0	0	2	NA	0	2	NA	0	0	NA	NA	0	0	0	NA	0	0	0	NA	0	0	NA	NA	0	0
0.181122	Chr01_21237671	Chr01	21237671	A	T	0	0	0	NA	0	NA	0	0	0	0	0	0	0	0	0	NA	0	NA	0	0	2	0	NA	NA	0	NA	0	0	NA	NA	1	0	0	NA	0	0	0	NA	0	0	NA	NA	0	0
0.0231959	Chr01_213098	Chr01	213098	A	G	NA	NA	0	NA	0	0	0	0	0	0	0	0	0	0	0	NA	0	0	0	0	0	0	NA	NA	NA	NA	0	0	0	0	0	0	0	0	0	0	0	NA	0	0	NA	0	0	0
0.0206186	Chr01_213107	Chr01	213107	T	G	NA	NA	0	NA	0	0	0	0	0	0	0	0	0	0	0	NA	0	0	0	0	0	0	NA	NA	NA	1	0	0	0	0	0	0	0	0	0	0	0	NA	0	0	NA	0	0	0
0.0202703	Chr01_21313113	Chr01	21313113	A	T	0	0	0	0	0	0	0	0	0	0	0	0	0	0	0	0	0	0	1	0	0	0	0	0	0	0	0	0	0	0	0	0	0	0	1	0	0	0	0	0	1	0	0	NA
0.0405405	Chr01_21313118	Chr01	21313118	T	A	0	0	0	0	0	0	0	0	0	1	0	0	0	0	0	0	0	1	0	0	1	0	0	0	1	0	0	0	0	0	0	0	0	1	0	0	0	0	0	0	0	0	0	NA
0.0367647	Chr01_21380585	Chr01	21380585	A	T	0	NA	0	NA	0	0	0	0	0	0	0	NA	0	0	0	0	0	0	0	0	0	2	2	1	2	NA	NA	0	0	0	0	0	0	0	0	0	0	0	0	0	0	0	0	NA
0.0536585	Chr01_21393010	Chr01	21393010	A	G	1	NA	0	0	NA	0	0	0	0	0	0	0	0	0	1	1	NA	1	0	0	0	0	NA	NA	0	NA	1	0	0	0	0	NA	0	NA	0	0	0	0	0	0	0	0	NA	NA
0.386256	Chr01_21393034	Chr01	21393034	T	A	1	NA	0	0	NA	2	2	1	1	2	0	0	2	0	0	0	2	0	0	0	0	1	NA	NA	0	NA	0	0	1	1	1	2	1	NA	2	2	1	2	2	0	0	2	NA	NA
0.365789	Chr01_21490289	Chr01	21490289	A	G	1	NA	0	NA	1	1	0	0	0	1	1	NA	NA	NA	1	1	1	1	1	1	0	NA	NA	NA	NA	NA	1	1	1	1	NA	1	0	NA	1	1	1	0	0	0	1	1	1	NA
0.0286458	Chr01_21490290	Chr01	21490290	AAG	A	0	NA	0	NA	0	0	0	0	0	0	0	NA	NA	NA	0	1	0	1	0	0	0	NA	NA	NA	NA	NA	1	0	0	0	NA	0	0	NA	0	0	0	0	0	0	0	0	0	NA
0.03125	Chr01_21490291	Chr01	21490291	A	*	0	NA	0	NA	0	0	0	0	0	0	0	NA	NA	NA	0	1	0	1	0	0	0	NA	NA	NA	NA	NA	1	0	0	0	NA	0	0	NA	0	0	0	0	0	0	0	0	0	NA
0.0285088	Chr01_2151041	Chr01	2151041	G	A	0	0	0	NA	0	0	0	0	0	0	0	0	0	1	0	0	0	0	0	0	1	0	0	0	0	0	0	0	0	0	0	0	0	0	0	0	0	0	0	1	NA	0	0	0
0.0649351	Chr01_2151050	Chr01	2151050	G	A	0	0	0	NA	0	0	0	0	0	0	0	0	0	0	0	0	0	0	0	0	0	2	2	2	2	2	0	0	0	0	0	0	0	1	0	0	1	0	0	0	NA	0	0	0
0.0207373	Chr01_215549	Chr01	215549	A	T	NA	0	0	NA	0	0	0	0	0	0	0	1	0	NA	0	NA	0	0	0	1	0	0	0	0	0	0	0	0	NA	0	0	0	0	NA	0	0	0	1	0	0	0	NA	0	NA
0.0230415	Chr01_215560	Chr01	215560	G	T	NA	0	0	NA	0	0	0	0	0	0	0	1	0	NA	0	NA	1	0	0	1	0	0	0	0	0	0	0	0	NA	0	0	0	1	NA	0	0	0	0	0	0	0	NA	0	NA
0.0390244	Chr01_21579164	Chr01	21579164	T	A	0	0	0	0	0	0	0	0	0	0	0	0	0	0	0	NA	0	NA	0	0	0	2	1	1	NA	NA	0	0	0	0	0	0	0	0	0	0	0	0	NA	0	0	NA	0	0
0.165198	Chr01_21711567	Chr01	21711567	C	A	0	0	0	0	0	0	0	0	0	0	0	0	0	0	0	0	0	2	0	0	2	0	0	NA	0	NA	0	0	0	0	1	0	0	0	0	0	1	0	0	0	0	0	0	NA
0.0406091	Chr01_21732110	Chr01	21732110	T	G	0	0	0	NA	0	0	0	0	0	1	0	0	0	0	0	NA	0	0	0	0	0	0	0	0	0	NA	0	0	NA	0	0	0	0	0	0	0	0	0	NA	0	NA	NA	0	0
0.055	Chr01_21861552	Chr01	21861552	C	T	0	0	0	NA	0	0	0	0	0	0	0	0	0	0	0	NA	0	0	0	0	0	2	2	2	1	1	0	0	NA	0	0	0	0	0	0	0	0	0	0	0	0	NA	0	0
0.0793269	Chr01_21881863	Chr01	21881863	T	C	NA	NA	0	0	0	0	0	NA	0	0	1	0	1	NA	0	0	0	0	0	0	0	0	0	0	0	0	NA	0	0	0	0	0	0	0	0	0	1	0	0	0	0	0	1	NA
0.0230769	Chr01_21979807	Chr01	21979807	T	C	0	NA	0	NA	1	0	0	0	0	0	1	0	1	NA	1	NA	NA	NA	0	0	0	0	NA	0	0	NA	0	1	NA	0	0	0	0	NA	0	0	NA	NA	0	0	NA	0	0	0
0.122807	Chr01_2227472	Chr01	2227472	A	G	0	0	0	1	0	0	0	0	0	1	0	0	0	1	0	1	0	0	0	0	0	0	0	0	1	0	1	1	0	0	0	0	1	1	0	1	1	0	0	0	0	0	0	NA
0.242105	Chr01_22344586	Chr01	22344586	T	C	NA	0	1	0	0	1	NA	NA	NA	0	0	0	0	NA	1	1	0	1	0	0	1	0	NA	NA	1	NA	0	0	0	1	1	0	0	NA	0	NA	1	0	0	1	0	1	0	NA
0.0747423	Chr01_2238199	Chr01	2238199	T	C	0	NA	0	NA	0	0	0	0	0	0	0	0	0	0	0	NA	0	NA	0	0	0	2	2	2	2	2	0	0	0	0	0	0	0	0	0	0	NA	NA	0	0	NA	NA	0	NA
0.0257732	Chr01_2238250	Chr01	2238250	T	G	0	NA	0	NA	0	0	0	0	0	0	0	0	0	0	0	NA	0	NA	0	0	0	0	2	2	0	2	0	0	0	0	0	0	0	0	0	0	NA	NA	0	0	NA	NA	0	NA
0.0414508	Chr01_22603320	Chr01	22603320	A	T	0	0	0	0	1	0	0	0	NA	0	0	0	0	0	0	NA	1	NA	0	0	0	NA	NA	NA	NA	NA	0	0	0	0	0	0	0	NA	0	0	0	0	0	0	NA	NA	0	NA
0.0251256	Chr01_22603421	Chr01	22603421	T	G	0	NA	0	NA	0	0	0	NA	0	0	0	0	0	0	0	0	1	0	0	0	0	NA	NA	NA	NA	NA	0	0	0	0	0	0	1	0	0	0	0	0	NA	NA	0	0	0	NA
0.0347222	Chr01_22725236	Chr01	22725236	G	A	0	0	0	NA	0	0	0	NA	0	0	0	0	0	0	0	NA	0	0	0	0	0	2	NA	NA	2	0	0	0	NA	0	0	0	0	0	0	0	0	0	NA	0	0	0	0	0
0.209596	Chr01_22733631	Chr01	22733631	A	C	0	0	1	NA	1	0	0	0	1	0	0	0	1	0	0	1	1	0	1	1	1	0	0	NA	NA	0	1	1	NA	0	0	1	0	1	0	1	1	0	0	1	NA	NA	1	0
0.0555556	Chr01_22733645	Chr01	22733645	GGGTGATGGTGATAAGGAA	G	0	0	0	NA	0	0	0	0	0	0	0	0	0	0	0	0	0	0	0	0	0	0	0	0	0	0	0	0	0	0	0	0	0	0	0	0	0	0	1	0	0	0	0	0
0.0622222	Chr01_22733646	Chr01	22733646	G	*	0	0	0	NA	0	0	1	0	0	0	0	0	0	0	0	0	0	0	0	0	0	0	0	0	0	0	0	0	0	0	0	0	0	0	0	0	0	0	1	0	0	0	0	0
0.0622222	Chr01_22733650	Chr01	22733650	A	*	0	0	0	NA	0	0	1	0	0	0	0	0	0	0	0	0	0	0	0	0	0	0	0	0	0	0	0	0	0	0	0	0	0	0	0	0	0	0	1	0	0	0	0	0
0.0577778	Chr01_22733653	Chr01	22733653	G	*	0	0	0	NA	0	0	0	0	0	0	0	0	0	0	0	0	0	0	0	0	0	0	0	0	0	0	0	0	0	0	0	0	0	0	0	0	0	0	1	0	0	0	0	0
0.0577778	Chr01_22733654	Chr01	22733654	T	*	0	0	0	NA	0	0	0	0	0	0	0	0	0	0	0	0	0	0	0	0	0	0	0	0	0	0	0	0	0	0	0	0	0	0	0	0	0	0	1	0	0	0	0	0
0.0577778	Chr01_22733656	Chr01	22733656	A	*	0	0	0	NA	0	0	0	0	0	0	0	0	0	0	0	0	0	0	0	0	0	0	0	0	0	0	0	0	0	0	0	0	0	0	0	0	0	0	1	0	0	0	0	0
0.0533333	Chr01_22733663	Chr01	22733663	A	*	0	0	0	NA	0	0	0	0	0	0	0	0	0	0	0	0	0	0	0	0	0	0	0	0	0	0	0	0	0	0	0	0	0	0	0	0	0	0	1	0	0	0	0	0
0.0555556	Chr01_22733666	Chr01	22733666	G	C	0	0	0	NA	0	0	0	0	0	0	0	0	0	0	0	0	0	0	0	0	0	0	0	0	0	0	0	0	0	0	0	0	0	0	0	0	0	0	1	0	0	0	0	0
0.0555556	Chr01_22733674	Chr01	22733674	G	T	0	0	0	NA	0	0	0	0	0	0	0	0	0	0	0	0	0	0	0	0	0	0	0	0	0	0	0	0	0	0	0	0	0	0	0	0	0	0	1	0	0	0	0	0
0.0486726	Chr01_22733679	Chr01	22733679	G	T	0	0	0	NA	0	0	0	0	0	0	0	0	0	0	0	0	0	0	0	0	0	0	0	0	0	0	0	0	0	0	0	0	0	0	0	0	0	0	1	0	0	0	0	0
0.0553097	Chr01_22733693	Chr01	22733693	G	T	0	0	0	NA	0	0	0	0	0	0	0	0	0	0	0	0	0	0	0	0	0	0	0	0	0	0	0	0	0	0	0	0	0	0	0	0	0	0	1	0	0	0	0	0
0.0553097	Chr01_22733694	Chr01	22733694	T	C	0	0	0	NA	0	0	0	0	0	0	0	0	0	0	0	0	0	0	0	0	0	0	0	0	0	0	0	0	0	0	0	0	0	0	0	0	0	0	1	0	0	0	0	0
0.06	Chr01_22733713	Chr01	22733713	C	G	0	0	0	NA	0	0	0	0	0	0	0	0	0	0	0	0	0	0	0	0	0	0	2	0	0	0	0	0	0	0	0	0	0	0	0	0	0	0	1	0	0	0	0	0
0.0536585	Chr01_22733751	Chr01	22733751	AT	A	0	0	0	NA	0	0	0	0	0	0	0	0	0	0	0	0	0	0	0	0	0	0	0	NA	0	0	0	0	NA	0	0	0	0	0	0	0	0	0	1	0	NA	NA	0	0
0.065534	Chr01_22733757	Chr01	22733757	G	A	0	0	0	NA	0	0	0	0	0	0	0	0	0	0	0	0	0	0	0	0	0	0	0	0	0	0	0	0	NA	0	0	0	0	0	0	0	0	0	1	0	NA	NA	0	0
0.363158	Chr01_2290546	Chr01	2290546	G	T	NA	NA	0	NA	0	0	0	1	1	1	1	0	0	1	1	NA	1	NA	1	0	1	1	NA	0	1	0	1	1	NA	1	1	1	1	0	0	0	0	0	0	NA	NA	0	1	1
0.0289474	Chr01_2290547	Chr01	2290547	T	TA	NA	NA	0	NA	0	0	0	0	0	0	0	0	0	0	0	NA	0	NA	0	0	0	0	NA	0	1	0	0	0	NA	0	0	0	0	0	0	0	0	0	0	NA	NA	0	0	0
0.0289474	Chr01_2290551	Chr01	2290551	A	C	NA	NA	0	NA	0	0	0	0	0	0	0	0	0	0	0	NA	0	NA	0	0	0	0	NA	0	1	0	0	0	NA	0	0	0	0	0	0	0	0	0	0	NA	NA	0	0	0
0.365789	Chr01_2290553	Chr01	2290553	TC	T	NA	NA	0	NA	0	0	0	1	1	1	1	0	0	1	1	NA	1	NA	1	0	1	1	NA	0	1	0	1	1	NA	1	1	1	1	0	0	0	0	0	0	NA	NA	0	1	1
0.367021	Chr01_2290567	Chr01	2290567	G	A	NA	NA	0	NA	0	0	0	1	1	1	1	0	0	1	1	NA	1	NA	1	0	1	1	NA	0	NA	0	1	1	NA	1	1	1	1	NA	0	0	0	0	0	NA	NA	0	1	1
0.363861	Chr01_2290624	Chr01	2290624	C	T	0	0	0	NA	0	0	0	1	1	1	1	0	0	1	1	NA	1	NA	1	0	1	1	NA	0	1	0	1	1	NA	1	1	1	1	0	0	0	0	0	0	NA	NA	0	1	1
0.0771277	Chr01_22968556	Chr01	22968556	A	C	NA	0	0	NA	0	0	0	0	NA	0	NA	NA	1	0	0	0	0	0	0	0	1	0	NA	0	NA	NA	0	0	0	0	0	0	NA	NA	0	1	0	0	0	0	NA	0	0	NA
0.0771277	Chr01_22968557	Chr01	22968557	C	T	NA	0	0	NA	0	0	0	0	NA	0	NA	NA	1	0	0	0	0	0	0	0	1	0	NA	0	NA	NA	0	0	0	0	0	0	NA	NA	0	1	0	0	0	0	NA	0	0	NA
0.0398936	Chr01_22968572	Chr01	22968572	T	A	NA	0	0	NA	0	0	0	0	NA	0	NA	NA	0	0	0	0	0	0	0	0	1	0	NA	0	NA	NA	0	0	0	0	0	0	NA	NA	0	1	0	1	0	0	NA	0	1	NA
0.0661376	Chr01_22968600	Chr01	22968600	C	T	NA	0	0	NA	0	0	0	0	NA	0	0	NA	1	0	0	0	0	0	0	0	0	0	NA	0	NA	NA	0	0	0	0	0	0	1	NA	0	1	0	0	0	0	NA	0	0	NA
0.0621762	Chr01_22968607	Chr01	22968607	T	A	NA	0	0	NA	0	0	0	0	NA	0	0	NA	1	0	0	0	0	0	0	0	0	0	NA	0	NA	NA	0	0	0	0	0	0	1	NA	0	1	0	0	0	0	NA	0	0	NA
0.0647668	Chr01_22968620	Chr01	22968620	A	G	NA	0	0	NA	0	0	0	0	NA	0	0	NA	1	0	0	0	0	0	0	0	0	0	NA	0	NA	NA	0	0	0	0	0	0	1	NA	0	1	0	0	0	0	NA	0	0	NA
0.0233161	Chr01_2301316	Chr01	2301316	AAAG	A	0	0	0	0	0	NA	0	0	0	NA	0	0	0	0	0	0	NA	NA	0	0	0	0	2	2	NA	0	0	0	NA	0	0	0	0	0	0	0	0	NA	NA	0	NA	NA	NA	0
0.0233161	Chr01_2301318	Chr01	2301318	A	*	0	0	0	0	0	NA	0	0	0	NA	0	0	0	0	0	0	NA	NA	0	0	0	0	2	2	NA	0	0	0	NA	0	0	0	0	0	0	0	0	NA	NA	0	NA	NA	NA	0
0.0353774	Chr01_23304955	Chr01	23304955	G	T	0	0	0	NA	0	0	0	0	0	0	0	0	0	0	0	NA	0	0	0	0	0	2	NA	NA	2	NA	0	0	0	0	0	0	0	NA	0	0	0	0	0	0	0	0	0	0
0.0406091	Chr01_23348742	Chr01	23348742	A	T	0	0	0	NA	0	0	0	0	0	0	0	0	0	0	0	NA	0	NA	0	0	0	2	NA	NA	2	NA	0	0	0	0	0	0	0	0	0	0	1	0	0	0	NA	0	0	NA
0.0279188	Chr01_23348811	Chr01	23348811	A	T	0	0	0	NA	0	0	0	0	0	0	0	1	0	1	0	0	0	NA	0	0	0	0	NA	0	0	NA	0	0	0	0	0	1	0	0	0	0	0	0	0	0	NA	0	0	NA
0.0230769	Chr01_23431328	Chr01	23431328	A	T	0	0	0	NA	0	0	0	0	0	0	0	0	0	0	0	NA	0	NA	0	0	0	0	2	2	NA	2	0	0	0	0	0	0	0	NA	0	0	0	NA	NA	0	NA	NA	0	NA
0.0230769	Chr01_23431330	Chr01	23431330	C	G	0	0	0	NA	0	0	0	0	0	0	0	0	0	0	0	NA	0	NA	0	0	0	0	2	2	NA	2	0	0	0	0	0	0	0	NA	0	0	0	NA	NA	0	NA	NA	0	NA
0.0615764	Chr01_23431403	Chr01	23431403	G	T	0	0	0	NA	0	1	0	0	0	0	0	0	0	0	0	NA	0	NA	0	0	0	2	2	2	NA	2	0	0	0	0	0	0	0	NA	0	0	1	NA	NA	0	NA	NA	0	NA
0.0260417	Chr01_2357625	Chr01	2357625	T	C	0	0	0	0	0	0	0	0	0	0	0	0	1	0	0	NA	NA	NA	0	1	0	0	NA	0	NA	0	0	0	NA	0	1	1	1	0	0	0	0	NA	0	NA	NA	0	0	0
0.0215311	Chr01_23686032	Chr01	23686032	T	A	0	NA	0	0	0	0	0	0	0	0	0	0	0	0	0	0	0	0	0	0	0	0	0	0	0	0	0	0	0	0	0	0	0	0	0	0	0	0	0	0	NA	0	0	0
0.0214286	Chr01_23686040	Chr01	23686040	C	G	0	NA	0	0	0	0	0	0	0	0	1	0	0	0	1	0	0	0	0	0	0	0	0	0	0	0	0	1	0	0	0	0	0	0	0	0	0	0	0	0	NA	0	0	0
0.0214286	Chr01_23686045	Chr01	23686045	T	G	0	NA	0	0	0	0	0	0	0	0	0	0	0	0	0	0	0	0	0	0	0	0	2	2	0	1	0	0	0	0	0	0	0	0	0	0	0	0	0	0	NA	0	0	0
0.03125	Chr01_23686134	Chr01	23686134	A	T	NA	NA	0	NA	0	1	0	0	0	0	1	0	0	NA	0	0	0	0	0	0	1	0	1	0	0	0	0	0	0	0	NA	1	0	0	0	0	0	0	0	0	0	0	0	NA
0.035545	Chr01_23686143	Chr01	23686143	G	A	NA	NA	0	NA	0	0	0	0	0	0	0	0	0	1	0	1	0	0	0	0	0	0	0	0	1	NA	0	0	0	0	NA	0	0	0	0	0	0	0	0	1	0	1	0	NA
0.0218447	Chr01_23686211	Chr01	23686211	G	*	0	0	0	0	0	0	0	NA	0	0	0	NA	0	0	0	0	0	0	0	0	0	0	NA	0	1	NA	0	0	0	0	0	0	0	1	0	0	0	0	0	0	0	0	0	0
0.0243902	Chr01_23686212	Chr01	23686212	A	*	0	0	0	1	0	0	0	NA	0	0	0	NA	0	0	0	0	0	0	0	0	0	0	NA	0	1	NA	0	0	0	0	0	0	0	1	0	0	0	0	0	0	0	0	0	0
0.0245098	Chr01_23686215	Chr01	23686215	G	T	0	0	0	0	0	0	0	NA	0	0	0	NA	0	0	0	0	0	0	0	0	0	0	NA	0	0	NA	0	0	0	0	0	0	0	1	0	0	0	0	0	0	0	0	0	0
0.0245098	Chr01_23686223	Chr01	23686223	C	T	0	0	0	0	0	0	0	NA	0	0	0	NA	0	0	0	0	0	0	0	0	0	0	NA	2	0	NA	0	0	0	0	0	0	0	1	0	0	0	0	0	0	0	0	0	0
0.0252294	Chr01_23691256	Chr01	23691256	A	T	0	NA	0	0	0	0	0	0	0	0	0	0	0	0	0	0	0	NA	0	0	0	0	2	2	0	2	0	0	0	0	0	0	0	0	1	0	0	0	NA	0	0	0	0	NA
0.0225225	Chr01_2385905	Chr01	2385905	AGTT	A	0	0	0	0	0	0	0	0	0	0	1	0	0	0	0	NA	0	0	0	0	0	0	0	0	0	0	0	0	0	0	0	0	0	0	0	0	0	0	0	0	NA	0	0	0
0.0225225	Chr01_2385906	Chr01	2385906	G	*	0	0	0	0	0	0	0	0	0	0	1	0	0	0	0	NA	0	0	0	0	0	0	0	0	0	0	0	0	0	0	0	0	0	0	0	0	0	0	0	0	NA	0	0	0
0.0225225	Chr01_2385907	Chr01	2385907	T	*	0	0	0	0	0	0	0	0	0	0	1	0	0	0	0	NA	0	0	0	0	0	0	0	0	0	0	0	0	0	0	0	0	0	0	0	0	0	0	0	0	NA	0	0	0
0.0405405	Chr01_2385921	Chr01	2385921	T	C	0	0	0	0	0	0	0	0	0	0	0	0	0	0	0	NA	0	0	0	0	0	0	2	2	0	2	0	0	0	0	0	0	0	0	0	0	0	0	0	0	NA	0	0	0
0.39819	Chr01_2385966	Chr01	2385966	AT	A	0	2	2	2	1	2	0	2	1	0	0	0	0	2	2	NA	2	0	0	0	2	0	0	0	0	0	2	2	2	2	2	2	2	2	2	2	1	2	2	0	NA	0	2	2
0.203704	Chr01_23891012	Chr01	23891012	GTTGT	G	NA	NA	0	0	1	1	1	0	1	1	0	1	0	NA	1	NA	0	NA	0	1	0	1	NA	NA	0	NA	1	1	0	1	1	1	0	1	0	1	0	0	0	1	NA	0	1	NA
0.0264423	Chr01_23964667	Chr01	23964667	C	T	0	1	0	NA	0	0	0	0	0	0	0	0	0	0	0	0	0	0	0	1	0	0	NA	NA	0	NA	0	0	NA	0	0	0	0	0	0	0	0	0	0	0	NA	NA	0	0
0.0351759	Chr01_23964794	Chr01	23964794	A	T	0	0	0	0	0	0	0	0	0	0	0	0	0	0	0	NA	0	NA	0	0	0	2	NA	NA	2	NA	0	0	NA	0	0	0	0	0	0	0	0	0	0	1	NA	NA	0	0
0.0365854	Chr01_23964897	Chr01	23964897	C	A	0	0	0	0	0	0	0	0	0	0	0	0	0	0	0	NA	0	NA	0	0	0	2	NA	NA	2	NA	0	0	0	0	0	0	0	0	0	0	0	0	NA	0	0	NA	0	0
0.0483092	Chr01_24029437	Chr01	24029437	C	G	0	0	0	NA	0	0	0	0	0	0	0	0	0	0	0	NA	0	0	0	0	0	2	2	2	2	NA	0	0	0	0	0	0	0	0	1	0	0	0	0	0	NA	NA	0	0
0.021327	Chr01_24077699	Chr01	24077699	A	T	NA	NA	0	0	0	0	0	0	0	0	0	0	0	0	0	0	0	0	0	0	0	0	0	0	0	NA	0	0	0	0	0	0	0	0	0	0	0	0	0	0	0	0	0	0
0.0440415	Chr01_24140263	Chr01	24140263	C	T	0	0	0	NA	0	0	0	0	0	0	0	NA	0	NA	0	NA	0	0	0	NA	0	2	NA	1	2	1	NA	0	NA	0	0	0	NA	0	0	0	0	0	0	1	NA	NA	0	0
0.0212766	Chr01_2417097	Chr01	2417097	G	A	0	NA	0	NA	0	0	0	0	0	0	0	0	0	0	0	NA	NA	NA	0	0	0	0	NA	0	0	NA	0	0	NA	NA	0	0	0	NA	0	0	0	NA	0	1	NA	NA	NA	0
0.0317073	Chr01_2417128	Chr01	2417128	T	C	0	0	0	0	0	0	0	0	0	0	0	0	0	0	0	0	NA	NA	0	0	0	0	0	0	0	2	0	0	NA	NA	0	0	0	NA	0	0	0	0	0	1	NA	NA	0	0
0.388021	Chr01_2417221	Chr01	2417221	C	T	0	2	2	NA	0	2	0	2	1	0	0	0	0	2	2	NA	NA	NA	0	0	2	2	NA	0	1	0	2	2	NA	NA	2	2	2	NA	2	2	1	NA	2	1	NA	NA	NA	2
0.0222222	Chr01_24208651	Chr01	24208651	C	G	0	0	0	0	0	0	0	0	0	0	0	0	0	0	0	NA	0	0	0	0	0	0	0	0	0	0	0	0	0	0	0	0	0	0	0	0	0	0	0	0	0	0	0	NA
0.0488889	Chr01_24208653	Chr01	24208653	C	G	0	0	0	0	0	0	0	0	0	1	0	0	0	0	0	NA	0	0	0	0	0	1	0	0	0	0	0	0	0	0	0	0	0	0	1	0	0	0	0	0	0	0	0	NA
0.0294118	Chr01_24272283	Chr01	24272283	A	G	0	NA	0	0	0	0	0	0	0	0	0	0	0	0	0	0	0	NA	1	0	0	0	NA	2	0	2	0	0	0	0	0	0	0	0	0	0	0	0	NA	1	0	0	0	NA
0.0220588	Chr01_24272313	Chr01	24272313	G	A	0	NA	0	0	0	0	0	0	0	0	0	0	0	0	0	0	0	NA	0	0	0	0	NA	2	0	2	0	0	0	0	0	0	0	0	0	0	0	0	NA	1	0	0	0	NA
0.055	Chr01_24272374	Chr01	24272374	A	G	0	NA	1	0	0	0	0	0	0	0	0	1	0	1	1	0	0	NA	0	1	1	0	NA	0	0	0	0	0	0	0	0	0	0	0	0	1	0	0	NA	0	0	0	0	NA
0.0258216	Chr01_24321615	Chr01	24321615	A	AT	0	0	0	0	0	0	0	0	0	0	0	1	0	0	0	0	0	0	0	0	0	0	0	0	0	NA	0	0	0	0	0	0	0	0	0	0	0	0	NA	0	0	0	0	NA
0.0238095	Chr01_24331725	Chr01	24331725	T	G	0	NA	0	NA	0	0	0	0	0	0	0	0	0	0	0	0	0	NA	0	0	0	0	2	1	0	2	0	0	0	0	0	0	0	0	0	0	0	0	NA	0	0	NA	0	NA
0.226415	Chr01_24331759	Chr01	24331759	A	G	1	NA	0	NA	2	2	2	2	1	2	0	0	2	2	0	0	2	NA	0	0	2	2	2	1	2	2	2	0	2	2	2	2	2	2	1	2	1	2	NA	1	0	NA	2	NA
0.0233645	Chr01_24331788	Chr01	24331788	A	G	0	NA	0	NA	0	0	0	0	0	0	0	0	0	0	0	0	0	NA	0	0	0	0	2	1	0	2	0	0	0	0	0	0	0	0	0	0	0	0	NA	0	0	NA	0	NA
0.0339367	Chr01_24364690	Chr01	24364690	A	T	0	0	0	NA	0	0	0	0	0	0	0	0	0	0	1	0	1	0	0	0	0	1	NA	NA	NA	NA	0	0	0	0	1	0	0	0	0	0	0	0	0	0	0	0	0	NA
0.233624	Chr01_24364698	Chr01	24364698	C	G	1	0	1	0	1	1	0	0	1	1	1	1	0	0	0	0	1	0	1	1	1	1	NA	NA	1	NA	0	1	0	0	0	0	1	0	0	1	0	1	0	1	0	0	1	NA
0.0221239	Chr01_24364813	Chr01	24364813	G	A	0	0	0	NA	0	0	0	0	0	0	0	0	0	0	0	0	0	0	0	1	0	0	NA	NA	0	NA	0	0	0	0	0	0	0	0	0	0	0	0	0	0	0	0	0	1
0.0294118	Chr01_24394881	Chr01	24394881	G	A	0	0	0	0	0	0	0	0	0	0	0	0	0	NA	0	0	0	0	0	0	0	2	0	NA	2	NA	0	0	0	0	0	0	0	0	0	0	0	0	NA	1	0	0	0	0
0.029703	Chr01_24450225	Chr01	24450225	TTGA	T	0	NA	0	0	0	0	0	0	0	0	0	0	0	0	0	NA	0	0	0	0	0	0	0	0	0	0	0	0	0	0	0	0	0	0	0	0	0	0	0	0	0	0	0	NA
0.0321782	Chr01_24450226	Chr01	24450226	T	*	0	NA	0	0	0	0	0	0	0	0	0	0	0	0	0	NA	0	0	0	0	0	0	0	0	0	0	0	0	0	0	0	0	1	0	0	0	0	0	0	0	0	0	0	NA
0.0295567	Chr01_24450230	Chr01	24450230	C	CT	0	NA	0	0	0	0	0	0	0	0	0	0	0	0	0	NA	0	0	0	0	0	0	0	0	0	0	0	0	0	0	0	0	0	0	0	0	0	0	0	0	0	0	0	NA
0.0238095	Chr01_24450235	Chr01	24450235	A	T	0	NA	0	0	0	0	0	0	0	0	0	0	0	0	0	0	0	0	0	0	0	0	0	0	0	0	0	0	0	0	0	0	0	0	0	0	0	0	0	0	0	0	0	NA
0.353365	Chr01_24450237	Chr01	24450237	A	G	0	NA	1	1	1	1	0	0	0	1	1	1	1	0	1	0	1	0	1	0	1	0	0	0	1	1	0	1	1	1	1	1	1	1	1	0	1	1	0	0	1	1	1	NA
0.0238095	Chr01_24450239	Chr01	24450239	C	*	0	NA	0	0	0	0	0	0	0	0	0	0	0	0	0	0	0	0	0	0	0	0	0	0	0	0	0	0	0	0	0	0	0	0	0	0	0	0	0	0	0	0	0	NA
0.0345622	Chr01_24527118	Chr01	24527118	C	T	0	NA	0	0	0	0	0	1	0	0	0	0	0	0	0	0	0	0	0	0	0	0	NA	0	0	NA	2	0	0	1	0	0	1	0	0	0	0	0	0	0	0	0	0	0
0.056872	Chr01_24590996	Chr01	24590996	G	T	0	NA	0	0	0	0	0	0	0	0	0	1	0	1	0	0	1	0	0	0	0	0	NA	NA	0	NA	0	0	0	0	0	0	1	0	0	0	0	0	0	1	0	0	0	NA
0.0441176	Chr01_24750149	Chr01	24750149	T	G	0	NA	0	0	0	0	0	0	0	0	0	NA	0	0	0	0	0	0	0	0	0	2	NA	NA	2	NA	0	0	0	0	0	0	0	0	NA	0	1	0	NA	1	0	0	0	NA
0.0572139	Chr01_24750170	Chr01	24750170	G	T	0	NA	0	0	0	0	1	0	0	0	0	NA	0	0	0	0	1	0	0	0	0	0	NA	NA	0	NA	0	0	1	1	0	0	0	0	NA	0	1	0	NA	0	0	0	0	NA
0.0572139	Chr01_24750173	Chr01	24750173	T	G	0	NA	0	0	0	0	1	0	0	0	0	NA	0	0	0	0	1	0	0	0	0	0	NA	NA	0	NA	0	0	1	1	0	0	0	0	NA	0	1	0	NA	0	0	0	0	NA
0.0572139	Chr01_24750175	Chr01	24750175	A	AGC	0	NA	0	0	0	0	1	0	0	0	0	NA	0	0	0	0	1	0	0	0	0	0	NA	NA	0	NA	0	0	1	1	0	0	0	0	NA	0	1	0	NA	0	0	0	0	NA
0.0572139	Chr01_24750177	Chr01	24750177	G	T	0	NA	0	0	0	0	1	0	0	0	0	NA	0	0	0	0	1	0	0	0	0	0	NA	NA	0	NA	0	0	1	1	0	0	0	0	NA	0	1	0	NA	0	0	0	0	NA
0.0621891	Chr01_24750179	Chr01	24750179	T	A	1	NA	0	0	0	0	1	0	0	0	0	NA	0	0	0	0	1	0	0	0	0	0	NA	NA	0	NA	0	0	1	1	0	0	0	0	NA	0	1	0	NA	0	0	0	0	NA
0.0505319	Chr01_2475681	Chr01	2475681	C	T	NA	NA	0	NA	0	0	0	NA	1	0	0	0	0	0	0	NA	0	0	0	1	1	NA	0	NA	NA	0	0	1	0	0	0	0	0	NA	0	0	0	NA	0	0	NA	0	1	NA
0.0371287	Chr01_24760999	Chr01	24760999	G	A	NA	NA	0	NA	0	0	0	0	0	0	0	0	0	NA	0	NA	0	0	0	0	0	2	NA	NA	2	NA	0	0	0	0	0	0	0	0	0	0	0	0	0	1	NA	0	0	NA
0.0638298	Chr01_24761048	Chr01	24761048	A	AG	NA	NA	2	NA	2	NA	2	2	2	2	2	2	0	NA	2	NA	0	NA	2	2	2	2	NA	NA	2	NA	2	2	2	2	2	0	2	NA	2	2	2	NA	2	2	NA	NA	2	NA
0.0515464	Chr01_2479996	Chr01	2479996	G	A	0	0	0	NA	0	0	0	0	0	0	0	0	0	0	0	NA	0	NA	0	0	0	2	NA	NA	0	NA	0	0	NA	0	0	1	0	NA	0	0	NA	NA	0	0	NA	NA	0	NA
0.0456621	Chr01_24989711	Chr01	24989711	T	C	0	NA	1	0	0	0	0	0	1	0	0	0	0	0	0	0	0	0	0	0	0	0	0	0	0	0	0	0	0	1	0	0	0	0	0	0	1	0	0	0	NA	0	0	NA
0.0206422	Chr01_24989733	Chr01	24989733	T	G	0	NA	0	0	0	0	0	0	0	0	0	0	0	0	0	0	0	0	0	0	0	0	0	0	0	0	0	0	0	0	0	0	0	0	0	0	0	0	0	0	NA	0	1	NA
0.0259434	Chr01_2499213	Chr01	2499213	T	C	0	NA	0	NA	0	0	0	0	0	0	0	0	0	0	0	0	0	0	0	0	0	0	NA	2	0	1	0	0	0	0	0	0	0	0	0	0	1	0	NA	1	NA	NA	0	0
0.0636792	Chr01_2499219	Chr01	2499219	A	C	0	NA	0	NA	0	0	0	0	0	0	0	0	0	0	0	0	0	0	0	0	0	1	NA	2	2	1	0	0	0	0	0	0	0	0	0	0	1	0	NA	1	NA	NA	0	0
0.0522388	Chr01_25033564	Chr01	25033564	C	T	NA	0	0	NA	1	0	0	0	0	0	0	0	0	0	0	0	0	0	0	0	0	0	0	NA	NA	NA	0	0	0	1	0	1	0	0	0	0	0	0	NA	1	NA	0	0	NA
0.10199	Chr01_25033570	Chr01	25033570	G	A	NA	0	0	NA	1	1	0	0	0	0	0	0	0	0	0	0	0	0	0	1	0	0	0	NA	NA	NA	0	0	0	1	1	1	0	0	1	0	0	0	NA	1	NA	0	0	0
0.0340314	Chr01_2505178	Chr01	2505178	A	G	NA	0	NA	NA	NA	NA	0	0	0	0	NA	0	0	0	0	0	NA	NA	0	0	0	0	2	NA	NA	0	0	0	0	0	0	0	0	0	0	NA	0	NA	0	2	NA	0	0	0
0.0463918	Chr01_2506543	Chr01	2506543	T	C	0	NA	0	NA	0	0	0	0	0	0	0	0	0	0	0	NA	0	NA	0	0	NA	NA	NA	1	0	1	0	0	NA	0	0	NA	1	0	0	0	0	0	0	0	NA	NA	0	0
0.0326087	Chr01_25098706	Chr01	25098706	T	G	0	0	0	0	0	0	0	0	0	0	0	0	0	0	0	0	0	0	0	0	0	2	NA	NA	2	NA	0	0	0	0	0	0	0	0	0	0	0	0	0	0	0	0	0	0
0.0331633	Chr01_25106469	Chr01	25106469	G	C	0	0	0	NA	0	NA	0	NA	0	0	0	0	0	0	0	NA	0	NA	0	0	0	2	NA	0	1	0	0	0	NA	0	0	0	0	NA	0	0	0	NA	NA	0	NA	0	0	NA
0.0204082	Chr01_25106502	Chr01	25106502	C	A	0	0	0	NA	0	NA	0	NA	0	0	0	0	0	0	0	NA	0	NA	0	0	0	0	NA	2	0	2	0	0	NA	0	0	0	0	NA	0	0	0	NA	NA	0	NA	0	0	NA
0.040201	Chr01_25106541	Chr01	25106541	A	G	0	0	1	NA	0	NA	0	NA	0	0	0	0	0	0	0	0	0	NA	0	0	0	0	NA	0	0	0	0	0	NA	0	0	0	0	NA	0	1	0	0	NA	0	NA	0	0	NA
0.0326633	Chr01_25106574	Chr01	25106574	T	A	0	0	0	NA	0	NA	0	NA	0	0	1	0	0	0	0	0	0	NA	0	0	0	0	NA	0	0	2	0	0	NA	0	0	0	0	NA	0	0	0	0	NA	1	NA	0	0	NA
0.0288889	Chr01_2513564	Chr01	2513564	G	C	0	0	1	NA	0	0	0	0	0	1	0	0	0	0	0	0	0	0	NA	0	0	0	0	0	0	0	1	0	0	0	0	0	0	0	0	0	0	0	0	0	0	0	0	NA
0.0288889	Chr01_2513568	Chr01	2513568	C	T	0	0	1	NA	0	0	0	0	0	1	0	0	0	0	0	0	0	0	NA	0	0	0	0	0	0	0	1	0	0	0	0	0	0	0	0	0	0	0	0	0	0	0	0	NA
0.0348259	Chr01_2514467	Chr01	2514467	C	G	0	0	0	0	0	0	0	0	NA	0	NA	0	0	0	0	0	NA	0	0	NA	0	0	0	0	2	0	0	0	0	0	0	0	0	0	0	0	0	0	0	0	0	0	0	0
0.0673575	Chr01_2514473	Chr01	2514473	T	C	0	0	0	0	0	0	0	0	NA	0	NA	0	0	2	0	0	NA	0	0	NA	0	0	0	0	2	1	0	0	0	0	0	0	0	0	0	0	0	0	0	0	0	0	0	0
0.134091	Chr01_25177697	Chr01	25177697	A	C	0	0	1	NA	0	1	0	0	1	0	0	0	0	0	0	1	0	0	0	0	1	1	0	0	1	0	0	0	0	1	1	0	1	0	0	0	0	NA	1	1	NA	NA	1	0
0.134091	Chr01_25177698	Chr01	25177698	TAA	T	0	0	1	NA	0	1	0	0	1	0	0	0	0	0	0	1	0	0	0	0	1	1	0	0	1	0	0	0	0	1	1	0	1	0	0	0	0	NA	1	1	NA	NA	1	0
0.0230415	Chr01_25204142	Chr01	25204142	A	C	NA	NA	0	0	0	0	0	0	0	0	1	0	0	0	0	0	0	0	0	0	0	0	NA	NA	1	0	0	0	0	0	0	0	0	0	0	0	0	0	0	1	0	0	0	NA
0.0530973	Chr01_25248077	Chr01	25248077	G	A	0	NA	0	0	0	0	0	0	0	0	0	0	1	NA	0	0	0	0	0	0	0	0	NA	NA	0	NA	0	0	0	0	1	0	0	1	0	0	0	1	0	0	0	0	0	1
0.0371287	Chr01_25248124	Chr01	25248124	TTG	T	0	NA	0	NA	0	1	0	0	0	0	0	0	0	0	0	0	0	0	0	0	0	0	NA	NA	0	NA	0	0	0	0	0	1	0	0	1	0	0	1	0	0	NA	0	0	0
0.0346535	Chr01_25248125	Chr01	25248125	T	*	0	NA	0	NA	0	1	0	0	0	0	0	0	0	0	0	0	0	0	0	0	0	0	NA	NA	0	NA	0	0	0	0	0	1	0	0	0	0	0	1	0	0	NA	0	0	0
0.0346535	Chr01_25248126	Chr01	25248126	G	*	0	NA	0	NA	0	1	0	0	0	0	0	0	0	0	0	0	0	0	0	0	0	0	NA	NA	0	NA	0	0	0	0	0	1	0	0	0	0	0	1	0	0	NA	0	0	0
0.049505	Chr01_25248127	Chr01	25248127	G	A	0	NA	0	NA	0	1	0	0	0	0	0	0	0	0	0	1	0	0	0	0	0	0	NA	NA	0	NA	0	0	0	0	0	1	0	0	1	0	0	1	0	0	NA	0	0	0
0.0321782	Chr01_25248130	Chr01	25248130	A	C	0	NA	0	NA	0	1	0	0	0	0	0	0	0	0	0	0	0	0	0	0	0	0	NA	NA	0	NA	0	0	0	0	0	1	0	0	1	0	0	1	0	0	NA	0	0	0
0.029148	Chr01_253295	Chr01	253295	TAGATTA	T	0	NA	0	0	0	0	0	0	0	1	0	0	1	0	0	0	0	0	0	0	0	0	0	0	0	0	0	0	0	0	0	0	0	0	0	0	1	0	0	0	0	0	0	0
0.0470852	Chr01_253305	Chr01	253305	T	C	0	NA	0	0	0	0	0	0	0	0	0	0	0	0	0	2	0	0	0	0	0	2	0	0	2	0	0	0	0	0	1	0	0	0	0	0	0	0	0	0	0	0	0	0
0.0510204	Chr01_25347373	Chr01	25347373	A	T	0	NA	0	NA	0	0	0	0	0	1	0	0	0	0	0	1	0	0	0	0	0	NA	NA	NA	NA	NA	0	0	0	0	0	0	0	0	0	0	0	0	0	0	0	0	1	0
0.0510204	Chr01_25347374	Chr01	25347374	A	T	0	NA	0	NA	0	0	0	0	0	1	0	0	0	0	0	1	0	0	0	0	0	NA	NA	NA	NA	NA	0	0	0	0	0	0	0	0	0	0	0	0	0	0	0	0	1	0
0.0630841	Chr01_25361018	Chr01	25361018	T	G	0	NA	0	0	0	0	1	0	1	1	0	0	0	0	0	0	0	NA	0	0	0	0	NA	0	1	0	0	0	0	0	1	0	0	0	1	0	0	0	NA	1	NA	0	0	NA
0.031401	Chr01_25390394	Chr01	25390394	G	A	NA	NA	0	NA	0	0	0	NA	0	0	0	0	0	0	0	0	1	0	0	0	1	0	0	0	0	0	0	0	0	0	0	0	0	1	0	0	0	0	0	0	0	0	0	0
0.0215311	Chr01_25390425	Chr01	25390425	A	T	NA	NA	0	NA	0	0	0	NA	0	0	0	0	0	0	0	0	0	0	0	0	0	0	2	2	0	2	0	0	0	0	0	0	0	0	0	0	0	0	0	0	0	0	0	0
0.136139	Chr01_25520857	Chr01	25520857	T	C	NA	NA	0	NA	0	0	0	0	0	0	0	0	0	0	0	0	0	NA	0	0	2	0	0	0	0	0	0	0	0	0	1	0	0	0	0	0	1	0	0	0	NA	NA	0	0
0.10199	Chr01_25520862	Chr01	25520862	C	T	NA	NA	1	NA	0	0	1	0	0	0	0	1	0	0	0	0	0	NA	0	0	0	0	0	0	1	0	0	0	0	1	0	0	1	0	0	0	1	0	0	0	NA	NA	0	0
0.0995025	Chr01_25520866	Chr01	25520866	C	T	NA	NA	1	NA	0	0	0	0	0	0	0	1	0	0	0	0	0	NA	0	0	0	0	0	0	1	0	0	0	0	1	0	0	1	0	0	0	1	0	0	0	NA	NA	0	0
0.0328638	Chr01_25631976	Chr01	25631976	G	A	NA	NA	0	0	0	0	0	0	0	0	0	0	0	0	0	0	0	0	0	0	0	2	NA	NA	2	NA	0	0	0	0	0	0	0	0	0	0	0	0	0	0	0	0	0	NA
0.0204082	Chr01_25653321	Chr01	25653321	C	T	0	NA	0	0	0	0	0	0	0	0	0	0	0	0	0	0	NA	NA	0	0	0	0	NA	NA	0	NA	0	0	0	1	0	0	0	NA	0	0	0	0	NA	NA	NA	NA	0	NA
0.0968586	Chr01_25653330	Chr01	25653330	GAC	G	0	NA	0	1	0	0	0	0	0	0	1	0	0	0	1	0	NA	NA	1	0	0	0	NA	NA	0	NA	0	0	0	0	1	0	0	NA	1	0	0	0	NA	NA	NA	NA	1	NA
0.0225225	Chr01_25712285	Chr01	25712285	G	T	0	0	0	0	0	0	0	0	0	0	0	0	0	0	0	0	0	NA	0	0	0	0	NA	NA	0	0	0	0	0	0	0	0	0	0	0	0	0	0	0	0	0	0	0	NA
0.412281	Chr01_25712298	Chr01	25712298	T	A	1	0	1	1	1	1	1	1	1	1	1	1	1	1	1	0	1	1	1	1	1	1	NA	NA	1	0	1	1	1	1	1	1	1	0	1	1	1	1	1	1	0	1	1	0
0.126214	Chr01_25712406	Chr01	25712406	A	G	0	NA	1	1	1	0	NA	0	0	1	0	0	0	0	1	0	0	NA	0	0	0	0	NA	NA	0	NA	0	1	0	0	1	1	0	1	0	1	1	0	NA	0	NA	NA	1	0
0.021164	Chr01_25712411	Chr01	25712411	A	C	NA	NA	0	NA	1	0	NA	0	0	0	0	0	0	NA	0	NA	0	NA	0	0	0	0	NA	NA	0	NA	0	1	0	0	0	0	0	0	0	0	1	0	NA	0	NA	NA	0	NA
0.037234	Chr01_25738334	Chr01	25738334	C	A	0	NA	0	NA	0	0	0	0	0	0	0	0	0	0	0	NA	0	NA	0	0	0	2	NA	NA	2	NA	0	0	0	0	0	0	0	NA	0	0	0	0	0	1	NA	NA	0	NA
0.0219512	Chr01_25843099	Chr01	25843099	A	G	0	0	0	NA	0	0	0	0	0	0	0	0	0	0	0	NA	NA	NA	0	0	0	0	NA	NA	0	0	0	0	NA	0	0	0	0	0	0	0	0	0	0	1	NA	NA	0	0
0.0401786	Chr01_25843128	Chr01	25843128	C	T	0	0	0	0	0	0	0	0	0	0	0	0	0	0	0	NA	0	0	0	0	0	2	0	0	2	0	0	0	NA	0	0	0	0	0	0	0	0	0	0	1	0	NA	0	0
0.14218	Chr01_25921661	Chr01	25921661	C	G	0	0	1	NA	1	0	0	0	1	0	0	0	0	0	0	NA	1	1	0	1	0	0	NA	0	0	NA	0	0	NA	1	1	0	1	0	0	0	1	0	0	0	0	0	0	0
0.346698	Chr01_25947830	Chr01	25947830	T	A	1	NA	1	1	0	1	1	0	1	1	1	0	1	0	1	1	1	1	1	1	1	1	0	0	1	0	0	1	0	1	1	1	1	NA	0	0	1	1	0	1	0	1	1	NA
0.0535714	Chr01_26007117	Chr01	26007117	A	C	NA	NA	0	0	0	0	0	0	0	0	0	0	0	0	0	0	0	NA	0	0	0	2	0	0	2	2	0	0	0	0	0	0	0	0	1	0	0	0	0	0	NA	0	0	0
0.0223214	Chr01_26007119	Chr01	26007119	C	T	NA	NA	0	0	0	0	0	0	0	0	0	0	0	0	0	0	0	NA	0	0	0	0	2	2	0	2	0	0	0	0	0	0	0	0	0	0	0	0	0	0	NA	0	0	0
0.039823	Chr01_26007148	Chr01	26007148	G	A	NA	NA	0	0	0	0	0	0	0	0	0	0	0	0	0	0	0	0	0	0	0	2	0	0	2	0	0	0	0	0	0	0	0	0	1	0	0	0	0	0	NA	0	0	0
0.0218447	Chr01_26007191	Chr01	26007191	A	T	0	0	0	NA	0	0	0	0	0	0	0	0	0	0	0	0	0	0	0	0	0	0	2	1	0	2	0	0	NA	0	0	0	0	0	0	0	0	0	0	0	NA	0	0	0
0.0292683	Chr01_26007198	Chr01	26007198	T	A	0	0	0	NA	0	0	0	0	0	0	0	0	0	0	0	0	0	0	0	0	0	2	0	0	1	0	0	0	NA	0	0	0	0	0	0	0	0	0	0	0	NA	0	0	0
0.0422222	Chr01_26007234	Chr01	26007234	A	C	0	0	0	NA	1	1	0	0	0	1	0	0	0	0	0	1	0	1	0	0	1	0	0	1	0	0	0	0	0	0	0	0	0	0	0	0	0	0	0	0	0	0	1	0
0.0401786	Chr01_26007237	Chr01	26007237	ATC	A	0	0	0	NA	1	1	0	0	0	1	0	0	0	0	0	1	0	1	0	0	1	0	0	1	0	0	0	0	0	0	0	0	0	0	0	0	0	0	0	0	0	0	1	0
0.0401786	Chr01_26007239	Chr01	26007239	C	*	0	0	0	NA	1	1	0	0	0	1	0	0	0	0	0	1	0	1	0	0	1	0	0	1	0	0	0	0	0	0	0	0	0	0	0	0	0	0	0	0	0	0	1	0
0.0446429	Chr01_26007242	Chr01	26007242	A	T	0	0	0	NA	1	1	0	0	0	1	0	0	0	0	0	1	0	1	0	0	1	0	0	1	0	0	0	0	0	0	0	0	0	0	0	0	0	0	0	0	0	0	1	0
0.0241228	Chr01_26056170	Chr01	26056170	T	C	0	0	0	NA	0	0	0	0	0	0	0	0	0	0	0	0	0	0	0	0	0	0	NA	NA	0	0	0	0	0	0	0	0	0	0	0	0	0	0	0	0	0	0	0	0
0.0241228	Chr01_26056171	Chr01	26056171	T	A	0	0	0	NA	0	0	0	0	0	0	0	0	0	0	0	0	0	0	0	0	0	0	NA	NA	0	0	0	0	0	0	0	0	0	0	0	0	0	0	0	0	0	0	0	0
0.0964912	Chr01_26056174	Chr01	26056174	A	G	0	0	1	NA	0	0	0	0	1	0	0	0	0	0	0	0	0	0	0	0	0	0	NA	NA	0	0	0	0	0	1	1	0	0	0	0	0	0	0	0	0	0	0	0	0
0.100877	Chr01_26056176	Chr01	26056176	G	A	0	0	1	NA	0	0	0	0	1	0	0	0	0	0	0	0	0	0	0	0	0	0	NA	NA	0	0	0	0	0	1	1	0	0	0	0	0	0	0	0	0	0	0	0	0
0.0986842	Chr01_26056178	Chr01	26056178	G	C	0	0	1	NA	0	0	0	0	1	0	0	0	0	0	0	0	0	0	0	0	0	0	NA	NA	0	0	0	0	0	1	1	0	0	0	0	0	0	0	0	0	0	0	0	0
0.247788	Chr01_26056195	Chr01	26056195	T	A	0	0	0	NA	0	0	0	0	0	0	0	0	0	0	0	0	0	2	0	0	2	2	NA	NA	2	1	0	0	0	0	1	0	0	0	0	1	1	0	0	0	0	0	0	0
0.0444444	Chr01_26056208	Chr01	26056208	T	G	0	0	0	NA	0	0	0	0	0	0	0	0	0	0	0	0	0	0	0	0	0	2	NA	NA	2	1	0	0	0	0	0	0	0	0	0	0	1	0	0	0	0	0	0	0
0.0218447	Chr01_26056228	Chr01	26056228	G	GA	2	NA	2	NA	2	2	2	1	2	2	2	2	2	NA	2	2	2	2	2	1	1	2	NA	NA	2	NA	2	2	2	2	2	2	2	NA	2	2	2	2	2	2	NA	2	2	2
0.0673077	Chr01_26056243	Chr01	26056243	C	A	0	NA	0	NA	0	1	0	0	1	1	0	0	0	0	0	0	0	0	0	0	0	1	NA	NA	0	0	0	0	1	0	0	0	0	NA	0	0	1	0	0	0	NA	0	0	0
0.0649038	Chr01_26056244	Chr01	26056244	T	C	0	NA	0	NA	0	1	0	0	1	0	0	0	0	0	0	0	0	0	0	0	0	1	NA	NA	0	0	0	0	1	0	0	0	0	NA	0	0	1	0	0	0	NA	0	0	0
0.0841346	Chr01_26056246	Chr01	26056246	T	C	0	NA	0	NA	0	1	0	0	1	0	0	0	1	0	0	0	1	0	0	0	0	1	NA	NA	0	0	0	1	1	0	0	0	0	NA	0	0	1	0	0	0	NA	0	0	0
0.0338164	Chr01_26056249	Chr01	26056249	C	T	0	NA	0	NA	0	0	0	0	0	0	0	0	0	0	0	0	0	0	0	1	0	0	NA	NA	0	0	0	0	0	0	0	0	1	NA	0	0	0	0	0	0	NA	0	0	0
0.0230415	Chr01_26073899	Chr01	26073899	A	G	0	NA	0	NA	0	0	0	0	1	0	0	0	0	NA	0	0	0	0	0	0	0	0	0	NA	1	NA	0	1	0	0	0	0	1	0	0	0	0	0	0	1	NA	0	0	NA
0.0246637	Chr01_26073923	Chr01	26073923	AG	A	0	1	0	0	0	0	0	0	0	0	0	0	0	0	0	0	0	0	0	0	0	0	0	0	0	NA	0	0	0	0	0	0	0	0	0	0	0	0	NA	0	NA	0	0	NA
0.0246637	Chr01_26073924	Chr01	26073924	G	*	0	1	0	0	0	0	0	0	0	0	0	0	0	0	0	0	0	0	0	0	0	0	0	0	0	NA	0	0	0	0	0	0	0	0	0	0	0	0	NA	0	NA	0	0	NA
0.0246637	Chr01_26073926	Chr01	26073926	A	AG	0	1	0	0	0	0	0	0	0	0	0	0	0	0	0	0	0	0	0	0	0	0	0	0	0	NA	0	0	0	0	0	0	0	0	0	0	0	0	NA	0	NA	0	0	NA
0.0209302	Chr01_26073946	Chr01	26073946	A	T	NA	0	0	0	1	0	NA	0	0	0	1	0	0	0	1	NA	0	0	0	0	0	0	NA	NA	0	NA	0	0	0	0	0	0	0	0	0	0	0	0	NA	0	NA	1	0	NA
0.0258216	Chr01_26073952	Chr01	26073952	A	C	NA	0	0	0	0	0	NA	1	0	0	0	1	0	0	0	NA	0	0	0	0	0	0	NA	NA	0	NA	0	0	0	0	0	0	1	0	0	0	0	0	NA	0	NA	0	0	NA
0.0211268	Chr01_26073959	Chr01	26073959	G	*	NA	0	0	0	0	0	NA	NA	0	0	0	0	0	0	0	NA	0	0	0	0	0	0	NA	NA	0	NA	0	0	0	0	0	0	0	0	0	0	0	0	NA	0	NA	0	0	NA
0.0786802	Chr01_26097479	Chr01	26097479	G	T	0	NA	0	NA	0	1	0	0	0	0	0	0	1	0	0	0	0	1	0	0	0	0	NA	NA	0	0	0	1	0	1	0	1	0	0	0	1	0	0	NA	0	NA	NA	0	NA
0.0265487	Chr01_26097531	Chr01	26097531	A	C	0	0	0	0	0	0	0	0	0	0	0	0	0	0	0	0	0	0	0	0	0	1	NA	NA	2	NA	0	0	0	0	0	0	0	NA	0	0	1	0	0	0	0	0	0	0
0.0207373	Chr01_26148276	Chr01	26148276	A	G	0	NA	0	0	0	0	0	0	0	0	0	0	0	0	0	0	0	NA	0	0	0	2	0	0	1	NA	0	0	0	0	0	0	0	0	0	0	0	0	NA	0	0	NA	0	0
0.0253456	Chr01_26148290	Chr01	26148290	C	G	0	NA	0	0	0	0	0	0	0	0	0	0	0	0	0	0	0	0	0	0	0	2	1	2	1	NA	0	0	0	0	0	0	0	0	0	0	0	0	NA	0	0	NA	0	0
0.0331754	Chr01_26184533	Chr01	26184533	C	A	NA	NA	0	0	0	0	0	0	0	0	0	0	0	0	0	0	0	0	0	0	0	2	NA	NA	0	NA	NA	0	0	0	0	0	0	0	0	0	0	0	0	1	0	0	0	NA
0.0666667	Chr01_2636591	Chr01	2636591	T	A	NA	0	0	NA	0	0	0	NA	NA	1	0	0	0	0	1	0	0	0	0	0	1	0	0	1	1	0	0	0	NA	0	0	0	0	NA	1	0	0	NA	0	1	0	0	0	NA
0.0692308	Chr01_2636594	Chr01	2636594	T	A	NA	0	0	NA	0	0	0	NA	NA	1	0	0	0	0	1	0	0	0	0	0	1	0	0	1	1	0	0	0	NA	0	0	0	0	NA	1	1	0	NA	0	1	0	0	0	NA
0.0201005	Chr01_26376628	Chr01	26376628	A	*	0	0	0	NA	0	0	0	0	0	0	0	0	0	0	0	0	0	0	0	0	0	0	0	0	0	NA	0	0	0	0	0	0	0	0	0	0	0	0	NA	NA	NA	0	0	NA
0.174359	Chr01_26376629	Chr01	26376629	TA	T	0	1	0	NA	1	1	1	1	1	0	1	0	1	0	1	0	1	0	1	1	0	0	0	0	0	NA	1	0	2	0	1	1	0	0	1	0	1	0	NA	NA	NA	0	1	NA
0.031746	Chr01_26417344	Chr01	26417344	G	A	1	NA	0	NA	0	NA	0	0	0	0	0	0	1	0	0	NA	0	NA	0	0	NA	0	NA	NA	0	NA	0	0	NA	0	0	0	0	0	0	0	0	0	0	1	NA	NA	0	0
0.0416667	Chr01_26417450	Chr01	26417450	C	T	0	NA	0	NA	0	NA	0	0	0	0	0	0	0	0	0	NA	0	NA	0	0	0	2	NA	NA	2	NA	0	0	NA	0	0	0	0	0	0	0	0	0	0	1	NA	0	0	0
0.152709	Chr01_26417594	Chr01	26417594	G	C	0	0	1	NA	0	1	0	0	1	1	0	NA	0	0	0	0	1	1	0	0	1	0	NA	NA	0	NA	0	1	NA	1	0	1	0	0	0	0	1	NA	0	1	NA	NA	1	NA
0.05	Chr01_26511441	Chr01	26511441	C	A	0	0	0	NA	0	0	0	NA	0	0	0	0	0	0	0	0	0	0	0	0	0	2	NA	NA	2	NA	0	0	0	0	0	0	0	0	1	0	1	0	NA	0	NA	0	0	0
0.047619	Chr01_26511483	Chr01	26511483	T	C	0	0	0	NA	0	0	0	NA	0	0	0	0	0	0	0	0	0	0	0	0	0	2	NA	NA	2	NA	0	0	0	0	0	0	0	0	1	0	1	0	NA	0	NA	0	0	0
0.0333333	Chr01_265653	Chr01	265653	AATATTTCTTGATAATATTCTCTAAAATAAAGAACATAATT	A	0	NA	0	0	0	0	0	NA	0	0	0	0	1	1	0	NA	1	0	0	0	0	NA	0	0	NA	0	0	0	0	0	1	0	1	0	0	0	0	0	0	0	NA	NA	0	NA
0.0410256	Chr01_265661	Chr01	265661	T	*	0	NA	0	0	0	0	0	NA	0	0	0	0	1	1	0	NA	1	0	0	0	0	NA	0	0	NA	0	0	0	0	0	1	0	1	0	0	1	0	0	0	0	NA	NA	0	NA
0.0338542	Chr01_265676	Chr01	265676	A	*	0	NA	0	0	0	0	0	NA	0	0	0	0	1	1	0	NA	1	0	0	0	0	NA	0	0	NA	0	0	0	0	0	1	0	NA	0	0	0	0	0	0	0	NA	NA	0	NA
0.0286458	Chr01_265678	Chr01	265678	A	*	0	NA	0	0	0	0	0	NA	0	0	0	0	1	1	0	NA	1	0	0	0	0	NA	0	0	NA	0	0	0	0	0	1	0	NA	0	0	0	0	0	0	0	NA	NA	0	NA
0.0260417	Chr01_265680	Chr01	265680	T	*	0	NA	0	0	0	0	0	NA	0	0	0	0	1	1	0	NA	1	0	0	0	0	NA	0	0	NA	0	0	0	0	0	1	0	NA	0	0	0	0	0	0	0	NA	NA	0	NA
0.03125	Chr01_265680	Chr01	265680	TAAAGA	T	0	NA	0	0	0	0	0	NA	0	1	0	1	0	0	0	NA	0	0	1	1	0	NA	0	0	NA	0	0	0	0	0	0	0	NA	0	0	0	0	0	0	0	NA	NA	0	NA
0.0572917	Chr01_265682	Chr01	265682	A	*	0	NA	0	0	0	0	0	NA	0	1	0	1	1	1	0	NA	1	0	1	1	0	NA	0	0	NA	0	0	0	0	0	1	0	NA	0	0	0	0	0	0	0	NA	NA	0	NA
0.0598958	Chr01_265684	Chr01	265684	G	*	0	NA	0	0	0	0	0	NA	0	1	0	1	1	1	0	NA	1	0	1	1	0	NA	0	0	NA	0	0	0	0	0	1	0	NA	0	0	0	0	0	0	0	NA	NA	0	NA
0.0416667	Chr01_265684	Chr01	265684	G	A	0	NA	0	0	0	0	0	NA	1	0	0	0	0	0	0	NA	0	0	0	0	0	NA	0	0	NA	0	0	0	0	0	0	0	NA	0	0	0	0	0	0	0	NA	NA	0	NA
0.0546875	Chr01_265685	Chr01	265685	A	*	0	NA	0	0	0	0	0	NA	0	1	0	1	1	1	0	NA	1	0	1	1	0	NA	0	0	NA	0	0	0	0	0	1	0	NA	0	0	0	0	0	0	0	NA	NA	0	NA
0.0442708	Chr01_265685	Chr01	265685	A	T	0	NA	0	0	0	0	0	NA	1	0	0	0	0	0	0	NA	0	0	0	0	0	NA	0	0	NA	0	0	0	0	0	0	0	NA	0	0	0	0	0	0	0	NA	NA	0	NA
0.0234375	Chr01_265687	Chr01	265687	C	*	0	NA	0	0	0	0	0	NA	0	0	0	0	1	1	0	NA	1	0	0	0	0	NA	0	0	NA	0	0	0	0	0	1	0	NA	0	0	0	0	0	0	0	NA	NA	0	NA
0.0260417	Chr01_265687	Chr01	265687	C	A	0	NA	0	0	0	0	0	NA	0	0	0	0	0	0	0	NA	0	0	0	0	0	NA	0	0	NA	0	0	0	0	0	0	0	NA	0	0	0	0	0	0	0	NA	NA	0	NA
0.132812	Chr01_265687	Chr01	265687	CA	C	0	NA	0	0	1	0	0	NA	1	1	1	1	0	0	0	NA	0	0	1	1	1	NA	0	1	NA	0	0	0	0	0	0	0	NA	0	0	0	0	0	0	0	NA	NA	0	NA
0.15625	Chr01_265688	Chr01	265688	A	*	0	NA	0	0	1	0	0	NA	1	1	1	1	1	1	0	NA	1	0	1	1	1	NA	0	1	NA	0	0	0	0	0	1	0	NA	0	0	0	0	0	0	0	NA	NA	0	NA
0.0210526	Chr01_265690	Chr01	265690	A	*	0	NA	0	0	0	0	0	NA	0	0	0	0	0	1	0	NA	1	0	0	0	0	NA	0	0	NA	0	0	0	0	0	1	0	NA	0	0	0	0	0	0	0	NA	NA	0	NA
0.0210526	Chr01_265692	Chr01	265692	T	*	0	NA	0	0	0	0	0	NA	0	0	0	0	0	1	0	NA	1	0	0	0	0	NA	0	0	NA	0	0	0	0	0	1	0	NA	0	0	0	0	0	0	0	NA	NA	0	NA
0.0386364	Chr01_26584410	Chr01	26584410	G	A	0	0	0	0	0	0	0	0	0	0	0	0	0	0	0	NA	0	0	0	0	0	2	NA	NA	2	NA	0	0	0	0	0	0	0	0	0	0	0	0	NA	1	0	0	0	0
0.0234375	Chr01_26715220	Chr01	26715220	C	T	0	0	0	0	0	0	1	0	0	0	0	0	0	NA	0	NA	0	NA	0	0	0	0	NA	NA	0	NA	NA	0	NA	0	1	0	1	0	1	0	0	NA	0	1	NA	0	0	NA
0.0235849	Chr01_26736708	Chr01	26736708	G	A	0	NA	0	0	0	0	0	0	0	0	0	0	0	0	0	0	1	NA	1	0	0	0	NA	NA	0	0	0	0	1	0	0	0	0	0	0	0	0	0	0	0	0	NA	0	0
0.0258216	Chr01_26736718	Chr01	26736718	C	A	0	0	0	0	0	0	0	0	0	0	0	0	0	0	0	0	0	NA	0	0	0	1	NA	NA	2	0	0	0	0	0	0	0	0	0	0	0	0	0	0	0	0	NA	0	0
0.0258216	Chr01_26736720	Chr01	26736720	A	G	0	0	0	0	0	0	0	0	0	0	0	0	0	0	0	0	0	NA	0	0	0	1	NA	NA	2	0	0	0	0	0	0	0	0	0	0	0	0	0	0	0	0	NA	0	0
0.0305164	Chr01_26736722	Chr01	26736722	A	C	0	0	0	0	0	0	0	0	0	0	0	0	0	0	0	0	0	NA	0	0	0	1	NA	NA	2	0	0	0	0	0	0	0	0	0	0	0	0	0	0	0	0	NA	0	0
0.02657	Chr01_26736729	Chr01	26736729	A	T	0	0	0	NA	0	0	0	0	0	0	0	0	0	0	0	0	0	NA	0	0	0	1	NA	NA	2	0	0	0	0	0	0	0	0	0	0	0	0	0	NA	0	0	NA	0	0
0.0265957	Chr01_26756709	Chr01	26756709	A	G	0	NA	0	NA	0	0	0	0	0	0	0	NA	1	NA	0	NA	0	NA	0	0	0	0	0	0	0	0	0	0	0	0	NA	0	0	0	0	0	0	0	0	0	NA	NA	0	NA
0.025	Chr01_26756792	Chr01	26756792	C	G	0	NA	0	0	0	0	0	0	0	1	0	0	0	NA	0	0	0	0	0	0	0	0	0	1	0	NA	0	0	0	0	0	0	0	0	0	0	0	0	0	0	NA	NA	0	NA
0.0325	Chr01_26756798	Chr01	26756798	TAC	T	0	NA	0	0	0	0	0	0	0	0	0	0	1	NA	0	0	0	0	0	0	0	0	0	0	1	NA	0	0	0	0	0	0	0	0	0	0	0	0	0	0	NA	NA	1	NA
0.035	Chr01_26756800	Chr01	26756800	C	*	0	NA	0	0	0	0	0	0	0	0	0	0	1	NA	0	0	0	0	0	0	0	0	0	0	1	NA	0	0	0	0	1	0	0	0	0	0	0	0	0	0	NA	NA	1	NA
0.135556	Chr01_26803129	Chr01	26803129	C	T	0	NA	0	0	0	0	0	1	1	0	0	0	0	0	1	0	0	0	0	0	0	1	NA	NA	0	NA	0	1	0	1	1	0	0	0	0	0	1	0	NA	0	0	0	1	0
0.282222	Chr01_26803132	Chr01	26803132	C	T	0	NA	1	0	1	1	0	1	1	1	0	0	0	1	1	1	0	0	1	0	1	1	NA	NA	0	NA	0	1	1	1	1	0	1	0	1	1	1	0	NA	1	1	1	1	0
0.243304	Chr01_26803137	Chr01	26803137	G	A	0	NA	1	0	0	1	0	0	1	1	0	1	0	1	0	0	1	0	0	0	1	1	NA	NA	1	NA	1	0	1	1	0	1	1	0	1	1	0	0	NA	0	0	1	1	1
0.0657895	Chr01_26842989	Chr01	26842989	C	A	0	0	0	0	0	0	0	1	0	0	0	1	1	0	0	0	0	NA	0	0	1	0	0	0	NA	0	NA	0	NA	0	1	0	0	0	1	0	0	0	NA	1	NA	0	1	NA
0.0456621	Chr01_26842996	Chr01	26842996	A	G	0	0	0	0	0	0	0	NA	0	0	1	0	0	0	0	0	0	0	0	0	0	0	0	0	0	0	0	0	0	0	0	0	0	0	0	0	0	0	0	0	NA	0	0	NA
0.081448	Chr01_26842997	Chr01	26842997	A	T	0	0	0	0	0	0	0	1	0	0	0	1	1	0	0	0	0	0	0	0	1	0	0	0	0	0	0	0	0	0	1	0	0	0	1	0	0	0	0	1	NA	0	1	NA
0.0784753	Chr01_26843008	Chr01	26843008	T	C	0	0	0	0	0	0	0	1	0	0	0	1	1	0	0	0	0	0	0	0	1	0	0	0	0	0	0	0	0	0	1	0	0	0	1	0	1	0	0	1	NA	0	1	NA
0.0807175	Chr01_26843012	Chr01	26843012	A	T	0	0	0	0	0	0	0	1	0	0	0	1	1	0	0	0	0	0	0	0	1	0	0	0	0	0	0	0	0	0	1	0	0	0	1	0	1	0	0	1	NA	0	1	NA
0.0874439	Chr01_26843016	Chr01	26843016	A	G	0	0	0	0	0	0	0	1	0	0	0	1	1	0	0	0	0	0	0	0	1	0	0	0	0	1	0	0	0	0	1	0	0	0	1	0	1	0	0	1	NA	0	1	NA
0.0762332	Chr01_26843018	Chr01	26843018	A	C	0	0	0	0	0	0	0	1	0	0	0	1	1	0	0	0	0	0	0	0	1	0	0	0	0	0	0	0	0	0	1	0	0	0	1	0	0	0	0	1	NA	0	1	NA
0.0762332	Chr01_26843021	Chr01	26843021	T	TAC	0	0	0	0	0	0	0	1	0	0	0	1	1	0	0	0	0	0	0	0	1	0	0	0	0	0	0	0	0	0	1	0	0	0	1	0	0	0	0	1	NA	0	1	NA
0.0758929	Chr01_26843022	Chr01	26843022	T	A	0	0	0	0	0	0	0	1	0	0	0	1	1	0	0	0	0	0	0	0	1	0	0	0	0	0	0	0	0	0	1	0	0	0	1	0	0	0	0	1	NA	0	1	NA
0.0758929	Chr01_26843024	Chr01	26843024	TGA	T	0	0	0	0	0	0	0	1	0	0	0	1	1	0	0	0	0	0	0	0	1	0	0	0	0	0	0	0	0	0	1	0	0	0	1	0	0	0	0	1	NA	0	1	NA
0.078125	Chr01_26843026	Chr01	26843026	A	*	0	0	0	0	0	0	0	1	0	0	0	1	1	0	0	0	0	0	0	0	1	0	0	0	0	0	0	0	0	0	1	0	0	0	1	0	0	0	0	1	NA	0	1	NA
0.0758929	Chr01_26843032	Chr01	26843032	A	C	0	0	0	0	0	0	0	1	0	0	0	1	1	0	0	0	0	0	0	0	1	0	0	0	0	0	0	0	0	0	1	0	0	0	1	0	0	0	0	1	NA	0	1	NA
0.0758929	Chr01_26843035	Chr01	26843035	A	G	0	0	0	0	0	0	0	1	0	0	0	1	1	0	0	0	0	0	0	0	1	0	0	0	0	0	0	0	0	0	1	0	0	0	1	0	0	0	0	1	NA	0	1	NA
0.0758929	Chr01_26843036	Chr01	26843036	C	A	0	0	0	0	0	0	0	1	0	0	0	1	1	0	0	0	0	0	0	0	1	0	0	0	0	0	0	0	0	0	1	0	0	0	1	0	0	0	0	1	NA	0	1	NA
0.0803571	Chr01_26843038	Chr01	26843038	C	T	0	0	0	0	0	0	0	1	0	0	0	1	1	0	0	0	0	0	0	0	1	0	1	1	0	0	0	0	0	0	1	0	0	0	1	0	0	0	0	1	NA	0	1	NA
0.0267857	Chr01_26843041	Chr01	26843041	A	G	0	0	0	0	0	0	0	0	0	0	0	0	0	0	0	1	0	0	0	0	0	0	0	0	0	0	0	0	0	0	0	0	0	1	0	0	0	0	0	0	NA	0	0	NA
0.0758929	Chr01_26843045	Chr01	26843045	G	A	0	0	0	0	0	0	0	1	0	0	0	1	1	0	0	0	0	0	0	0	1	0	0	0	0	0	0	0	0	0	1	0	0	0	1	0	0	0	0	1	NA	0	1	NA
0.0758929	Chr01_26843046	Chr01	26843046	G	A	0	0	0	0	0	0	0	1	0	0	0	1	1	0	0	0	0	0	0	0	1	0	0	0	0	0	0	0	0	0	1	0	0	0	1	0	0	0	0	1	NA	0	1	NA
0.0758929	Chr01_26843047	Chr01	26843047	T	C	0	0	0	0	0	0	0	1	0	0	0	1	1	0	0	0	0	0	0	0	1	0	0	0	0	0	0	0	0	0	1	0	0	0	1	0	0	0	0	1	NA	0	1	NA
0.0758929	Chr01_26843053	Chr01	26843053	A	T	0	0	0	0	0	0	0	1	0	0	0	1	1	0	0	0	0	0	0	0	1	0	0	0	0	0	0	0	0	0	1	0	0	0	1	0	0	0	0	1	NA	0	1	NA
0.0755556	Chr01_26843057	Chr01	26843057	TCA	T	0	0	0	0	0	0	0	1	0	0	0	1	1	0	0	0	0	0	0	0	1	0	0	0	0	0	0	0	0	0	1	0	0	0	1	0	0	0	0	1	NA	0	1	NA
0.0866667	Chr01_26843058	Chr01	26843058	C	*	0	0	0	0	0	0	0	1	0	0	0	1	1	0	0	0	1	0	0	0	1	0	0	0	0	0	0	0	0	0	1	0	0	0	1	0	0	0	0	1	NA	0	1	NA
0.0755556	Chr01_26843060	Chr01	26843060	T	TGC	0	0	0	0	0	0	0	1	0	0	0	1	1	0	0	0	0	0	0	0	1	0	0	0	0	0	0	0	0	0	1	0	0	0	1	0	0	0	0	1	NA	0	1	NA
0.0577778	Chr01_26843064	Chr01	26843064	G	C	0	0	0	0	0	0	0	1	0	0	0	1	1	0	0	0	0	0	0	0	1	0	0	0	0	0	0	0	0	0	1	0	0	0	1	0	0	0	0	1	NA	0	1	NA
0.219027	Chr01_26843080	Chr01	26843080	T	A	1	1	0	0	1	1	0	0	1	1	0	1	1	1	1	0	0	0	1	1	0	0	1	0	1	0	0	0	1	1	0	0	1	0	1	1	1	1	0	1	NA	1	1	NA
0.0257511	Chr01_26843088	Chr01	26843088	G	C	0	0	0	0	0	0	0	0	0	0	0	0	0	0	0	0	0	0	0	0	0	0	1	2	0	1	0	0	0	0	0	0	0	0	0	0	0	0	0	0	0	0	0	NA
0.0242291	Chr01_26843135	Chr01	26843135	A	G	0	0	0	0	0	0	0	0	0	0	0	0	0	0	0	NA	0	0	0	0	0	0	0	0	0	0	0	0	0	0	0	0	0	NA	0	0	0	0	0	0	0	0	0	0
0.30837	Chr01_26843141	Chr01	26843141	T	A	0	1	1	NA	0	1	1	1	0	1	1	1	0	1	0	0	1	1	0	0	1	1	0	0	0	0	1	0	0	0	1	1	0	NA	1	0	0	1	1	0	1	1	0	1
0.30837	Chr01_26843143	Chr01	26843143	A	C	0	1	1	NA	0	1	1	1	0	1	1	1	0	1	0	0	1	1	0	0	1	1	0	0	0	0	1	0	0	0	1	1	0	NA	1	0	0	1	1	0	1	1	0	1
0.307522	Chr01_26843147	Chr01	26843147	A	T	0	1	1	NA	0	1	1	1	0	1	1	1	0	1	0	0	1	1	0	0	1	1	0	0	0	0	1	0	0	0	1	1	0	NA	1	0	0	1	1	0	1	1	0	1
0.311947	Chr01_26843148	Chr01	26843148	A	T	0	1	1	NA	0	1	1	1	0	1	1	1	0	1	0	0	1	1	0	0	1	1	0	0	0	0	1	0	0	0	1	1	0	NA	1	0	0	1	1	0	1	1	0	1
0.316742	Chr01_26843152	Chr01	26843152	G	T	0	1	1	NA	0	1	1	1	0	1	1	1	0	1	0	NA	1	1	0	0	1	1	0	0	0	0	1	0	0	0	1	1	0	NA	1	0	0	1	1	0	1	1	0	1
0.316742	Chr01_26843154	Chr01	26843154	T	A	0	1	1	NA	0	1	1	1	0	1	1	1	0	1	0	NA	1	1	0	0	1	1	0	0	0	0	1	0	0	0	1	1	0	NA	1	0	0	1	1	0	1	1	0	1
0.0410256	Chr01_26843186	Chr01	26843186	A	G	0	0	0	NA	0	0	0	0	0	0	0	0	0	0	0	NA	0	NA	0	0	0	2	0	0	2	NA	0	0	NA	0	0	0	0	NA	0	0	0	0	0	0	0	0	0	0
0.0341463	Chr01_27081888	Chr01	27081888	C	A	0	0	0	0	0	0	0	0	0	0	0	0	0	0	0	0	0	0	0	0	0	2	NA	NA	2	NA	0	0	0	0	0	0	0	NA	1	0	0	0	0	0	NA	0	0	0
0.0216346	Chr01_27093473	Chr01	27093473	T	G	0	0	0	NA	0	0	0	0	0	0	0	0	0	0	0	NA	0	NA	0	0	0	0	2	2	0	NA	0	0	NA	0	0	0	0	0	0	0	0	0	0	0	NA	0	0	NA
0.0216346	Chr01_27093474	Chr01	27093474	T	G	0	0	0	NA	0	0	0	0	0	0	0	0	0	0	0	NA	0	NA	0	0	0	0	2	2	0	NA	0	0	NA	0	0	0	0	0	0	0	0	0	0	0	NA	0	0	NA
0.0336538	Chr01_27093483	Chr01	27093483	G	T	0	0	0	NA	0	0	0	0	0	0	0	0	0	0	0	NA	0	NA	0	0	0	0	0	0	0	NA	0	0	NA	0	0	0	0	0	0	0	0	0	0	0	NA	0	0	NA
0.034632	Chr01_27117997	Chr01	27117997	T	C	0	0	0	0	0	0	0	0	0	0	0	0	0	0	0	0	0	0	1	0	0	2	0	NA	2	NA	0	0	0	0	0	0	0	0	0	0	0	0	0	0	0	0	0	0
0.0324675	Chr01_27117999	Chr01	27117999	T	G	0	0	0	0	0	0	0	0	0	0	0	0	0	0	0	0	0	0	1	0	0	2	0	NA	2	NA	0	0	0	0	0	0	0	0	0	0	0	0	0	0	0	0	0	0
0.0387931	Chr01_27133441	Chr01	27133441	G	A	0	0	1	0	0	0	0	0	0	0	0	0	0	0	0	0	0	0	0	0	1	0	0	0	0	NA	0	0	0	0	0	0	0	1	0	0	0	1	0	0	0	0	1	0
0.0280172	Chr01_27133454	Chr01	27133454	A	T	0	0	0	0	0	0	0	0	0	0	0	0	0	2	0	0	0	0	0	0	0	0	0	1	0	NA	0	0	0	0	0	0	0	0	0	0	0	0	0	0	0	0	0	0
0.027897	Chr01_27133480	Chr01	27133480	G	T	0	0	0	0	0	0	0	0	0	0	0	0	0	0	0	0	0	0	0	0	0	0	0	0	0	NA	0	0	0	0	0	0	0	0	1	0	0	1	0	0	0	1	0	0
0.0252525	Chr01_27190964	Chr01	27190964	A	T	0	0	0	NA	0	0	0	0	0	0	0	0	0	0	0	0	0	NA	0	0	0	0	2	2	0	1	0	0	0	0	0	0	0	NA	0	0	0	0	NA	0	NA	0	0	NA
0.0358974	Chr01_27320599	Chr01	27320599	T	G	NA	0	0	0	0	0	0	NA	0	0	0	0	0	0	0	0	0	0	0	0	0	2	NA	NA	2	0	0	0	0	0	0	0	0	NA	0	0	0	0	NA	0	NA	NA	0	0
0.0732984	Chr01_27320629	Chr01	27320629	T	C	NA	0	0	0	1	1	1	NA	0	0	0	0	0	0	1	0	1	0	0	0	0	0	NA	NA	0	NA	0	0	0	0	1	0	0	NA	0	0	0	1	NA	0	NA	NA	1	0
0.0522388	Chr01_27386340	Chr01	27386340	A	T	0	0	0	NA	0	0	0	0	0	0	0	0	0	0	0	0	0	0	0	0	0	2	NA	2	2	NA	0	0	0	0	0	0	NA	0	0	0	0	0	0	0	NA	0	0	0
0.0410959	Chr01_27392822	Chr01	27392822	G	GT	0	NA	0	0	0	0	0	0	0	0	0	0	0	0	0	NA	0	NA	0	0	0	0	0	0	0	NA	0	0	0	2	0	0	2	0	0	0	0	0	0	0	0	0	0	0
0.0463918	Chr01_27423258	Chr01	27423258	A	T	NA	NA	0	0	0	0	0	NA	0	0	0	NA	0	NA	0	0	0	0	0	0	0	0	NA	NA	1	0	NA	0	NA	0	0	0	0	NA	0	0	0	0	1	0	0	0	1	NA
0.0368421	Chr01_27450926	Chr01	27450926	G	A	0	NA	0	0	0	0	0	0	0	0	0	NA	0	NA	0	0	0	NA	0	0	0	1	NA	NA	2	NA	0	0	NA	0	0	NA	NA	NA	0	1	0	NA	0	0	NA	NA	0	NA
0.0388601	Chr01_27450957	Chr01	27450957	A	G	0	NA	0	0	0	0	0	0	0	0	0	NA	0	NA	0	0	0	NA	0	0	0	1	NA	NA	2	NA	0	0	0	0	0	NA	NA	NA	0	0	0	NA	0	0	NA	0	0	NA
0.0210526	Chr01_27450981	Chr01	27450981	G	T	0	NA	0	NA	0	0	0	0	0	0	0	0	0	NA	0	0	0	NA	0	0	0	1	NA	NA	1	NA	0	0	NA	0	0	NA	NA	NA	0	0	0	NA	0	0	NA	0	0	NA
0.0426009	Chr01_27453952	Chr01	27453952	T	A	0	NA	0	0	0	0	0	0	0	0	0	0	0	0	0	0	0	0	0	0	0	0	0	0	0	NA	1	0	0	0	0	0	0	1	0	0	1	0	0	0	0	0	0	NA
0.03125	Chr01_27453960	Chr01	27453960	G	A	0	0	0	0	0	0	0	0	0	0	0	0	0	0	0	0	0	0	0	0	0	1	0	0	2	NA	0	0	0	0	0	0	0	0	0	0	0	0	0	0	0	0	0	NA
0.0229592	Chr01_27454017	Chr01	27454017	A	G	NA	NA	0	0	0	NA	0	0	0	0	0	0	0	0	0	0	0	NA	0	0	0	0	1	1	0	NA	0	0	0	0	0	0	0	0	0	0	0	NA	NA	0	NA	NA	0	NA
0.0230769	Chr01_27454018	Chr01	27454018	G	A	NA	NA	0	0	0	NA	0	0	0	0	0	0	0	0	0	0	0	NA	0	0	0	0	0	0	0	NA	0	0	0	0	0	0	0	0	0	0	0	NA	NA	0	NA	NA	0	NA
0.0234375	Chr01_27454029	Chr01	27454029	G	A	NA	NA	0	1	0	NA	0	0	1	0	0	0	0	0	0	0	0	NA	0	0	0	0	0	0	0	NA	1	0	1	0	0	0	0	0	0	0	0	NA	NA	0	NA	NA	0	NA
0.0598958	Chr01_27458940	Chr01	27458940	T	A	0	0	0	NA	0	0	0	0	0	0	NA	0	0	0	0	0	0	NA	0	0	0	2	NA	2	2	2	0	0	NA	0	0	0	NA	NA	0	0	0	0	0	0	NA	0	0	NA
0.0234375	Chr01_27458944	Chr01	27458944	T	C	0	0	0	NA	0	0	0	0	0	0	NA	0	0	0	0	0	0	NA	0	0	0	0	NA	0	0	0	0	0	NA	0	1	0	NA	NA	0	0	0	0	0	0	NA	0	0	NA
0.0416667	Chr01_27493730	Chr01	27493730	G	A	0	0	0	0	0	0	1	0	0	0	0	0	0	0	0	0	0	0	0	1	0	1	NA	NA	0	NA	0	0	0	0	0	0	0	0	1	0	1	1	0	0	0	1	0	NA
0.0403587	Chr01_27517334	Chr01	27517334	T	G	0	0	0	NA	0	0	0	0	0	0	0	0	0	0	0	NA	1	0	0	0	0	2	NA	1	2	0	0	0	0	0	0	0	0	0	0	0	1	NA	0	0	0	0	0	0
0.0210526	Chr01_2760219	Chr01	2760219	T	TAAAG	0	NA	0	NA	0	0	0	0	0	0	0	0	0	0	0	NA	0	0	0	0	0	0	NA	2	NA	2	0	0	0	NA	0	0	0	0	0	0	NA	0	NA	0	NA	NA	NA	0
0.0263158	Chr01_2760244	Chr01	2760244	T	A	0	NA	0	NA	0	0	0	0	0	0	0	0	0	0	0	NA	0	0	0	0	0	0	NA	2	NA	1	0	0	0	0	0	0	0	0	0	0	NA	0	NA	0	NA	NA	NA	0
0.0264423	Chr01_27742706	Chr01	27742706	G	C	0	NA	0	0	0	0	NA	0	0	0	0	0	0	NA	0	0	0	0	0	0	0	0	2	1	0	2	0	NA	0	0	0	0	0	NA	0	0	0	0	0	0	0	NA	1	NA
0.0323276	Chr01_27756735	Chr01	27756735	G	A	0	0	0	0	0	0	0	0	0	0	0	0	0	0	0	0	0	0	0	0	0	0	2	2	0	2	0	0	0	0	0	0	0	0	0	0	1	0	0	0	0	0	0	0
0.0681818	Chr01_27955357	Chr01	27955357	A	G	0	0	0	NA	0	0	0	0	0	0	0	0	0	0	0	NA	0	NA	0	0	0	0	NA	NA	0	0	0	0	NA	0	1	0	0	0	0	0	0	0	0	1	NA	NA	1	0
0.0228426	Chr01_27955358	Chr01	27955358	T	C	0	0	0	NA	0	0	0	0	0	0	0	0	0	0	0	NA	0	NA	0	0	0	2	NA	NA	NA	0	0	0	NA	0	0	0	0	0	0	0	0	0	0	0	NA	NA	0	0
0.0447761	Chr01_27955395	Chr01	27955395	G	A	0	0	0	NA	0	0	0	0	0	0	0	0	0	0	0	NA	0	0	0	0	0	0	NA	NA	0	0	0	0	NA	0	0	0	0	0	0	0	0	1	0	0	NA	NA	0	0
0.0742574	Chr01_27955431	Chr01	27955431	G	T	0	0	0	NA	0	NA	0	0	1	0	1	0	0	0	0	NA	0	0	1	0	0	2	NA	NA	1	0	0	0	0	0	0	0	0	0	0	0	0	0	0	0	NA	NA	0	0
0.0452128	Chr01_28175633	Chr01	28175633	G	A	0	0	0	0	0	0	NA	0	0	0	0	NA	0	NA	0	0	0	NA	0	0	0	2	NA	0	2	NA	0	0	0	0	0	0	NA	NA	0	0	1	0	0	1	0	NA	0	NA
0.0408163	Chr01_28432442	Chr01	28432442	C	T	0	NA	0	NA	0	0	0	0	0	0	0	0	0	0	0	NA	0	NA	0	0	0	1	2	2	NA	2	0	0	0	0	0	0	0	NA	0	0	0	0	NA	0	NA	0	0	NA
0.0315315	Chr01_28478657	Chr01	28478657	G	A	0	NA	0	0	0	0	0	0	0	0	0	0	0	0	0	0	0	0	0	0	0	2	0	NA	2	0	0	0	0	0	0	0	0	0	0	0	0	0	0	0	0	0	0	0
0.0550459	Chr01_28478698	Chr01	28478698	A	C	0	NA	0	0	0	0	0	0	1	0	0	0	1	0	0	NA	0	1	0	0	0	0	1	NA	0	NA	0	0	0	0	0	0	1	0	0	0	1	0	0	0	0	0	0	1
0.028169	Chr01_28574870	Chr01	28574870	T	A	0	NA	0	0	0	0	0	0	0	0	0	0	0	0	0	0	0	0	0	0	0	0	0	0	0	0	0	0	0	0	0	0	1	0	0	0	0	0	NA	0	NA	1	0	0
0.0350467	Chr01_28574904	Chr01	28574904	T	A	0	NA	0	0	0	0	0	0	0	0	0	0	0	0	0	0	0	0	0	0	0	1	0	0	2	0	0	0	0	0	0	0	0	0	0	0	1	0	NA	0	NA	0	0	0
0.0270936	Chr01_28599331	Chr01	28599331	T	C	NA	NA	0	0	0	0	0	NA	0	0	0	0	0	0	0	0	0	0	0	0	0	0	1	1	0	1	0	0	1	0	0	0	0	0	0	0	0	0	0	1	NA	0	0	NA
0.0380711	Chr01_28599431	Chr01	28599431	C	T	NA	NA	0	0	0	0	0	NA	0	1	0	0	0	NA	0	0	0	0	0	0	1	0	0	0	0	0	0	0	0	0	0	0	0	0	0	0	1	0	0	0	NA	0	0	NA
0.0304569	Chr01_28647088	Chr01	28647088	G	A	0	NA	0	NA	0	0	0	0	0	0	0	0	0	0	0	NA	NA	NA	0	0	0	2	0	NA	NA	0	0	0	NA	NA	0	0	0	NA	0	0	0	0	0	0	NA	NA	0	NA
0.0228426	Chr01_28770524	Chr01	28770524	G	C	0	NA	0	NA	0	0	0	0	0	0	0	NA	NA	0	0	0	0	0	0	0	0	0	1	NA	0	2	0	0	0	0	0	0	0	0	0	0	0	0	NA	0	NA	0	0	0
0.0229592	Chr01_28770527	Chr01	28770527	T	C	0	NA	0	NA	0	0	0	0	0	0	0	NA	NA	0	0	0	0	0	0	0	0	0	1	NA	0	2	0	0	0	0	0	0	0	0	0	0	0	0	NA	0	NA	0	0	0
0.0204082	Chr01_28770528	Chr01	28770528	T	C	0	NA	0	NA	0	0	0	0	0	0	0	NA	NA	0	0	0	0	0	0	0	0	0	1	NA	0	1	0	0	0	0	0	0	0	0	0	0	0	0	NA	0	NA	0	0	0
0.0257732	Chr01_28899314	Chr01	28899314	T	C	NA	0	0	0	0	0	NA	NA	0	0	0	0	0	0	0	NA	0	0	0	0	0	0	2	2	0	2	0	NA	0	0	0	0	NA	NA	0	0	0	NA	0	0	0	NA	0	NA
0.0445545	Chr01_28960662	Chr01	28960662	A	C	0	0	0	NA	0	0	0	0	0	0	0	0	0	0	0	NA	0	NA	0	0	NA	2	NA	NA	1	2	0	0	0	0	0	0	0	NA	0	0	0	NA	0	0	0	NA	0	0
0.0404762	Chr01_2897260	Chr01	2897260	G	C	0	NA	0	1	0	0	0	0	0	0	0	0	0	0	0	0	0	0	0	0	0	0	NA	0	0	0	0	0	NA	0	0	0	0	0	0	0	0	NA	0	0	0	NA	0	NA
0.0393519	Chr01_29065349	Chr01	29065349	G	A	0	NA	0	0	0	0	0	0	0	0	0	0	0	0	0	0	0	1	0	0	0	0	0	NA	0	0	0	0	1	0	0	0	0	NA	0	0	0	0	0	0	0	1	0	0
0.037037	Chr01_29065351	Chr01	29065351	AGG	A	0	NA	0	0	0	0	0	0	0	0	0	0	0	0	0	0	0	1	0	0	0	0	0	NA	0	0	0	0	1	0	0	0	0	NA	0	0	0	0	0	0	0	1	0	0
0.0397196	Chr01_29065353	Chr01	29065353	G	*	0	NA	0	0	0	0	0	0	0	0	0	0	0	0	0	0	0	1	0	0	0	0	0	NA	0	0	0	0	1	0	0	0	0	NA	0	0	0	0	0	0	0	1	0	0
0.0373832	Chr01_29065355	Chr01	29065355	G	GCT	0	NA	0	0	0	0	0	0	0	0	0	0	0	0	0	0	0	0	0	0	0	0	0	NA	0	0	0	0	1	0	0	0	0	NA	0	0	0	0	0	0	0	1	0	0
0.0584112	Chr01_29065356	Chr01	29065356	C	CTT	0	NA	0	0	0	1	0	0	0	0	0	0	0	0	0	1	0	0	0	0	0	1	1	NA	1	0	0	0	0	1	0	0	0	NA	0	0	1	0	0	0	0	0	0	0
0.0233645	Chr01_29065356	Chr01	29065356	C	T	0	NA	0	0	0	0	0	0	0	0	0	0	0	0	0	0	0	0	0	0	0	0	0	NA	0	0	0	0	1	0	0	0	1	NA	0	1	0	0	0	0	0	0	0	0
0.0204082	Chr01_29145445	Chr01	29145445	T	A	0	0	0	NA	0	0	0	0	0	0	0	0	0	0	0	0	0	NA	0	0	0	1	NA	NA	NA	NA	0	0	NA	0	0	0	0	NA	0	0	NA	0	0	0	NA	NA	0	0
0.0487805	Chr01_29308632	Chr01	29308632	C	T	0	0	0	0	0	0	0	NA	1	0	0	0	0	0	0	0	0	NA	0	0	0	2	NA	0	2	NA	0	0	0	0	0	1	0	0	0	0	0	NA	0	0	0	0	0	NA
0.0384615	Chr01_29308633	Chr01	29308633	C	T	0	0	0	0	0	0	0	NA	0	0	0	0	0	0	0	0	0	0	0	0	0	2	NA	0	2	NA	0	0	0	0	0	0	0	0	0	0	0	NA	0	0	0	0	0	NA
0.0258216	Chr01_29308704	Chr01	29308704	A	G	0	0	0	0	0	0	0	NA	0	0	0	NA	0	0	0	0	0	0	0	0	0	2	NA	0	2	NA	NA	0	0	0	0	0	0	0	0	0	0	0	0	0	0	0	0	NA
0.0255102	Chr01_2935623	Chr01	2935623	A	G	0	0	0	0	0	0	0	0	0	0	0	0	0	0	0	NA	0	NA	0	0	0	0	2	2	0	2	0	0	NA	0	0	0	0	0	0	0	0	NA	0	0	NA	NA	0	0
0.432642	Chr01_29380513	Chr01	29380513	AT	A	NA	NA	2	NA	0	2	2	0	0	2	0	0	2	NA	2	NA	2	0	2	2	0	2	0	0	0	0	NA	0	2	0	2	0	2	NA	0	1	0	0	NA	0	0	0	0	NA
0.432642	Chr01_29380514	Chr01	29380514	T	*	NA	NA	2	NA	0	2	2	0	0	2	0	0	2	NA	2	NA	2	0	2	2	0	2	0	0	0	0	NA	0	2	0	2	0	2	NA	0	1	0	0	NA	0	0	0	0	NA
0.0291005	Chr01_29447376	Chr01	29447376	C	T	NA	0	0	NA	0	0	0	0	0	0	0	0	0	0	0	NA	0	0	0	1	0	0	NA	NA	0	0	0	0	NA	0	0	0	0	0	0	0	0	0	NA	0	NA	NA	0	0
0.0215311	Chr01_29447517	Chr01	29447517	A	T	0	NA	0	0	0	0	0	0	0	0	0	0	0	NA	0	0	0	0	0	0	0	0	NA	NA	0	0	0	0	0	0	0	0	0	0	0	1	0	0	NA	0	0	0	0	NA
0.0225	Chr01_29448284	Chr01	29448284	A	G	0	0	0	NA	1	0	0	0	0	0	0	0	0	0	0	0	0	NA	0	0	0	0	NA	0	1	NA	0	0	0	0	0	0	NA	0	0	0	0	0	0	0	NA	0	0	0
0.0220264	Chr01_29481982	Chr01	29481982	A	T	0	0	0	NA	0	0	1	0	0	0	1	0	0	0	1	0	0	0	0	0	0	0	NA	0	0	NA	0	1	0	0	0	0	0	0	0	0	0	0	0	0	0	0	0	0
0.252381	Chr01_29481985	Chr01	29481985	TA	T	0	NA	1	NA	1	1	1	0	1	1	1	1	0	0	1	0	1	0	1	1	0	1	NA	0	1	NA	1	0	1	0	0	1	0	1	1	1	0	0	1	0	1	0	1	NA
0.255981	Chr01_29481988	Chr01	29481988	A	AC	0	NA	1	NA	1	1	1	0	1	1	1	1	0	0	1	0	1	0	1	1	0	1	NA	0	1	NA	1	0	1	0	0	1	0	1	1	1	0	0	1	0	1	0	1	NA
0.0845771	Chr01_2973937	Chr01	2973937	A	C	0	NA	1	NA	0	0	0	0	0	0	0	0	0	0	1	0	0	0	0	0	NA	0	0	0	0	0	0	0	NA	1	0	0	1	0	0	0	0	0	NA	0	NA	0	0	0
0.0351759	Chr01_29827172	Chr01	29827172	A	G	NA	NA	0	0	0	0	0	NA	0	0	0	0	0	NA	0	0	0	NA	0	0	0	2	NA	NA	1	NA	0	0	0	0	0	0	NA	0	1	0	0	0	NA	0	0	0	0	NA
0.026699	Chr01_29828346	Chr01	29828346	A	G	NA	NA	0	0	0	0	0	0	0	0	0	0	0	NA	0	0	0	NA	0	0	0	2	NA	NA	1	NA	0	0	0	0	0	0	0	NA	0	0	0	0	0	0	0	0	0	NA
0.029703	Chr01_29828392	Chr01	29828392	T	C	NA	NA	0	0	0	1	0	0	0	0	0	0	0	NA	0	0	0	NA	0	1	0	0	NA	NA	0	NA	0	1	0	0	0	0	NA	NA	0	0	0	0	0	1	0	0	0	NA
0.0452261	Chr01_29843397	Chr01	29843397	C	A	0	0	0	NA	0	0	0	0	1	0	0	0	0	0	0	0	0	0	0	0	NA	NA	NA	0	NA	0	0	0	0	0	0	0	1	0	0	1	0	1	0	0	NA	NA	1	0
0.0463415	Chr01_29853383	Chr01	29853383	C	G	0	0	1	1	0	0	0	NA	0	0	0	0	0	0	0	0	0	NA	0	0	0	0	NA	NA	0	NA	0	0	0	0	1	0	0	NA	0	0	0	0	0	0	0	NA	0	NA
0.0463415	Chr01_29853384	Chr01	29853384	A	C	0	0	1	1	0	0	0	NA	0	0	0	0	0	0	0	0	0	NA	0	0	0	0	NA	NA	0	NA	0	0	0	0	1	0	0	NA	0	0	0	0	0	0	0	NA	0	NA
0.0217391	Chr01_29892492	Chr01	29892492	A	AC	0	0	0	NA	0	0	0	0	0	0	0	0	0	0	0	NA	0	0	0	0	0	1	0	1	1	NA	0	0	NA	0	0	0	0	NA	0	0	0	0	0	0	NA	NA	0	0
0.0235849	Chr01_29892496	Chr01	29892496	A	C	0	0	0	NA	0	0	0	0	0	0	0	0	0	0	0	NA	0	0	0	0	0	1	0	1	1	NA	0	0	NA	0	0	0	0	NA	0	0	0	0	0	0	NA	NA	0	0
0.027907	Chr01_29892522	Chr01	29892522	G	C	0	0	0	NA	0	0	0	0	0	0	0	0	0	0	0	NA	0	0	0	0	0	1	2	2	1	NA	0	0	NA	0	0	0	0	NA	0	0	0	0	0	0	NA	NA	0	0
0.0209302	Chr01_29892527	Chr01	29892527	C	T	0	0	0	NA	0	0	0	0	0	0	0	0	0	0	0	NA	0	0	0	0	0	1	0	1	1	NA	0	0	NA	0	0	0	0	NA	0	0	0	0	0	0	NA	NA	0	0
0.0227273	Chr01_29892538	Chr01	29892538	T	G	0	0	0	NA	0	0	0	0	0	0	0	0	0	0	0	NA	0	0	0	0	0	1	0	1	1	NA	0	0	NA	0	0	0	0	NA	0	0	0	NA	NA	0	NA	NA	0	0
0.17602	Chr01_29892587	Chr01	29892587	C	T	0	0	0	NA	0	0	0	0	0	0	0	0	0	0	0	NA	0	1	0	0	2	0	0	0	NA	NA	0	0	NA	0	1	0	0	NA	0	0	0	NA	NA	0	NA	NA	0	0
0.0364078	Chr01_29930588	Chr01	29930588	ATC	A	0	0	0	0	0	0	0	0	0	0	0	0	0	0	0	0	0	0	0	0	0	2	NA	1	2	NA	0	0	NA	0	0	0	0	0	0	0	0	NA	NA	0	NA	NA	1	0
0.0456853	Chr01_29934574	Chr01	29934574	T	C	NA	NA	0	NA	0	0	0	0	0	0	0	0	0	0	0	0	0	NA	0	0	0	2	NA	NA	2	NA	0	0	0	0	0	0	0	NA	0	0	1	0	0	NA	NA	0	0	NA
0.0459184	Chr01_29934631	Chr01	29934631	G	A	NA	NA	0	NA	0	0	0	0	1	0	0	0	0	0	0	0	0	NA	0	0	0	2	NA	NA	2	NA	0	0	0	0	0	0	0	NA	0	0	1	0	0	NA	NA	0	0	NA
0.0414634	Chr01_29959986	Chr01	29959986	T	C	0	0	0	0	0	0	0	0	0	0	0	0	0	0	0	NA	NA	0	0	0	0	2	NA	2	2	0	0	0	0	0	0	0	0	0	0	0	1	0	0	1	NA	0	0	0
0.0292683	Chr01_30006546	Chr01	30006546	G	C	0	NA	0	NA	0	0	0	0	0	0	0	0	0	0	0	0	0	0	0	0	0	0	0	NA	0	0	0	0	0	NA	1	0	1	0	0	0	0	0	NA	0	NA	0	0	0
0.0236967	Chr01_30006548	Chr01	30006548	G	C	0	NA	0	NA	0	0	0	0	0	0	0	0	0	0	0	0	0	0	0	0	0	0	0	NA	0	0	0	0	0	NA	1	0	1	0	0	0	0	0	0	0	0	0	0	0
0.0813397	Chr01_30006571	Chr01	30006571	GTGATGAGA	G	0	NA	0	NA	0	0	0	0	1	0	0	0	1	0	0	NA	0	0	1	1	1	0	0	NA	0	0	0	0	0	NA	0	0	1	0	0	0	0	0	0	0	0	NA	0	0
0.0813397	Chr01_30006572	Chr01	30006572	T	*	0	NA	0	NA	0	0	0	0	1	0	0	0	1	0	0	NA	0	0	1	1	1	0	0	NA	0	0	0	0	0	NA	0	0	1	0	0	0	0	0	0	0	0	NA	0	0
0.0645933	Chr01_30006573	Chr01	30006573	G	*	0	NA	0	NA	0	0	0	0	1	0	0	0	1	0	0	NA	0	0	1	1	1	0	0	NA	0	0	0	0	0	NA	0	0	1	0	0	0	0	0	0	0	0	NA	0	0
0.0526316	Chr01_30006573	Chr01	30006573	GATGAGA	G	0	NA	0	NA	0	0	0	0	0	0	0	0	0	0	0	NA	0	0	0	0	0	0	0	NA	0	0	0	0	0	NA	0	0	0	0	0	1	0	0	0	0	0	NA	0	0
0.105263	Chr01_30006575	Chr01	30006575	T	*	0	NA	0	NA	0	0	0	0	0	0	0	0	1	0	0	NA	0	0	1	1	1	0	0	NA	0	0	0	0	0	NA	0	0	1	0	0	0	0	0	0	0	0	NA	0	0
0.103865	Chr01_30006578	Chr01	30006578	G	*	0	NA	0	NA	0	0	0	0	0	0	0	0	1	0	0	NA	0	0	1	1	1	0	0	NA	0	0	0	0	0	NA	0	0	1	0	0	0	0	0	0	0	NA	NA	0	0
0.101449	Chr01_30006579	Chr01	30006579	A	*	0	NA	0	NA	0	0	0	0	0	0	0	0	1	0	0	NA	0	0	1	1	1	0	0	NA	0	0	0	0	0	NA	0	0	1	0	0	0	0	0	0	0	NA	NA	0	0
0.133495	Chr01_30006586	Chr01	30006586	G	A	0	NA	1	NA	0	0	0	0	1	0	0	0	1	0	0	NA	0	0	1	1	1	0	0	NA	0	0	0	0	0	NA	0	0	1	0	0	1	0	1	0	0	NA	NA	0	0
0.115566	Chr01_30017801	Chr01	30017801	T	C	NA	NA	1	NA	0	0	0	0	0	0	0	0	1	0	0	1	1	0	1	0	1	NA	NA	NA	NA	NA	0	1	0	1	0	1	0	1	1	0	0	0	NA	0	0	0	1	NA
0.0545024	Chr01_30086027	Chr01	30086027	T	C	0	0	0	NA	0	1	0	0	0	0	0	0	0	NA	0	0	0	0	0	0	0	0	NA	NA	0	NA	0	0	0	0	0	1	0	NA	0	0	0	0	NA	0	1	1	1	0
0.0205479	Chr01_30086057	Chr01	30086057	G	*	0	0	0	0	0	0	0	0	0	0	0	0	0	NA	0	0	0	0	0	0	0	0	NA	NA	0	NA	0	0	0	0	0	0	0	0	0	0	1	0	NA	0	0	1	0	0
0.0418848	Chr01_30087399	Chr01	30087399	A	AT	2	2	2	2	1	NA	2	2	2	2	2	2	2	2	2	NA	2	NA	2	2	NA	1	NA	NA	0	NA	2	2	2	2	2	2	2	2	2	2	2	NA	2	2	NA	NA	2	2
0.0366492	Chr01_30087400	Chr01	30087400	T	TG	0	0	0	0	0	NA	0	0	0	0	0	0	0	0	0	NA	0	NA	0	0	NA	1	NA	NA	2	NA	0	0	0	0	0	0	0	0	0	0	0	NA	0	0	NA	NA	0	0
0.0288462	Chr01_30092552	Chr01	30092552	T	G	NA	0	0	NA	0	0	0	0	0	0	0	0	0	0	0	0	0	NA	0	0	0	0	0	NA	0	1	0	0	0	0	0	0	0	0	0	0	0	NA	0	0	NA	NA	0	NA
0.049763	Chr01_30092587	Chr01	30092587	C	A	NA	0	0	NA	0	0	0	0	0	0	0	0	0	0	0	0	0	NA	0	0	0	2	2	NA	2	1	0	0	0	0	0	0	0	0	0	0	0	NA	0	0	0	NA	0	NA
0.0521327	Chr01_30092600	Chr01	30092600	T	A	NA	0	0	NA	0	0	0	0	0	0	0	0	0	0	0	0	0	NA	0	0	0	2	2	NA	2	1	0	0	0	0	0	0	0	0	0	0	0	NA	0	0	0	NA	0	NA
0.0288889	Chr01_30104401	Chr01	30104401	G	T	0	NA	0	0	0	0	0	0	0	0	0	0	0	0	0	0	0	0	0	0	0	2	0	0	2	0	0	0	0	0	0	0	0	0	0	0	0	0	0	0	0	0	0	NA
0.04	Chr01_30104425	Chr01	30104425	T	A	0	NA	0	0	0	0	0	0	0	0	0	0	0	0	0	0	0	0	0	0	0	2	1	1	2	0	0	0	0	0	0	0	0	0	0	0	0	0	0	0	0	0	0	NA
0.134259	Chr01_30114655	Chr01	30114655	C	G	0	0	0	NA	1	1	0	0	0	0	1	0	0	0	1	0	1	NA	1	0	1	0	NA	NA	0	NA	1	1	0	1	0	1	0	0	1	0	0	0	0	0	0	0	0	0
0.039823	Chr01_30114776	Chr01	30114776	C	T	0	0	0	NA	0	0	0	0	0	0	0	0	0	0	0	0	0	0	0	0	0	1	1	NA	2	NA	0	0	0	0	0	0	0	0	0	0	0	0	0	0	0	0	0	0
0.0458515	Chr01_30114854	Chr01	30114854	T	C	0	0	0	NA	0	0	0	0	0	0	0	0	0	0	0	0	0	0	0	0	0	2	2	NA	2	NA	0	0	0	0	0	0	0	0	0	0	0	0	0	0	0	0	0	0
0.157205	Chr01_30114860	Chr01	30114860	C	T	0	1	0	NA	1	0	0	1	0	1	0	1	1	0	1	0	1	0	0	1	1	0	1	NA	0	NA	0	0	1	0	0	0	1	0	0	0	0	0	0	1	1	1	0	0
0.0989583	Chr01_30114870	Chr01	30114870	A	T	0	1	1	NA	1	NA	0	0	0	0	0	0	0	NA	0	0	0	0	0	0	NA	0	0	NA	NA	NA	1	0	0	0	0	0	1	0	0	0	0	NA	NA	1	0	NA	1	NA
0.0459184	Chr01_30132683	Chr01	30132683	G	C	NA	NA	0	NA	0	0	0	0	0	0	0	NA	0	NA	0	NA	0	0	0	0	0	2	2	NA	2	NA	0	0	0	0	0	0	0	NA	0	0	0	NA	0	0	NA	NA	0	NA
0.0229592	Chr01_30132685	Chr01	30132685	A	T	NA	NA	0	NA	0	0	0	0	0	0	0	NA	0	NA	0	NA	0	0	0	0	0	0	0	NA	0	NA	0	0	0	0	0	0	1	NA	0	0	0	NA	0	1	NA	NA	0	NA
0.0239362	Chr01_30213037	Chr01	30213037	TCTAACACA	T	0	NA	1	0	0	0	0	0	0	0	0	0	0	NA	0	0	0	0	0	0	0	0	NA	NA	NA	NA	0	0	0	0	1	0	0	0	0	0	0	NA	NA	0	NA	NA	0	NA
0.0239362	Chr01_30213044	Chr01	30213044	C	*	0	NA	1	0	0	0	0	0	0	0	0	0	0	NA	0	0	0	0	0	0	0	0	NA	NA	NA	NA	0	0	0	0	1	0	0	0	0	0	0	NA	NA	0	NA	NA	0	NA
0.0265957	Chr01_30213045	Chr01	30213045	A	*	0	NA	1	0	0	0	0	0	0	0	0	0	0	NA	0	0	0	0	0	0	0	0	NA	NA	NA	NA	0	0	0	0	1	0	0	0	0	0	0	NA	NA	0	NA	NA	0	NA
0.0348259	Chr01_30218060	Chr01	30218060	C	A	0	0	0	0	0	0	0	0	0	0	0	0	0	0	0	0	0	0	0	0	0	2	0	0	NA	NA	0	0	NA	0	0	0	0	0	0	0	1	0	0	0	0	0	0	NA
0.0325	Chr01_30218094	Chr01	30218094	G	A	0	0	0	0	0	0	0	0	0	0	0	0	0	0	0	0	0	0	0	0	0	2	0	0	NA	NA	0	0	NA	0	0	0	0	0	0	0	0	0	NA	0	NA	0	0	NA
0.0388601	Chr01_30221569	Chr01	30221569	C	T	0	NA	0	NA	0	0	0	0	0	0	0	0	0	0	0	0	0	NA	0	0	0	0	NA	NA	0	NA	1	0	NA	0	0	0	0	0	0	0	0	1	NA	0	NA	0	1	NA
0.0902062	Chr01_30221577	Chr01	30221577	A	G	1	NA	0	NA	0	0	0	0	0	0	0	0	0	1	0	1	0	NA	1	0	0	0	NA	NA	0	NA	0	0	1	1	0	0	1	0	0	0	1	0	NA	0	NA	1	1	NA
0.0984043	Chr01_30278879	Chr01	30278879	T	C	NA	NA	0	NA	1	0	0	0	1	1	0	NA	1	NA	0	0	1	NA	0	1	0	1	NA	NA	1	NA	0	0	0	0	0	1	1	NA	0	0	1	0	1	1	0	0	0	NA
0.0373134	Chr01_30278899	Chr01	30278899	T	C	0	NA	0	NA	0	0	0	0	0	0	0	NA	0	0	0	0	0	NA	0	0	0	2	NA	NA	2	NA	0	0	0	0	0	0	0	NA	0	0	1	0	0	1	0	0	0	NA
0.0422886	Chr01_30278902	Chr01	30278902	T	A	0	NA	0	NA	0	0	0	0	0	0	0	NA	0	0	0	0	0	NA	0	0	0	2	NA	NA	2	NA	0	0	0	0	0	0	0	NA	0	0	1	0	0	1	0	0	0	NA
0.035533	Chr01_30293773	Chr01	30293773	A	C	0	NA	0	0	0	0	0	NA	0	0	0	NA	0	NA	0	0	0	0	0	0	0	2	0	NA	2	NA	0	0	0	0	0	0	0	0	0	0	1	0	NA	0	0	0	0	NA
0.0202703	Chr01_30299906	Chr01	30299906	C	A	0	0	0	0	0	0	0	0	0	0	0	0	0	0	0	0	0	0	0	0	0	0	NA	NA	0	NA	0	0	0	1	0	0	0	NA	0	0	0	0	0	0	0	0	0	NA
0.0663717	Chr01_30299922	Chr01	30299922	G	A	0	0	0	1	0	0	0	1	0	0	0	0	1	0	0	0	0	0	0	0	0	0	NA	NA	0	0	0	0	0	0	0	0	0	NA	0	0	0	0	0	1	0	0	0	NA
0.0300926	Chr01_30304500	Chr01	30304500	G	T	NA	NA	0	0	0	0	0	0	0	0	0	0	0	NA	0	0	0	0	0	0	0	2	NA	NA	2	NA	0	0	0	0	0	0	0	NA	0	0	0	0	0	0	0	0	0	NA
0.0217391	Chr01_30402335	Chr01	30402335	T	A	0	NA	0	0	0	0	0	0	0	0	0	0	0	0	0	0	0	0	0	0	0	0	0	0	0	0	0	0	0	0	0	0	0	0	0	0	0	1	NA	0	0	0	0	NA
0.0217391	Chr01_30402336	Chr01	30402336	T	A	0	NA	0	0	0	0	0	0	0	0	0	0	0	0	0	0	0	0	0	0	0	0	0	0	0	0	0	0	0	0	0	0	0	0	0	0	0	1	NA	0	0	0	0	NA
0.0458937	Chr01_30402338	Chr01	30402338	C	CTAG	0	NA	0	0	0	0	0	0	0	0	0	0	0	0	0	0	0	0	0	0	0	0	0	0	0	0	0	0	0	0	1	0	0	0	0	0	0	1	NA	0	0	0	0	NA
0.0515464	Chr01_30423092	Chr01	30423092	C	CT	0	0	0	NA	0	0	0	0	0	0	0	0	0	0	0	NA	0	NA	0	0	0	2	NA	2	NA	2	0	0	NA	0	0	0	0	NA	0	0	0	0	NA	1	NA	NA	0	0
0.0435897	Chr01_30466851	Chr01	30466851	T	TA	0	0	0	NA	0	0	0	NA	0	0	1	0	0	0	0	NA	NA	NA	0	0	0	0	NA	NA	1	NA	0	0	0	1	0	0	NA	NA	0	0	0	0	NA	0	NA	0	NA	NA
0.0205128	Chr01_30466853	Chr01	30466853	T	C	0	0	0	NA	0	0	0	NA	0	0	0	0	0	0	0	NA	NA	NA	0	0	0	0	NA	NA	0	NA	0	0	0	0	0	0	NA	NA	0	0	0	0	NA	0	NA	0	NA	NA
0.0538462	Chr01_30466855	Chr01	30466855	T	G	0	0	0	NA	0	0	0	NA	0	0	1	0	0	0	0	NA	NA	NA	0	0	0	0	NA	NA	1	NA	0	0	0	1	0	0	NA	NA	0	0	0	0	NA	0	NA	0	NA	NA
0.0538462	Chr01_30466857	Chr01	30466857	G	A	0	0	0	NA	0	0	0	NA	0	0	1	0	0	0	0	NA	NA	NA	0	0	0	0	NA	NA	1	NA	0	0	0	1	0	0	NA	NA	0	0	0	0	NA	0	NA	0	NA	NA
0.0459184	Chr01_30490088	Chr01	30490088	T	C	NA	0	1	NA	0	0	0	0	0	0	0	0	0	0	0	0	0	NA	0	0	0	0	NA	NA	0	NA	0	1	1	0	0	0	0	0	0	0	0	0	NA	0	NA	0	0	NA
0.0325581	Chr01_30490170	Chr01	30490170	G	A	0	0	0	NA	0	0	0	0	0	0	0	0	0	0	0	0	0	NA	0	0	0	2	NA	NA	1	NA	0	0	0	0	0	0	0	0	0	0	1	0	NA	0	0	0	0	0
0.0379147	Chr01_30612664	Chr01	30612664	A	G	0	NA	0	0	0	0	0	0	0	0	0	0	0	0	0	0	0	0	0	0	0	2	NA	NA	2	NA	0	0	0	NA	0	0	0	0	0	0	1	0	0	0	NA	NA	0	0
0.0217391	Chr01_30612703	Chr01	30612703	AAT	A	2	NA	2	NA	2	2	2	2	2	2	2	2	2	2	2	2	2	2	2	2	2	2	NA	NA	2	NA	2	1	2	NA	2	2	2	2	2	2	2	2	2	2	NA	NA	2	2
0.0219512	Chr01_30888485	Chr01	30888485	T	C	0	0	0	0	0	0	0	NA	1	0	0	0	0	0	0	0	0	0	0	0	0	0	0	NA	0	0	0	0	0	0	0	0	0	0	0	0	0	0	0	0	NA	1	0	NA
0.0219512	Chr01_30888487	Chr01	30888487	G	C	0	0	0	0	0	0	0	NA	1	0	0	0	0	0	0	0	0	0	0	0	0	0	0	NA	0	0	0	0	0	0	0	0	0	0	0	0	0	0	0	0	NA	1	0	NA
0.0219512	Chr01_30888540	Chr01	30888540	A	C	0	0	0	0	0	0	0	NA	0	0	0	0	0	NA	0	0	1	0	0	0	0	0	0	NA	0	0	0	0	0	0	0	0	0	0	0	0	0	0	0	0	NA	NA	0	0
0.0238095	Chr01_30930744	Chr01	30930744	G	A	NA	0	0	0	0	0	0	0	0	NA	0	0	0	0	0	NA	0	NA	0	0	NA	NA	1	0	NA	2	0	0	NA	0	0	0	NA	0	0	0	0	0	NA	0	0	NA	0	0
0.0351759	Chr01_30958251	Chr01	30958251	C	G	0	0	0	0	0	NA	0	0	0	0	0	0	0	0	0	NA	0	0	0	0	0	NA	2	0	NA	0	0	0	0	0	0	0	0	NA	0	0	1	0	0	0	NA	0	0	0
0.0287958	Chr01_31093823	Chr01	31093823	T	C	NA	NA	1	0	0	1	0	NA	1	0	0	0	0	NA	0	0	NA	1	1	0	0	0	0	0	0	0	NA	0	0	0	0	0	0	NA	0	0	0	0	1	0	1	1	1	NA
0.0344037	Chr01_31117448	Chr01	31117448	A	G	0	0	0	NA	0	0	0	0	0	0	0	0	0	0	0	0	0	0	0	0	0	2	NA	NA	2	NA	0	0	0	0	0	0	0	0	0	0	0	0	0	0	NA	0	0	0
0.487685	Chr01_31131710	Chr01	31131710	A	G	NA	1	1	1	1	1	1	1	1	1	1	1	1	1	1	1	1	1	1	1	1	1	2	1	1	NA	NA	1	1	1	1	1	1	1	1	1	1	1	1	1	1	1	1	NA
0.0382883	Chr01_31168121	Chr01	31168121	A	T	0	0	0	1	0	0	0	0	0	0	0	0	0	NA	0	0	0	0	0	0	0	0	2	2	0	2	0	0	0	0	0	0	0	0	0	0	1	0	0	0	0	NA	0	NA
0.035545	Chr01_31291045	Chr01	31291045	A	G	0	0	0	NA	0	0	0	0	0	0	0	0	0	0	0	0	0	0	0	0	0	1	0	NA	2	NA	0	0	0	NA	0	0	0	0	0	0	1	NA	0	1	NA	NA	0	0
0.0430622	Chr01_31291121	Chr01	31291121	TA	T	0	0	0	NA	0	0	0	0	0	0	0	0	0	0	0	NA	0	0	0	0	0	2	NA	NA	2	NA	0	0	0	0	0	0	0	0	0	0	1	NA	0	1	NA	NA	0	0
0.0430622	Chr01_31291122	Chr01	31291122	A	*	0	0	0	NA	0	0	0	0	0	0	0	0	0	0	0	NA	0	0	0	0	0	2	NA	NA	2	NA	0	0	0	0	0	0	0	0	0	0	1	NA	0	1	NA	NA	0	0
0.0483092	Chr01_31291135	Chr01	31291135	G	C	0	0	0	NA	0	0	0	0	0	0	0	0	0	0	0	NA	0	0	0	0	0	2	NA	NA	2	NA	0	0	0	NA	0	0	0	0	0	0	1	NA	0	1	NA	NA	0	0
0.0241228	Chr01_31327118	Chr01	31327118	T	C	0	NA	0	0	0	0	0	0	0	0	0	0	0	0	0	0	0	0	0	0	0	0	NA	NA	0	NA	1	0	0	0	0	0	0	0	0	0	0	0	0	0	0	0	1	0
0.0420792	Chr01_31760265	Chr01	31760265	GT	G	0	0	1	NA	0	NA	0	0	0	0	0	0	0	0	0	NA	0	NA	0	0	0	2	NA	NA	2	NA	0	0	0	0	0	0	0	0	0	0	0	0	NA	0	NA	0	0	0
0.039604	Chr01_31760294	Chr01	31760294	A	G	0	0	0	NA	0	NA	0	0	0	0	0	0	0	0	0	NA	0	NA	0	0	0	2	NA	NA	2	NA	0	0	0	0	0	0	0	0	0	0	0	0	NA	0	NA	0	0	0
0.0438144	Chr01_31978171	Chr01	31978171	G	A	0	0	0	NA	0	0	0	0	0	0	0	0	0	0	0	NA	1	NA	0	0	0	0	0	NA	NA	NA	0	0	NA	0	0	0	0	NA	0	0	0	NA	0	1	NA	NA	NA	0
0.0438144	Chr01_31978174	Chr01	31978174	A	T	0	0	0	NA	0	0	0	0	0	0	0	0	0	0	0	NA	1	NA	0	0	0	0	0	NA	NA	NA	0	0	NA	0	0	0	0	NA	0	0	0	NA	0	1	NA	NA	NA	0
0.0438144	Chr01_31978175	Chr01	31978175	G	T	0	0	0	NA	0	0	0	0	0	0	0	0	0	0	0	NA	1	NA	0	0	0	0	0	NA	NA	NA	0	0	NA	0	0	0	0	NA	0	0	0	NA	0	1	NA	NA	NA	0
0.0932642	Chr01_31978179	Chr01	31978179	TC	T	0	0	0	NA	0	0	0	0	0	1	0	0	0	0	0	NA	1	NA	0	0	1	0	0	NA	NA	NA	0	0	NA	0	0	0	0	NA	0	0	0	NA	0	1	NA	NA	NA	0
0.0203046	Chr01_32040088	Chr01	32040088	T	A	NA	NA	0	NA	0	0	0	0	0	0	0	0	0	0	0	NA	0	NA	0	0	0	0	0	0	0	NA	0	0	0	0	0	0	0	0	0	0	NA	0	0	0	0	NA	0	NA
0.0640394	Chr01_32046569	Chr01	32046569	A	G	1	0	0	0	0	0	0	NA	0	1	0	1	0	0	1	1	0	NA	0	0	1	0	0	1	1	0	0	0	0	0	0	0	0	NA	0	0	0	0	0	0	0	1	0	NA
0.0763547	Chr01_32046571	Chr01	32046571	A	T	0	0	1	0	0	1	0	NA	0	0	0	0	0	0	0	1	0	NA	0	0	1	0	0	0	0	0	1	0	0	0	0	1	1	NA	0	0	0	0	0	1	0	0	0	NA
0.0339806	Chr01_32154670	Chr01	32154670	T	G	0	0	0	NA	0	0	0	NA	0	0	0	0	0	0	0	NA	NA	NA	0	0	0	2	NA	NA	2	0	0	0	NA	0	0	0	0	0	0	0	0	0	0	0	0	0	0	0
0.0558511	Chr01_32171960	Chr01	32171960	G	T	0	NA	0	1	0	0	0	0	0	0	0	0	0	0	0	0	0	0	0	0	0	2	NA	2	1	NA	0	0	NA	0	0	0	0	NA	0	0	0	NA	0	0	0	0	1	NA
0.038835	Chr01_32269947	Chr01	32269947	G	T	0	NA	1	0	0	1	0	0	0	0	0	1	0	0	0	0	0	0	0	0	0	0	NA	0	0	0	0	0	0	0	1	0	1	0	0	0	0	0	0	0	NA	0	0	NA
0.0220588	Chr01_32269960	Chr01	32269960	A	*	1	NA	0	0	0	0	0	0	0	0	0	0	0	0	0	0	0	0	0	0	0	0	NA	NA	0	0	0	0	0	0	1	0	0	0	0	0	0	1	0	0	NA	0	0	NA
0.0784314	Chr01_32269960	Chr01	32269960	A	T	0	NA	0	1	0	0	0	0	0	0	0	0	0	0	0	0	1	0	0	0	0	0	NA	NA	1	0	0	0	0	0	0	0	1	0	0	0	0	0	0	0	NA	0	1	NA
0.0315534	Chr01_32269980	Chr01	32269980	G	A	NA	NA	0	0	0	1	0	0	0	0	0	0	0	1	0	0	0	0	0	0	1	0	NA	NA	0	0	0	1	0	1	0	0	0	0	0	0	1	0	0	0	NA	0	0	NA
0.057971	Chr01_32269988	Chr01	32269988	G	A	NA	NA	0	0	0	0	0	0	0	0	0	0	0	0	0	0	0	0	0	0	0	2	NA	NA	2	2	0	0	0	0	0	0	0	0	1	0	1	0	0	0	NA	0	0	NA
0.0216346	Chr01_32269990	Chr01	32269990	A	G	NA	NA	0	0	0	0	0	0	0	0	0	0	0	0	0	0	0	0	1	0	0	0	NA	NA	0	0	0	0	0	0	0	0	0	0	0	0	0	0	0	0	0	0	0	NA
0.0219512	Chr01_32270035	Chr01	32270035	T	A	NA	NA	0	NA	0	0	0	NA	0	0	0	0	0	NA	0	0	0	0	0	0	0	0	NA	NA	0	0	0	0	0	0	0	0	0	NA	0	0	0	0	0	0	0	0	0	NA
0.0470297	Chr01_32270072	Chr01	32270072	G	T	NA	NA	0	NA	0	0	0	NA	0	0	0	0	1	NA	0	0	0	0	0	1	0	0	NA	NA	0	0	0	0	0	0	0	0	0	NA	0	0	1	0	0	0	1	0	0	NA
0.0225	Chr01_32270082	Chr01	32270082	G	GGTGA	NA	NA	0	NA	0	0	0	NA	0	0	0	0	0	NA	0	0	0	0	0	0	0	0	NA	NA	0	0	0	0	0	0	0	0	0	NA	0	0	0	0	0	0	0	0	0	NA
0.0225	Chr01_32270086	Chr01	32270086	T	A	NA	NA	0	NA	0	0	0	NA	0	0	0	0	0	NA	0	0	0	0	0	0	0	0	NA	NA	0	0	0	0	0	0	0	0	0	NA	0	0	0	0	0	0	0	0	0	NA
0.0225225	Chr01_32291325	Chr01	32291325	T	A	0	NA	0	0	0	0	0	0	0	0	1	0	0	0	0	0	0	0	0	0	0	0	NA	NA	0	NA	0	0	0	0	0	1	0	0	0	0	0	0	0	0	1	0	0	NA
0.0427928	Chr01_32291330	Chr01	32291330	T	A	1	NA	0	0	0	0	0	0	0	0	1	0	0	0	0	0	0	0	0	0	0	0	NA	NA	0	NA	0	0	0	0	0	1	0	0	0	0	0	0	0	0	1	0	0	NA
0.0384615	Chr01_32291332	Chr01	32291332	G	C	1	NA	0	0	0	0	0	0	0	0	1	0	0	0	0	0	0	0	0	0	0	0	NA	NA	0	NA	0	0	0	0	0	1	0	0	0	0	0	0	0	0	1	0	0	NA
0.0515695	Chr01_32320168	Chr01	32320168	T	G	0	0	0	0	0	0	0	0	0	0	0	0	0	0	0	0	0	0	0	0	0	2	2	1	2	2	0	0	0	0	0	0	0	0	1	0	1	0	0	0	NA	0	0	NA
0.0405405	Chr01_32320183	Chr01	32320183	T	A	0	0	0	0	0	0	0	0	0	0	0	0	0	0	0	0	0	0	0	0	0	1	0	1	0	0	0	0	0	0	0	0	0	0	0	0	0	0	0	0	NA	NA	0	NA
0.045045	Chr01_32320185	Chr01	32320185	T	C	0	0	0	0	0	0	0	0	0	0	0	0	0	0	0	0	0	1	0	0	0	1	0	1	0	0	0	0	0	0	0	0	0	0	0	0	0	0	0	0	NA	NA	0	NA
0.0247748	Chr01_32320189	Chr01	32320189	T	*	0	0	0	0	0	0	0	0	0	0	0	1	1	0	0	0	0	0	0	0	1	0	0	0	0	0	0	0	0	0	0	0	0	0	0	0	0	0	0	0	NA	NA	0	NA
0.0247748	Chr01_32320190	Chr01	32320190	C	*	0	0	0	0	0	0	0	0	0	0	0	1	1	0	0	0	0	0	0	0	1	0	0	0	0	0	0	0	0	0	0	0	0	0	0	0	0	0	0	0	NA	NA	0	NA
0.358108	Chr01_32320191	Chr01	32320191	ATTATTCT	A	0	1	1	1	0	1	1	1	1	1	1	0	0	0	1	0	1	1	1	1	1	1	1	0	1	0	1	1	1	1	1	1	0	0	0	0	1	0	0	0	NA	NA	1	NA
0.375	Chr01_32320194	Chr01	32320194	A	*	0	1	1	1	0	1	1	1	1	1	1	1	1	0	1	1	1	1	1	1	1	1	1	0	1	0	1	1	1	1	1	1	0	0	0	0	1	0	0	0	NA	NA	1	NA
0.377273	Chr01_32320195	Chr01	32320195	T	*	0	1	1	1	0	1	1	1	1	1	1	1	1	0	1	1	1	1	1	1	1	1	1	0	1	0	0	1	1	1	1	1	0	0	0	0	1	0	0	0	NA	NA	1	NA
0.0774648	Chr01_32320218	Chr01	32320218	T	A	NA	NA	0	0	1	0	0	1	0	0	0	0	0	0	0	1	0	1	0	0	0	0	0	0	0	0	0	0	0	0	1	1	0	0	0	0	0	0	0	0	NA	NA	0	NA
0.0258216	Chr01_32320219	Chr01	32320219	T	C	NA	NA	0	0	0	0	0	0	0	0	0	1	1	0	0	0	0	0	0	1	0	0	0	0	0	0	0	0	0	0	0	0	0	0	0	0	0	0	0	0	NA	NA	1	NA
0.0930851	Chr01_32320221	Chr01	32320221	T	C	NA	NA	0	NA	0	0	1	0	0	1	0	1	0	0	0	0	0	0	0	0	NA	0	NA	0	0	0	0	0	NA	0	1	0	0	NA	0	0	0	0	1	1	NA	NA	1	NA
0.10804	Chr01_32354919	Chr01	32354919	A	G	0	0	0	NA	0	0	1	0	0	0	1	0	0	0	0	0	0	0	0	0	0	0	NA	0	1	0	0	0	0	1	0	0	1	NA	0	0	0	NA	NA	0	0	0	1	NA
0.07277	Chr01_32407979	Chr01	32407979	A	C	0	NA	0	0	0	0	0	0	0	0	1	0	0	0	0	0	1	0	0	0	0	0	NA	0	0	0	0	1	1	0	1	0	0	0	0	0	0	0	0	1	0	0	1	NA
0.0930233	Chr01_32407993	Chr01	32407993	G	A	0	NA	0	0	0	0	0	0	0	1	0	0	1	1	0	1	0	0	1	0	0	0	0	0	0	0	0	0	0	0	0	0	1	0	1	0	0	1	0	1	0	1	0	NA
0.0445545	Chr01_32420626	Chr01	32420626	T	G	0	0	0	NA	0	0	0	0	0	0	0	0	0	NA	0	NA	0	0	0	0	0	1	1	NA	2	NA	0	0	0	0	0	0	0	NA	0	0	0	NA	NA	0	NA	0	0	0
0.0298507	Chr01_32420657	Chr01	32420657	T	C	NA	0	0	NA	0	0	0	0	0	0	0	0	0	NA	0	NA	0	0	0	0	0	0	0	NA	0	NA	0	0	1	0	0	0	0	NA	0	0	0	0	NA	0	NA	0	0	0
0.030303	Chr01_32420659	Chr01	32420659	T	C	NA	0	0	NA	0	0	0	0	0	0	0	0	0	NA	0	NA	1	0	0	0	0	0	NA	NA	NA	NA	0	0	0	0	0	0	0	NA	0	0	0	0	NA	0	NA	0	0	0
0.0230769	Chr01_32420669	Chr01	32420669	A	G	NA	0	0	NA	0	0	0	0	0	0	0	0	0	NA	0	NA	0	0	0	0	0	0	NA	NA	NA	NA	0	0	0	0	0	0	0	NA	0	0	0	0	NA	0	NA	0	0	0
0.0547945	Chr01_32501532	Chr01	32501532	GC	G	NA	NA	0	1	0	0	0	0	0	0	0	0	0	0	0	1	0	0	0	0	0	0	0	0	0	0	1	0	0	1	0	1	0	NA	0	0	0	0	0	0	NA	0	0	NA
0.0547945	Chr01_32501538	Chr01	32501538	G	A	NA	NA	0	1	0	0	0	0	0	0	0	0	0	0	0	1	0	0	0	0	0	0	0	0	0	0	1	0	0	1	0	1	0	NA	0	0	0	0	0	0	NA	0	0	NA
0.025463	Chr01_32555536	Chr01	32555536	G	GTT	0	0	0	NA	0	0	0	0	0	1	0	0	0	0	0	0	0	NA	0	1	0	1	0	0	0	0	1	0	NA	0	0	0	0	0	0	0	0	0	0	0	NA	NA	0	0
0.289352	Chr01_32555543	Chr01	32555543	C	T	1	0	1	NA	1	1	1	0	1	1	1	1	0	0	1	1	1	NA	1	1	1	1	1	1	1	1	1	1	NA	0	1	0	1	0	1	1	0	1	0	1	NA	NA	1	0
0.0570175	Chr01_32641186	Chr01	32641186	T	C	0	0	0	0	0	0	0	1	0	0	0	0	1	0	0	0	0	0	0	0	0	0	NA	NA	0	0	0	0	1	0	0	0	1	0	0	0	0	1	NA	0	0	0	1	0
0.0462555	Chr01_32652204	Chr01	32652204	G	A	0	0	1	0	0	0	0	0	0	0	0	0	0	0	0	1	0	0	0	0	0	1	1	0	1	0	0	0	1	0	0	0	0	1	0	0	0	0	0	0	0	0	0	0
0.226457	Chr01_32703513	Chr01	32703513	A	T	1	NA	0	0	1	0	0	0	1	1	0	0	0	0	0	1	1	1	1	1	1	0	0	0	0	0	0	1	0	0	0	1	0	1	0	1	0	1	1	0	1	1	1	0
0.0245536	Chr01_32703526	Chr01	32703526	A	ACCTTT	0	NA	0	0	0	0	0	0	1	0	0	0	0	0	0	0	1	0	0	0	1	0	0	0	0	0	0	0	0	0	0	0	0	0	0	0	0	0	0	0	0	1	0	0
0.0353982	Chr01_32703529	Chr01	32703529	T	A	0	NA	0	0	0	0	0	0	1	0	0	0	0	0	0	0	1	0	0	0	1	0	0	0	0	0	0	0	0	0	0	0	0	0	0	0	0	0	0	0	0	1	0	0
0.0440415	Chr01_32703643	Chr01	32703643	T	C	0	NA	0	NA	0	0	0	0	0	0	0	0	0	0	0	NA	0	0	0	0	0	2	2	2	2	NA	0	0	0	0	0	0	0	0	0	0	0	0	NA	0	0	NA	0	0
0.0647668	Chr01_32708297	Chr01	32708297	G	A	NA	0	0	0	0	0	0	0	0	0	0	0	0	0	0	0	0	0	0	0	NA	2	2	2	2	2	0	0	0	0	0	0	0	0	0	0	0	0	0	1	0	NA	0	NA
0.0390625	Chr01_32708312	Chr01	32708312	G	A	NA	0	0	0	0	0	0	0	0	0	0	0	0	0	0	0	0	0	0	0	NA	2	0	0	2	0	0	0	0	0	0	0	0	0	0	0	0	NA	0	1	0	NA	0	NA
0.0342105	Chr01_32708326	Chr01	32708326	CA	C	NA	0	0	0	0	0	0	0	0	0	0	0	0	0	0	0	0	0	1	0	NA	0	0	0	0	0	0	0	0	0	0	0	0	0	0	0	0	NA	0	0	0	NA	0	NA
0.0845771	Chr01_32782383	Chr01	32782383	T	G	0	0	1	0	1	0	0	0	1	0	0	0	0	1	0	NA	0	NA	0	1	1	0	0	0	0	0	0	0	0	1	1	0	0	NA	0	0	0	0	NA	0	NA	0	1	0
0.0445545	Chr01_32782399	Chr01	32782399	A	G	0	0	0	0	0	0	0	0	0	0	0	0	0	0	0	NA	0	NA	0	0	0	0	0	0	0	0	0	0	0	0	0	0	0	NA	0	0	0	0	NA	1	NA	0	0	0
0.0222772	Chr01_32782428	Chr01	32782428	G	A	0	0	0	0	1	0	0	0	0	0	0	0	0	0	1	0	0	NA	0	0	0	0	0	0	0	0	0	0	0	0	0	0	0	NA	0	0	0	0	NA	0	NA	0	0	NA
0.304455	Chr01_32782428	Chr01	32782428	G	C	1	1	1	1	0	1	1	1	1	1	1	1	0	1	0	0	1	NA	1	1	0	1	0	0	0	1	1	1	1	1	1	1	1	NA	0	1	1	0	NA	1	NA	0	1	NA
0.0480769	Chr01_32782499	Chr01	32782499	G	A	NA	0	0	0	0	0	0	0	0	1	0	0	NA	0	0	NA	0	NA	0	0	0	0	0	0	0	NA	1	0	0	0	0	0	0	NA	0	0	0	0	0	0	0	NA	1	NA
0.1133	Chr01_32782504	Chr01	32782504	A	T	NA	0	0	0	0	NA	0	0	0	1	0	0	NA	0	0	NA	0	NA	0	0	0	0	0	0	0	NA	1	0	0	0	0	0	0	NA	0	0	0	0	1	0	1	NA	1	NA
0.21608	Chr01_32870307	Chr01	32870307	A	T	1	NA	0	0	0	0	1	0	1	0	0	NA	1	0	1	0	1	0	0	0	0	0	0	1	0	NA	1	1	0	1	1	1	1	1	0	0	0	1	1	1	NA	1	0	NA
0.139303	Chr01_32870311	Chr01	32870311	A	T	0	NA	0	0	0	1	1	1	0	1	0	NA	0	1	0	0	0	1	0	0	1	1	0	0	1	NA	1	1	0	0	0	0	0	0	0	1	0	0	0	1	NA	0	1	NA
0.0245098	Chr01_32870315	Chr01	32870315	T	A	0	0	0	0	0	0	0	0	1	0	0	NA	0	0	0	0	0	0	0	0	0	0	0	0	0	NA	0	0	0	0	0	0	0	1	0	0	1	0	0	0	NA	0	0	NA
0.0490196	Chr01_32870318	Chr01	32870318	A	T	0	0	0	0	0	0	0	0	0	0	0	NA	0	0	1	0	0	0	1	0	0	0	0	1	0	NA	0	1	0	1	0	0	0	0	1	0	0	0	0	0	NA	0	0	NA
0.0273973	Chr01_32885153	Chr01	32885153	T	A	NA	0	0	0	0	0	0	0	0	0	0	0	0	0	0	0	0	0	0	0	0	0	NA	0	0	NA	0	0	0	0	0	1	0	0	0	0	0	0	0	0	NA	0	0	0
0.0288462	Chr01_32885271	Chr01	32885271	A	G	0	0	0	0	0	0	0	0	0	0	0	0	0	0	0	0	0	0	0	0	0	2	NA	NA	1	NA	0	0	0	0	0	0	0	0	0	0	0	0	0	0	NA	0	0	NA
0.134199	Chr01_32906983	Chr01	32906983	G	A	0	0	1	0	1	0	1	1	1	0	1	0	0	0	0	1	0	0	1	0	0	1	0	0	1	0	0	1	0	1	1	1	1	0	0	1	0	1	1	1	0	1	0	NA
0.0411255	Chr01_32907005	Chr01	32907005	G	A	0	0	0	0	0	0	0	0	0	0	0	0	0	0	0	1	0	0	0	0	0	1	0	0	1	0	0	0	0	0	0	0	0	0	0	0	0	0	0	0	0	0	0	NA
0.158009	Chr01_32907006	Chr01	32907006	C	A	1	0	1	0	0	0	0	0	0	1	0	0	0	1	0	0	1	0	0	0	0	1	1	1	0	0	0	1	0	1	0	0	1	1	0	0	1	0	0	0	0	0	0	NA
0.0289474	Chr01_3291503	Chr01	3291503	C	T	0	0	0	NA	0	NA	0	0	0	0	0	0	0	0	0	NA	0	NA	0	0	0	0	2	2	NA	NA	0	0	NA	NA	0	0	0	0	0	0	1	NA	0	0	NA	0	0	0
0.122642	Chr01_3291517	Chr01	3291517	C	T	1	0	0	NA	0	0	0	0	0	2	0	0	0	0	0	NA	0	NA	0	0	0	0	2	2	0	NA	0	2	NA	NA	0	0	0	0	0	0	1	NA	0	0	NA	0	0	0
0.102128	Chr01_3293667	Chr01	3293667	C	T	1	0	1	0	0	0	0	0	1	1	0	0	1	0	0	1	1	0	1	0	1	0	0	0	0	0	0	0	1	0	0	1	1	0	0	0	1	0	0	1	0	0	1	0
0.0787234	Chr01_3293681	Chr01	3293681	A	G	0	0	0	0	0	0	0	0	0	0	0	0	0	0	0	0	0	0	0	0	0	2	2	2	2	1	0	0	0	0	1	0	0	0	0	2	0	0	0	0	0	0	0	0
0.026699	Chr01_33153930	Chr01	33153930	C	CA	0	NA	0	NA	0	0	0	0	1	0	0	0	0	0	0	0	0	NA	0	0	0	0	NA	NA	0	NA	0	0	0	0	0	0	0	NA	0	0	0	0	0	0	0	0	0	NA
0.0234742	Chr01_33160277	Chr01	33160277	T	G	0	NA	0	NA	0	0	1	0	0	0	0	0	0	NA	1	0	0	0	0	0	0	0	0	0	0	0	0	0	1	0	0	0	0	0	0	0	0	0	NA	0	0	0	0	NA
0.025	Chr01_33194438	Chr01	33194438	G	T	0	NA	0	NA	0	0	0	0	0	0	0	0	0	NA	0	NA	0	NA	0	0	0	0	2	1	0	2	0	0	0	0	0	0	0	0	0	0	1	NA	0	0	NA	0	0	NA
0.0422886	Chr01_33194442	Chr01	33194442	A	T	0	NA	0	NA	0	1	0	0	0	1	0	0	0	NA	0	NA	0	NA	0	0	0	0	0	0	0	0	0	0	0	0	0	1	0	0	0	0	0	NA	0	0	NA	0	0	NA
0.0248756	Chr01_33194450	Chr01	33194450	C	T	0	NA	0	NA	0	0	0	0	0	0	0	0	0	NA	0	NA	0	NA	0	0	0	0	2	1	0	2	0	0	0	0	0	0	0	0	0	0	1	NA	0	0	NA	0	0	NA
0.0338164	Chr01_33194537	Chr01	33194537	A	T	0	0	0	NA	0	0	0	0	0	0	0	0	0	NA	0	0	0	0	0	0	0	2	NA	NA	2	NA	0	0	0	0	0	0	0	0	0	0	0	0	0	0	NA	0	0	NA
0.0339806	Chr01_33194562	Chr01	33194562	A	G	0	0	0	NA	0	0	0	0	0	0	0	0	0	NA	0	0	0	0	0	0	0	2	NA	NA	2	NA	0	0	0	0	0	0	0	0	0	0	0	0	0	0	NA	0	0	NA
0.039823	Chr01_33208262	Chr01	33208262	C	T	1	0	0	0	0	0	0	0	0	0	0	0	0	0	0	0	0	NA	0	0	0	2	0	0	2	0	0	0	0	0	0	0	0	0	0	0	1	0	0	0	0	0	0	0
0.021327	Chr01_33454191	Chr01	33454191	G	C	0	0	0	0	0	0	0	0	0	0	0	0	0	0	0	0	0	0	0	0	0	1	NA	NA	0	NA	0	0	1	0	0	0	0	0	0	0	0	0	0	0	NA	0	0	0
0.0261905	Chr01_33454193	Chr01	33454193	G	T	0	0	0	0	0	0	0	0	0	0	0	0	0	0	0	0	0	0	0	0	0	1	NA	NA	2	NA	0	0	0	0	0	0	0	0	0	0	0	0	0	0	NA	0	0	0
0.035545	Chr01_33454204	Chr01	33454204	T	G	0	0	0	0	0	0	0	0	0	0	0	0	0	0	0	0	0	0	0	0	0	2	NA	NA	2	NA	0	0	0	0	0	0	0	0	0	0	0	0	0	0	NA	0	0	0
0.284574	Chr01_3347768	Chr01	3347768	T	A	0	2	0	NA	0	2	0	0	0	1	0	0	2	NA	0	NA	2	NA	0	0	0	0	0	NA	2	NA	2	0	NA	2	2	0	0	2	2	0	1	NA	2	0	2	NA	2	2
0.0602094	Chr01_3347797	Chr01	3347797	G	C	0	2	0	NA	0	0	0	0	0	0	0	0	0	NA	0	NA	0	NA	0	0	0	0	NA	NA	0	NA	0	0	NA	0	0	0	0	0	0	0	0	NA	0	0	0	NA	0	0
0.0207254	Chr01_33523581	Chr01	33523581	G	T	NA	NA	0	0	0	NA	0	1	0	0	0	NA	0	NA	0	0	0	0	0	0	0	0	0	0	1	0	0	0	0	0	0	0	0	NA	1	0	0	NA	0	0	NA	0	1	NA
0.0228426	Chr01_33523595	Chr01	33523595	C	G	NA	NA	0	0	0	NA	0	0	0	0	0	0	0	NA	0	0	0	0	0	0	0	0	0	0	0	0	0	0	0	0	0	0	0	NA	0	0	0	NA	0	0	NA	0	0	NA
0.0227273	Chr01_33523600	Chr01	33523600	C	A	NA	NA	0	0	0	NA	0	0	0	0	0	0	0	NA	1	0	0	0	0	0	0	0	0	0	0	1	0	0	0	0	0	0	0	NA	0	0	0	NA	1	0	NA	0	0	NA
0.0656566	Chr01_33523602	Chr01	33523602	T	G	NA	NA	0	0	0	NA	0	0	0	0	0	0	0	NA	0	0	1	0	0	1	0	1	0	1	0	1	0	1	0	0	0	0	0	NA	1	0	0	NA	1	0	NA	0	0	NA
0.0550459	Chr01_33591687	Chr01	33591687	A	C	0	0	1	NA	0	0	0	0	0	0	0	0	0	1	0	0	0	0	0	0	1	0	NA	0	0	0	0	0	0	0	0	0	0	0	0	0	0	0	0	0	0	0	0	0
0.0384615	Chr01_33591754	Chr01	33591754	T	C	0	0	0	0	0	0	0	0	0	0	0	0	0	0	0	0	0	0	0	0	0	2	1	0	2	0	0	0	0	0	0	0	0	0	0	0	0	0	0	0	0	0	0	0
0.0405983	Chr01_33591803	Chr01	33591803	C	G	0	0	0	0	0	0	0	0	0	0	0	0	0	0	0	0	0	0	0	0	0	0	0	0	0	0	0	0	0	0	0	0	0	0	0	0	0	0	0	0	0	0	0	0
0.439655	Chr01_33591808	Chr01	33591808	A	T	1	1	1	1	1	1	1	1	1	0	1	1	1	1	1	1	1	1	1	1	0	1	0	NA	1	0	1	1	1	1	1	1	1	1	1	1	1	1	0	1	1	1	1	0
0.487069	Chr01_33591811	Chr01	33591811	A	G	1	1	1	1	1	1	1	1	1	1	1	1	1	1	1	1	1	1	1	1	1	1	1	NA	1	1	1	1	1	1	1	1	1	1	1	1	1	1	1	1	1	1	1	0
0.489224	Chr01_33591813	Chr01	33591813	T	C	1	1	1	1	1	1	1	1	1	1	1	1	1	1	1	1	1	1	1	1	1	1	1	NA	1	1	1	1	1	1	1	1	1	1	1	1	1	1	1	1	1	1	1	0
0.0258216	Chr01_33624786	Chr01	33624786	A	T	0	NA	0	0	0	0	0	0	0	0	0	0	0	0	0	0	0	NA	0	0	0	1	0	0	NA	0	0	0	0	0	0	0	0	0	0	0	1	0	0	0	0	0	0	NA
0.0208333	Chr01_33624911	Chr01	33624911	T	G	NA	NA	0	NA	0	0	1	0	0	0	0	0	0	0	0	NA	0	NA	0	0	0	0	0	NA	0	1	0	0	NA	0	0	0	0	NA	0	0	0	0	0	0	NA	0	0	NA
0.0558511	Chr01_33624937	Chr01	33624937	G	T	NA	NA	0	NA	0	0	0	0	0	0	0	0	0	0	0	NA	0	NA	0	0	NA	2	2	NA	2	2	0	0	NA	0	0	0	0	NA	0	0	0	0	0	0	NA	0	0	NA
0.0353535	Chr01_33668897	Chr01	33668897	A	T	NA	NA	0	0	0	0	NA	0	0	0	0	0	0	0	0	NA	0	0	0	0	0	1	NA	NA	2	2	0	0	0	0	0	0	0	NA	0	0	0	NA	0	0	0	0	0	NA
0.0358974	Chr01_33692411	Chr01	33692411	C	A	NA	NA	0	NA	0	0	0	0	0	0	0	0	0	NA	0	0	0	0	0	0	0	2	NA	NA	2	NA	0	0	NA	0	0	0	0	NA	0	0	0	0	NA	1	0	0	0	NA
0.0307692	Chr01_33692416	Chr01	33692416	T	C	NA	NA	0	NA	1	0	0	0	0	0	0	0	0	NA	0	0	0	1	0	0	0	0	NA	NA	0	NA	0	0	NA	0	0	0	0	NA	0	0	0	0	NA	0	0	0	0	NA
0.120419	Chr01_33692450	Chr01	33692450	A	C	NA	NA	1	NA	1	1	0	0	0	0	0	0	1	NA	1	1	0	1	0	0	1	0	NA	NA	0	NA	0	0	NA	NA	0	0	0	NA	0	0	0	1	NA	1	0	0	1	NA
0.037037	Chr01_33728069	Chr01	33728069	G	A	0	0	0	0	0	0	0	0	0	0	0	0	0	NA	0	0	0	0	0	0	0	1	1	1	1	0	0	0	0	0	0	0	0	0	0	0	1	0	0	1	NA	0	0	NA
0.12093	Chr01_33728083	Chr01	33728083	C	A	1	0	0	1	1	0	0	0	0	1	0	0	0	NA	1	0	0	0	0	0	0	1	0	0	1	0	0	0	0	0	0	0	0	0	0	1	1	0	0	0	NA	0	0	NA
0.0255814	Chr01_33728085	Chr01	33728085	T	A	0	0	0	0	1	0	0	0	0	0	0	0	0	NA	0	0	0	0	1	0	0	0	0	0	0	0	0	0	0	0	0	0	1	0	0	0	0	0	0	0	NA	0	0	NA
0.139535	Chr01_33728086	Chr01	33728086	T	C	1	0	0	1	1	0	0	0	0	1	0	0	0	NA	1	0	0	0	1	0	0	1	0	0	1	0	0	0	0	0	0	0	0	0	0	1	1	0	0	0	NA	0	0	NA
0.0204082	Chr01_33803709	Chr01	33803709	A	T	NA	NA	0	NA	0	0	0	0	0	0	0	0	0	NA	0	0	0	0	0	0	0	1	NA	NA	2	NA	0	0	0	0	0	0	0	0	0	0	0	0	0	0	NA	0	0	NA
0.056338	Chr01_33827287	Chr01	33827287	A	T	0	NA	1	1	0	0	0	0	0	0	1	0	0	0	0	0	0	1	0	0	0	NA	0	0	NA	NA	0	0	0	0	0	0	0	1	0	0	0	0	0	1	0	0	1	NA
0.0586854	Chr01_33827288	Chr01	33827288	T	G	0	NA	1	1	0	0	0	0	0	0	1	0	0	0	0	0	0	1	0	0	0	NA	0	0	NA	NA	0	0	0	0	0	0	0	1	0	0	0	0	0	1	0	0	1	NA
0.0566038	Chr01_33827294	Chr01	33827294	G	C	0	NA	1	1	0	0	0	0	0	0	1	0	0	0	0	0	0	1	0	0	0	NA	0	0	NA	NA	0	0	0	0	0	0	0	1	0	0	0	0	0	1	0	0	0	NA
0.0251256	Chr01_33871077	Chr01	33871077	G	A	1	0	0	NA	0	0	0	0	0	0	0	0	0	0	0	0	0	NA	0	0	0	NA	NA	NA	NA	NA	0	0	NA	0	0	0	0	0	0	0	0	0	0	0	NA	0	0	0
0.035533	Chr01_33871100	Chr01	33871100	A	T	0	0	0	NA	0	0	0	0	0	0	0	0	0	0	0	0	0	NA	0	0	0	NA	NA	NA	NA	NA	0	0	NA	0	0	0	0	0	0	0	0	0	0	0	NA	NA	0	0
0.035533	Chr01_33871101	Chr01	33871101	T	G	0	0	0	NA	0	0	0	0	0	0	0	0	0	0	0	0	0	NA	0	0	0	NA	NA	NA	NA	NA	0	0	NA	0	0	0	0	0	0	0	0	0	0	0	NA	NA	0	0
0.0380711	Chr01_33871107	Chr01	33871107	G	C	0	0	0	NA	0	0	0	0	0	0	0	0	0	0	0	0	0	NA	0	0	0	NA	NA	NA	NA	NA	0	0	NA	0	0	0	0	0	0	0	0	0	0	0	NA	NA	0	0
0.0212766	Chr01_33904117	Chr01	33904117	C	T	0	NA	0	0	0	0	0	0	NA	0	0	0	0	NA	0	NA	0	NA	1	1	0	0	NA	0	0	NA	0	0	0	0	0	0	0	NA	0	0	0	0	NA	0	0	0	0	NA
0.0212766	Chr01_33904118	Chr01	33904118	T	C	0	NA	0	0	0	0	0	0	NA	0	0	0	0	NA	0	NA	0	NA	1	1	0	0	NA	0	0	NA	0	0	0	0	0	0	0	NA	0	0	0	0	NA	0	0	0	0	NA
0.088785	Chr01_33904161	Chr01	33904161	T	A	0	NA	0	0	0	0	0	0	0	0	1	1	0	NA	1	0	0	1	0	0	1	0	0	0	0	NA	0	0	0	1	0	0	0	NA	0	0	0	0	0	0	0	1	0	0
0.0981308	Chr01_33904165	Chr01	33904165	CTTG	C	0	NA	0	0	0	0	0	0	0	0	1	1	0	NA	1	0	0	1	0	1	1	1	0	0	0	NA	0	0	0	1	0	0	0	NA	0	0	0	0	0	0	0	1	0	0
0.0995261	Chr01_33904167	Chr01	33904167	T	*	0	NA	0	0	0	0	0	0	0	0	1	1	0	NA	1	0	0	1	0	1	1	1	0	0	0	NA	0	0	0	1	0	0	0	NA	0	0	0	0	0	0	0	1	0	0
0.0995261	Chr01_33904170	Chr01	33904170	A	ACAC	0	NA	0	0	0	0	0	0	0	0	1	1	0	NA	1	0	0	1	0	1	1	1	0	0	0	NA	0	0	0	1	0	0	0	NA	0	0	0	0	0	0	0	1	0	0
0.0298165	Chr01_33904201	Chr01	33904201	T	A	0	NA	0	NA	0	0	0	0	0	0	0	0	0	NA	0	NA	0	0	0	0	0	1	NA	0	2	0	0	0	0	0	0	0	0	0	0	0	0	0	0	1	0	NA	0	0
0.0460829	Chr01_33904226	Chr01	33904226	A	G	0	NA	0	NA	0	0	0	0	0	0	0	0	0	NA	0	NA	0	0	0	0	0	2	NA	2	2	2	0	0	0	0	0	0	0	0	0	0	0	0	0	1	0	NA	0	0
0.021164	Chr01_33905134	Chr01	33905134	T	*	0	NA	0	0	0	0	NA	0	0	0	0	0	0	0	0	0	0	0	0	0	0	NA	NA	NA	NA	0	0	0	0	0	0	0	1	NA	0	0	0	0	0	0	NA	0	0	NA
0.031746	Chr01_33905134	Chr01	33905134	T	A	0	NA	0	0	0	0	NA	1	0	0	0	0	0	0	0	1	0	0	0	0	0	NA	NA	NA	NA	0	0	0	0	0	0	0	0	NA	0	0	0	0	0	0	NA	1	0	NA
0.026455	Chr01_33905136	Chr01	33905136	GA	G	0	NA	0	0	0	0	NA	1	0	0	0	0	0	0	0	0	0	0	0	0	0	NA	NA	NA	NA	0	0	0	0	0	0	0	0	NA	0	0	0	0	0	0	NA	1	0	NA
0.026178	Chr01_33905137	Chr01	33905137	A	*	0	NA	0	0	0	0	NA	1	0	0	0	0	0	0	0	0	0	0	0	0	0	NA	NA	NA	NA	0	0	0	0	0	0	0	0	NA	0	0	0	0	0	0	NA	1	0	NA
0.026178	Chr01_33905138	Chr01	33905138	TA	T	0	NA	0	0	0	0	NA	1	0	0	0	0	0	0	0	0	0	0	0	0	0	NA	NA	NA	NA	0	0	0	0	0	0	0	0	NA	0	0	0	0	0	0	NA	1	0	NA
0.0287958	Chr01_33905139	Chr01	33905139	A	*	0	NA	0	0	0	0	NA	1	0	1	0	0	0	0	0	0	0	0	0	0	0	NA	NA	NA	NA	0	0	0	0	0	0	0	0	NA	0	0	0	0	0	0	NA	1	0	NA
0.0314136	Chr01_33905142	Chr01	33905142	A	T	0	NA	0	0	0	0	NA	1	0	0	0	0	0	0	0	0	0	0	0	0	0	NA	NA	NA	NA	0	0	0	0	0	0	0	0	NA	0	0	0	0	0	0	NA	1	0	NA
0.0418848	Chr01_33905145	Chr01	33905145	T	A	0	NA	0	0	0	0	NA	1	0	0	0	0	0	0	0	0	0	0	0	0	0	NA	NA	NA	NA	0	0	0	0	0	0	0	0	NA	0	0	0	0	0	0	NA	1	0	NA
0.179907	Chr01_33920511	Chr01	33920511	C	A	0	0	0	0	0	0	0	0	0	0	0	0	0	0	0	0	0	1	0	0	2	NA	NA	NA	NA	NA	0	0	0	0	1	0	0	0	0	0	1	0	0	1	0	0	0	0
0.0236967	Chr01_33920544	Chr01	33920544	A	G	NA	0	0	0	0	0	0	0	0	0	0	0	0	0	0	0	0	0	0	0	0	NA	NA	NA	NA	NA	0	1	0	0	0	1	0	0	1	0	0	0	0	0	0	0	0	0
0.0236967	Chr01_33920545	Chr01	33920545	T	C	NA	0	0	0	0	0	0	0	0	0	0	0	0	0	0	0	0	0	0	0	0	NA	NA	NA	NA	NA	0	1	0	0	0	1	0	0	1	0	0	0	0	0	0	0	0	0
0.0230769	Chr01_34060392	Chr01	34060392	AT	A	0	0	0	NA	0	NA	0	0	0	0	0	0	0	0	0	NA	NA	NA	1	0	0	0	0	0	NA	0	0	0	NA	0	0	0	0	0	0	0	NA	NA	0	1	NA	NA	0	0
0.0268293	Chr01_34060395	Chr01	34060395	A	C	0	0	0	NA	0	NA	0	0	0	0	0	0	0	0	0	NA	NA	NA	1	0	0	0	0	0	NA	0	0	0	0	0	0	0	0	0	0	0	0	NA	0	1	0	NA	0	0
0.0246305	Chr01_34060408	Chr01	34060408	C	G	0	0	0	NA	0	NA	0	0	0	0	0	0	0	0	0	NA	NA	NA	0	0	0	0	2	2	NA	2	0	0	0	0	0	0	0	0	0	0	0	NA	0	0	0	NA	0	0
0.0247525	Chr01_34060412	Chr01	34060412	C	CT	0	0	0	NA	0	NA	0	0	0	0	0	0	0	0	0	NA	NA	NA	0	0	0	0	2	2	NA	2	0	0	0	0	0	0	0	0	0	0	0	NA	0	0	0	NA	0	0
0.0323383	Chr01_34060473	Chr01	34060473	C	T	0	0	0	NA	0	NA	0	0	0	0	0	0	0	0	0	NA	NA	NA	0	0	0	2	0	0	NA	0	0	0	0	0	0	0	0	0	0	0	0	NA	0	0	0	NA	0	0
0.0454545	Chr01_3414918	Chr01	3414918	A	T	0	0	0	0	0	0	0	0	0	0	0	0	0	0	0	0	0	0	0	0	0	0	0	NA	0	0	0	0	0	0	0	0	0	0	0	0	0	0	0	0	0	0	0	NA
0.0454545	Chr01_3414919	Chr01	3414919	T	A	0	0	0	0	0	0	0	0	0	0	0	0	0	0	0	0	0	0	0	0	0	0	0	NA	0	0	0	0	0	0	0	0	0	0	0	0	0	0	0	0	0	0	0	NA
0.273913	Chr01_3414922	Chr01	3414922	A	T	1	0	0	0	0	0	1	0	1	0	0	1	0	0	1	1	0	0	1	1	1	0	0	NA	0	NA	0	0	1	1	0	1	1	0	0	0	1	1	0	0	0	1	0	NA
0.0685279	Chr01_3414927	Chr01	3414927	A	G	0	0	0	NA	0	0	0	0	0	0	0	0	NA	NA	0	0	NA	0	0	0	0	1	NA	NA	2	NA	0	0	0	0	1	0	0	0	0	1	0	0	NA	0	NA	0	0	NA
0.444737	Chr01_3414929	Chr01	3414929	A	C	1	1	1	NA	1	1	1	1	1	1	1	1	NA	NA	1	1	NA	1	1	1	1	0	NA	NA	0	NA	1	0	1	1	1	1	1	0	0	0	1	1	NA	1	NA	1	1	NA
0.0246305	Chr01_34160385	Chr01	34160385	A	C	0	NA	0	NA	0	0	0	0	0	0	0	0	0	0	0	NA	0	NA	0	0	0	0	1	2	0	1	1	0	0	0	0	0	0	0	0	0	0	0	NA	0	NA	0	0	0
0.0242718	Chr01_34160391	Chr01	34160391	A	G	0	NA	0	NA	0	0	0	0	0	0	0	0	0	0	0	0	0	NA	0	0	0	0	1	2	0	1	1	0	0	0	0	0	0	0	0	0	0	0	NA	0	NA	0	0	0
0.026699	Chr01_34160409	Chr01	34160409	A	G	0	NA	0	NA	0	0	0	0	0	0	0	0	0	0	0	0	0	NA	0	0	0	0	2	2	0	1	1	0	0	0	0	0	0	0	0	0	0	0	NA	0	NA	0	0	0
0.0234375	Chr01_34178746	Chr01	34178746	C	A	0	0	0	NA	0	0	0	NA	0	0	0	NA	0	0	0	NA	0	NA	0	0	0	2	NA	NA	NA	0	0	NA	NA	0	0	0	0	NA	0	0	0	0	0	0	0	0	0	NA
0.0201005	Chr01_34178772	Chr01	34178772	C	A	0	0	0	NA	0	0	0	NA	0	0	0	NA	0	0	0	NA	0	NA	0	0	0	0	NA	NA	NA	2	0	0	0	0	0	0	0	0	0	0	1	0	0	0	0	0	0	NA
0.0251256	Chr01_34178778	Chr01	34178778	C	G	0	0	0	NA	0	0	0	NA	0	0	0	NA	0	0	0	NA	0	NA	0	0	0	0	NA	NA	NA	2	0	0	0	0	0	0	0	0	0	0	1	0	0	0	0	0	0	NA
0.0416667	Chr01_34178890	Chr01	34178890	G	T	NA	NA	0	NA	0	0	0	0	0	0	0	0	0	0	0	NA	0	0	0	0	0	2	NA	NA	2	NA	0	0	0	0	0	0	0	0	0	0	0	0	NA	1	NA	NA	0	0
0.0294118	Chr01_34196898	Chr01	34196898	A	G	0	0	0	0	0	NA	0	0	0	1	0	0	0	0	0	0	0	0	0	0	0	0	0	0	0	0	NA	0	0	0	0	0	0	0	0	0	0	0	0	0	NA	0	0	0
0.0470852	Chr01_34196951	Chr01	34196951	C	T	0	0	0	0	0	0	0	0	0	0	0	0	0	0	0	0	0	0	0	0	0	1	0	0	1	0	0	0	0	1	0	0	0	0	0	0	0	0	0	0	0	0	1	0
0.0470085	Chr01_3423664	Chr01	3423664	TG	T	0	0	0	0	0	0	0	0	0	0	0	0	0	0	0	0	0	0	0	0	0	2	0	0	2	0	0	0	0	0	1	0	0	0	0	2	0	0	0	0	0	0	0	NA
0.0470085	Chr01_3423665	Chr01	3423665	G	*	0	0	0	0	0	0	0	0	0	0	0	0	0	0	0	0	0	0	0	0	0	2	0	0	2	0	0	0	0	0	1	0	0	0	0	2	0	0	0	0	0	0	0	NA
0.0235043	Chr01_3423665	Chr01	3423665	G	A	0	0	0	0	0	0	0	0	0	0	0	0	0	0	0	0	0	0	0	0	0	0	1	2	0	2	0	0	0	0	0	0	0	0	0	0	0	0	0	0	0	0	0	NA
0.0235043	Chr01_3423686	Chr01	3423686	A	G	0	0	0	0	0	0	0	0	0	0	0	0	0	0	0	0	0	0	0	0	0	0	0	0	0	0	0	0	0	0	0	0	1	0	0	0	0	0	0	0	0	0	0	NA
0.025641	Chr01_3423687	Chr01	3423687	A	T	0	0	0	0	0	0	0	0	0	0	0	0	0	0	0	0	0	0	0	0	0	0	0	0	0	0	0	0	0	0	0	0	1	0	0	0	0	0	0	0	0	0	0	NA
0.045	Chr01_34322901	Chr01	34322901	G	A	0	0	0	0	0	0	0	0	0	0	0	0	0	0	0	NA	0	0	0	0	NA	1	2	2	2	2	0	0	NA	0	0	0	0	NA	0	0	0	NA	0	1	0	0	0	0
0.0276382	Chr01_34322918	Chr01	34322918	A	T	0	0	0	0	0	0	0	0	0	0	0	0	0	0	0	NA	0	0	0	0	NA	1	0	0	2	0	0	0	NA	0	0	0	0	NA	0	0	0	NA	0	1	0	0	0	0
0.0292553	Chr01_34345412	Chr01	34345412	T	C	0	NA	0	NA	0	0	0	0	0	0	0	0	0	0	0	NA	0	NA	0	0	0	0	2	2	0	2	0	0	NA	NA	0	0	0	0	0	0	NA	NA	0	0	NA	NA	0	0
0.0231959	Chr01_34345434	Chr01	34345434	T	TA	0	NA	0	NA	0	0	0	0	0	0	0	0	0	0	0	NA	0	NA	0	0	0	0	1	1	0	2	0	0	0	0	0	0	0	0	0	0	NA	NA	0	0	NA	NA	0	0
0.123737	Chr01_34359675	Chr01	34359675	T	A	0	0	0	NA	0	0	0	NA	0	0	1	0	1	0	0	NA	0	NA	0	0	0	1	1	0	0	0	0	0	NA	NA	0	1	NA	1	0	0	1	0	0	0	NA	NA	0	NA
0.123737	Chr01_34359678	Chr01	34359678	CCTTACT	C	0	0	0	NA	0	0	0	NA	0	0	1	0	1	0	0	NA	0	NA	0	0	0	1	1	0	0	0	0	0	NA	NA	0	1	NA	1	0	0	1	0	0	0	NA	NA	0	NA
0.121212	Chr01_34359684	Chr01	34359684	T	*	0	0	0	NA	0	0	0	NA	0	0	0	0	1	0	0	NA	0	NA	0	0	0	1	1	0	0	0	0	0	NA	NA	0	1	NA	1	0	0	1	0	0	0	NA	NA	0	NA
0.10307	Chr01_34532835	Chr01	34532835	G	C	1	1	0	0	0	0	1	1	1	0	0	0	0	1	0	0	0	0	0	0	1	1	0	0	0	NA	0	0	0	0	1	1	1	1	0	0	0	0	0	0	0	0	0	0
0.278027	Chr01_34533021	Chr01	34533021	T	G	0	0	0	1	0	0	0	1	1	1	0	1	1	0	1	1	1	1	1	0	NA	1	NA	NA	0	NA	1	1	1	0	1	1	1	1	0	0	1	1	0	1	0	1	0	0
0.294118	Chr01_34533024	Chr01	34533024	G	GTTCTCTT	0	0	0	1	0	0	0	1	1	1	0	1	1	0	1	1	1	1	1	NA	NA	1	NA	NA	0	NA	1	1	1	0	1	1	1	1	0	0	1	1	0	1	0	1	0	NA
0.132212	Chr01_34878536	Chr01	34878536	C	T	0	0	0	0	0	0	0	0	0	1	0	0	0	0	0	NA	NA	1	0	0	0	0	NA	NA	0	NA	0	1	0	0	1	1	0	NA	0	1	0	NA	0	0	NA	NA	1	0
0.0311005	Chr01_34878552	Chr01	34878552	C	T	0	0	0	0	0	0	0	0	0	0	0	0	0	0	0	NA	NA	1	0	0	0	0	NA	NA	0	NA	0	0	0	0	0	0	0	NA	0	0	0	NA	0	0	NA	NA	1	0
0.413876	Chr01_34878553	Chr01	34878553	G	A	1	1	1	1	0	1	1	1	1	1	1	1	1	1	0	NA	NA	1	1	1	0	0	NA	NA	0	NA	1	1	0	1	1	1	1	NA	1	1	1	NA	1	1	NA	NA	1	1
0.0428571	Chr01_34878562	Chr01	34878562	G	A	0	0	0	0	0	0	0	0	0	0	0	0	0	0	0	NA	NA	1	0	0	0	2	NA	NA	0	NA	0	0	0	0	0	1	0	NA	1	1	0	NA	0	0	NA	NA	0	0
0.145238	Chr01_34878568	Chr01	34878568	C	T	0	0	0	0	0	0	0	1	0	1	0	1	0	0	0	NA	NA	1	0	0	0	0	NA	NA	0	NA	0	1	0	0	1	1	0	NA	1	1	0	NA	0	0	NA	NA	0	0
0.111905	Chr01_34878571	Chr01	34878571	A	C	0	0	0	0	0	0	0	1	0	1	0	1	0	0	0	NA	NA	0	0	0	0	2	NA	NA	0	NA	0	1	0	0	1	0	0	NA	0	0	0	NA	0	0	NA	NA	0	0
0.0357143	Chr01_34878571	Chr01	34878571	A	T	0	0	0	0	0	0	0	0	0	0	0	0	0	0	0	NA	NA	1	0	0	0	0	NA	NA	0	NA	0	0	0	0	0	1	0	NA	1	1	0	NA	0	0	NA	NA	0	0
0.0465116	Chr01_34878579	Chr01	34878579	G	T	0	0	0	0	0	0	0	1	0	0	0	0	1	0	0	NA	0	0	0	0	0	0	NA	NA	0	NA	1	0	0	0	0	0	0	NA	0	0	0	NA	0	0	NA	0	0	1
0.0311111	Chr01_34878580	Chr01	34878580	C	G	0	0	0	0	0	1	0	0	0	0	0	0	0	0	0	0	0	0	0	0	1	0	NA	NA	0	0	0	0	0	0	0	0	0	NA	0	0	0	NA	0	0	0	0	0	0
0.324561	Chr01_34878593	Chr01	34878593	A	T	1	1	0	1	0	1	1	1	1	1	1	1	1	1	0	0	0	1	1	1	0	0	NA	NA	0	0	1	1	0	0	1	1	1	NA	1	1	1	NA	1	1	0	0	0	1
0.0570175	Chr01_34878594	Chr01	34878594	T	C	0	0	0	0	0	1	0	0	0	0	0	0	0	0	0	0	0	0	0	0	1	2	NA	NA	0	0	0	0	0	0	0	1	0	NA	0	1	0	NA	0	0	0	0	0	0
0.0570175	Chr01_34878598	Chr01	34878598	G	A	0	0	0	0	0	1	0	0	1	0	0	0	0	0	0	0	0	0	0	0	1	0	NA	NA	0	0	0	0	0	0	1	0	1	NA	0	0	0	NA	0	0	0	0	0	0
0.346698	Chr01_34878605	Chr01	34878605	C	A	1	1	0	1	0	1	1	1	1	1	1	1	1	1	0	0	0	1	1	1	NA	0	NA	NA	0	NA	1	1	NA	0	1	1	1	NA	1	1	1	NA	1	1	0	0	0	1
0.0438144	Chr01_34879788	Chr01	34879788	C	T	0	0	0	NA	0	0	0	0	1	0	0	0	0	0	0	NA	0	NA	0	0	0	NA	NA	NA	NA	NA	0	0	0	0	0	0	0	0	1	0	0	NA	0	0	NA	NA	0	0
0.0283505	Chr01_34879802	Chr01	34879802	T	C	1	0	0	NA	0	0	0	0	0	0	0	0	0	0	0	NA	0	NA	0	0	0	NA	NA	NA	NA	NA	0	0	0	0	0	1	0	0	0	0	1	NA	0	0	NA	NA	0	0
0.0257732	Chr01_34879808	Chr01	34879808	C	T	0	0	0	NA	0	0	0	1	0	0	1	0	0	0	0	NA	0	NA	0	0	0	NA	NA	NA	NA	NA	0	0	0	0	0	0	0	0	0	0	0	NA	0	0	NA	NA	0	0
0.0231959	Chr01_34879822	Chr01	34879822	C	T	0	0	0	NA	0	0	0	0	0	0	0	0	1	0	0	NA	0	NA	0	0	0	NA	NA	NA	NA	NA	0	0	0	0	0	0	0	0	0	0	0	NA	0	0	NA	NA	0	0
0.0739796	Chr01_34879834	Chr01	34879834	C	G	0	0	0	NA	0	0	0	0	0	1	1	0	0	0	1	NA	0	NA	0	0	0	NA	NA	NA	NA	NA	0	0	0	0	0	0	0	0	0	0	0	NA	0	0	NA	NA	0	0
0.0812183	Chr01_34879850	Chr01	34879850	G	C	1	0	0	NA	0	0	0	0	0	0	1	0	0	0	0	NA	0	NA	0	0	0	NA	NA	NA	NA	NA	0	1	0	0	1	0	0	0	0	1	0	NA	0	0	NA	NA	0	1
0.0228426	Chr01_34879853	Chr01	34879853	G	A	0	0	0	NA	0	0	0	0	0	0	0	0	0	0	0	NA	0	NA	0	0	0	NA	NA	NA	NA	NA	0	0	0	0	0	0	0	0	1	0	0	NA	0	0	NA	NA	1	0
0.020202	Chr01_34879864	Chr01	34879864	C	T	0	0	0	NA	0	0	0	0	0	0	0	0	0	0	0	NA	0	NA	0	0	0	NA	NA	NA	NA	NA	0	0	0	0	0	0	0	0	0	0	0	NA	0	0	NA	NA	0	0
0.0275	Chr01_34879871	Chr01	34879871	C	T	1	0	0	NA	0	0	0	0	0	0	0	0	0	0	0	NA	0	NA	0	0	0	0	NA	NA	NA	NA	0	0	0	0	0	0	0	0	0	0	1	NA	0	0	NA	NA	0	0
0.11	Chr01_34879875	Chr01	34879875	C	T	1	0	0	NA	0	0	0	0	0	0	1	0	1	0	0	NA	0	NA	0	0	0	1	NA	NA	NA	NA	0	1	0	0	1	0	0	0	0	1	0	NA	0	0	NA	NA	1	1
0.0575	Chr01_34879891	Chr01	34879891	G	C	1	0	0	NA	0	0	0	0	0	0	1	0	0	0	0	NA	0	NA	0	0	0	0	NA	NA	NA	NA	0	1	0	0	0	0	1	0	0	0	0	NA	0	0	NA	NA	0	0
0.259162	Chr01_34883234	Chr01	34883234	T	C	0	NA	1	NA	1	0	0	0	0	1	0	1	1	NA	1	0	1	1	1	0	0	NA	NA	NA	NA	0	1	0	0	1	0	0	NA	NA	1	0	1	1	NA	1	NA	NA	1	NA
0.112565	Chr01_34883240	Chr01	34883240	G	C	0	NA	0	NA	0	0	0	0	0	0	1	0	1	NA	1	0	1	0	0	1	0	NA	NA	NA	NA	0	1	1	0	0	0	0	NA	NA	0	1	0	0	NA	0	NA	NA	0	NA
0.197368	Chr01_34883257	Chr01	34883257	A	T	0	NA	1	NA	0	0	NA	1	0	0	1	1	0	NA	1	0	0	0	0	0	1	0	0	NA	NA	0	0	0	1	0	0	1	NA	NA	1	0	0	0	1	0	NA	NA	0	NA
0.0418848	Chr01_34883262	Chr01	34883262	C	T	0	NA	1	NA	1	0	NA	0	0	1	0	0	0	NA	0	0	0	0	0	0	0	0	0	NA	NA	0	0	0	0	0	0	0	NA	NA	0	0	1	0	0	0	NA	NA	1	NA
0.0894737	Chr01_34883263	Chr01	34883263	G	A	0	NA	0	NA	1	0	NA	0	0	0	0	0	0	NA	0	0	1	0	1	0	0	0	0	NA	NA	0	0	1	0	0	0	0	NA	NA	0	0	0	0	0	1	NA	NA	0	NA
0.0388601	Chr01_34883273	Chr01	34883273	G	C	0	NA	0	NA	0	0	NA	1	0	0	0	0	0	NA	0	0	0	0	0	0	0	0	0	NA	NA	0	0	0	0	0	1	0	NA	NA	0	0	0	0	1	0	NA	NA	0	NA
0.0824742	Chr01_34883277	Chr01	34883277	G	A	0	NA	0	NA	0	0	NA	0	1	1	0	0	0	NA	1	0	0	0	0	0	0	0	0	NA	NA	0	0	0	0	0	0	0	NA	NA	1	0	1	0	0	0	NA	NA	0	NA
0.028169	Chr01_34890604	Chr01	34890604	C	T	NA	NA	0	0	0	0	0	0	0	0	1	0	0	0	0	0	0	0	0	0	0	0	NA	NA	NA	NA	0	0	0	1	0	0	0	0	0	0	0	0	0	0	0	0	0	0
0.0259434	Chr01_34890606	Chr01	34890606	T	A	NA	NA	0	0	0	0	0	0	0	0	0	0	0	0	0	0	0	0	0	0	0	0	NA	NA	NA	NA	0	0	1	0	1	0	0	0	0	0	0	0	0	0	0	0	0	0
0.0331754	Chr01_34890610	Chr01	34890610	G	T	NA	NA	0	0	0	0	0	1	0	0	0	0	0	0	0	0	0	0	0	0	0	0	NA	NA	NA	NA	0	0	0	0	0	1	0	0	0	0	0	0	0	0	0	0	0	0
0.0358852	Chr01_34890620	Chr01	34890620	G	A	NA	NA	0	0	0	1	0	0	0	0	0	0	0	0	0	0	0	0	0	0	0	0	NA	NA	NA	NA	0	0	0	0	0	0	0	0	1	0	0	0	0	0	0	0	0	0
0.0334928	Chr01_34890621	Chr01	34890621	C	T	NA	NA	0	0	0	0	0	0	0	0	1	0	0	0	0	0	0	0	0	0	0	0	NA	NA	NA	NA	0	0	0	1	0	0	0	0	0	0	0	0	0	0	0	0	0	0
0.0219512	Chr01_34890626	Chr01	34890626	C	T	NA	NA	0	0	0	0	0	0	0	0	0	NA	0	0	0	0	0	0	0	0	0	0	NA	NA	NA	NA	0	0	0	0	0	0	0	0	0	0	1	0	0	0	0	0	0	0
0.222477	Chr01_34894012	Chr01	34894012	G	A	0	1	0	0	1	0	0	0	0	0	0	1	1	0	1	0	1	0	1	1	0	NA	NA	NA	0	NA	0	0	0	1	1	1	1	NA	0	1	1	NA	0	0	NA	0	0	0
0.471963	Chr01_34894024	Chr01	34894024	T	A	1	1	0	NA	1	1	0	1	1	1	1	1	1	1	1	NA	1	1	1	1	1	NA	NA	NA	1	NA	1	1	1	1	1	1	1	1	1	1	1	NA	1	1	NA	1	1	1
0.0280374	Chr01_34894025	Chr01	34894025	G	A	0	0	0	NA	0	0	1	0	0	1	0	0	0	0	0	NA	1	0	0	0	0	NA	NA	NA	0	NA	0	0	0	0	0	0	0	0	0	0	0	NA	0	1	NA	0	0	1
0.021028	Chr01_34894031	Chr01	34894031	C	T	0	0	0	NA	0	0	0	0	0	0	0	0	0	0	0	NA	0	0	0	0	0	NA	NA	NA	0	NA	0	0	0	0	0	0	0	0	0	0	0	NA	0	1	NA	0	0	0
0.146512	Chr01_34894039	Chr01	34894039	C	T	1	1	0	NA	0	0	1	0	0	0	1	0	1	1	0	NA	1	0	0	0	0	NA	NA	NA	0	NA	0	0	0	0	1	0	0	0	0	0	0	NA	0	1	NA	1	0	0
0.0305164	Chr01_34894043	Chr01	34894043	C	T	0	0	0	NA	0	0	0	0	0	0	0	0	0	0	0	NA	0	0	0	0	0	NA	NA	NA	NA	NA	0	0	0	0	0	0	0	0	0	0	0	NA	0	0	NA	0	0	0
0.117371	Chr01_34894046	Chr01	34894046	G	T	0	0	0	NA	0	0	0	0	0	1	0	1	0	0	0	NA	0	0	1	1	0	NA	NA	NA	NA	NA	0	0	0	0	1	0	0	1	0	0	0	NA	0	0	NA	1	0	1
0.100939	Chr01_34894048	Chr01	34894048	C	T	0	0	0	NA	0	0	0	0	0	0	1	0	0	0	0	NA	0	0	0	0	1	NA	NA	NA	NA	NA	0	0	0	0	0	0	0	1	0	0	0	NA	0	1	NA	1	0	0
0.0328638	Chr01_34894061	Chr01	34894061	G	A	1	0	0	NA	0	0	0	0	0	0	0	0	0	0	0	NA	0	0	0	0	0	NA	NA	NA	NA	NA	0	0	0	0	0	0	0	0	0	0	0	NA	0	0	NA	0	0	0
0.312207	Chr01_34894064	Chr01	34894064	C	A	0	1	0	NA	1	0	0	0	0	0	1	1	1	1	1	NA	1	0	1	1	1	NA	NA	NA	NA	NA	1	1	0	1	0	1	0	0	0	0	0	NA	0	1	NA	0	1	0
0.0234742	Chr01_34894071	Chr01	34894071	G	A	0	0	0	NA	0	0	0	0	0	0	0	0	0	0	0	NA	0	0	0	0	0	NA	NA	NA	NA	NA	0	0	0	0	0	0	0	0	0	0	0	NA	0	1	NA	0	0	0
0.0818584	Chr01_34894085	Chr01	34894085	G	A	0	0	0	0	0	0	0	1	0	1	0	1	0	1	0	0	0	1	0	0	0	0	NA	NA	NA	1	0	0	1	0	0	0	0	1	1	0	0	0	0	0	NA	0	0	0
0.0730088	Chr01_34894099	Chr01	34894099	C	T	0	0	0	0	0	1	0	0	0	0	0	0	0	0	1	0	0	0	0	0	0	0	NA	NA	NA	0	0	0	0	0	0	0	0	0	0	0	0	0	0	0	NA	0	0	0
0.0243363	Chr01_34894100	Chr01	34894100	T	A	0	0	0	0	0	0	1	0	0	0	0	0	0	0	0	0	0	0	0	0	0	0	NA	NA	NA	0	0	0	0	1	1	0	0	0	0	0	1	0	0	0	NA	0	0	0
0.0243363	Chr01_34894106	Chr01	34894106	C	T	0	1	0	0	0	0	0	0	0	0	0	0	0	0	0	0	0	0	0	0	1	0	NA	NA	NA	0	0	0	0	0	0	0	0	0	0	0	0	0	0	0	NA	0	0	0
0.0221239	Chr01_34894107	Chr01	34894107	C	T	0	1	0	0	0	0	0	0	0	0	0	0	0	0	0	0	0	0	0	0	0	0	NA	NA	NA	0	0	0	0	0	0	0	0	0	0	0	0	0	0	0	NA	1	0	0
0.170354	Chr01_34894117	Chr01	34894117	C	A	0	1	0	0	1	0	1	1	1	0	0	0	0	0	1	0	0	0	0	0	1	0	NA	NA	NA	0	1	0	0	1	1	1	0	0	0	0	1	1	0	0	NA	0	0	0
0.0265487	Chr01_34894117	Chr01	34894117	C	T	0	0	0	1	0	0	0	0	0	0	0	0	0	0	0	0	0	0	0	0	0	0	NA	NA	NA	0	0	0	0	0	0	0	0	1	0	0	0	0	0	0	NA	0	0	0
0.283105	Chr01_34894138	Chr01	34894138	G	C	1	1	1	NA	1	1	1	1	1	1	0	1	1	1	1	NA	0	0	1	0	0	0	NA	NA	NA	0	1	1	1	0	1	0	0	1	1	1	0	0	1	0	NA	1	0	1
0.119369	Chr01_34894155	Chr01	34894155	A	T	0	0	0	NA	0	0	0	1	0	0	1	0	1	0	1	0	0	0	1	0	0	0	NA	NA	NA	0	0	0	1	0	0	0	0	0	1	0	0	0	1	0	NA	0	0	0
0.162162	Chr01_34894161	Chr01	34894161	G	A	1	1	0	NA	0	0	1	1	0	0	1	0	0	1	0	0	1	0	0	1	0	1	NA	NA	NA	0	1	0	0	0	1	0	0	0	0	1	0	0	0	1	NA	1	0	0
0.027027	Chr01_34894172	Chr01	34894172	A	T	0	0	0	NA	0	0	1	0	0	0	0	0	0	0	0	0	0	0	0	0	0	0	NA	NA	NA	0	0	0	0	1	0	0	0	0	0	0	0	0	0	0	NA	0	0	0
0.126126	Chr01_34894175	Chr01	34894175	G	A	1	1	0	NA	0	0	1	0	0	1	0	0	0	0	0	0	1	0	1	1	1	0	NA	NA	NA	0	0	0	0	0	1	0	1	0	1	0	0	0	0	1	NA	0	0	1
0.0522727	Chr01_34894197	Chr01	34894197	G	A	1	1	0	NA	0	0	0	0	0	1	0	0	0	0	0	NA	1	0	1	0	0	0	NA	NA	NA	0	0	0	0	0	0	0	0	0	0	0	0	0	0	0	NA	0	0	1
0.0525114	Chr01_34894199	Chr01	34894199	T	A	1	1	0	NA	0	0	0	0	0	1	0	0	0	0	0	NA	1	0	1	0	0	0	NA	NA	NA	0	0	0	0	0	0	0	0	0	0	0	0	0	0	0	NA	0	0	1
0.0289474	Chr01_34900534	Chr01	34900534	A	T	NA	NA	0	NA	0	0	0	0	0	0	0	NA	0	NA	0	0	0	0	NA	0	0	NA	NA	NA	NA	0	0	0	0	0	0	0	0	NA	0	0	0	NA	0	0	0	0	0	NA
0.030303	Chr01_34901653	Chr01	34901653	C	T	0	0	0	0	0	0	0	0	0	0	0	0	0	1	0	0	0	0	0	0	0	0	NA	NA	1	0	0	1	0	0	0	0	0	0	0	0	0	0	0	0	0	0	0	0
0.021645	Chr01_34901654	Chr01	34901654	G	T	0	0	0	0	0	0	0	0	0	0	0	0	0	0	0	0	0	0	0	0	0	0	NA	NA	0	0	0	0	0	0	0	0	0	0	0	0	0	0	0	0	0	0	0	0
0.030303	Chr01_34901664	Chr01	34901664	G	A	0	0	0	0	0	0	0	0	0	0	0	0	0	0	0	0	0	0	0	0	0	0	NA	NA	0	0	0	0	0	0	0	0	0	0	1	0	0	1	1	0	0	0	0	0
0.034632	Chr01_34901665	Chr01	34901665	C	T	0	0	0	0	0	0	0	0	0	0	0	0	0	0	0	0	0	0	0	0	0	0	NA	NA	1	0	0	1	0	1	0	0	0	0	0	0	0	0	0	0	0	0	0	0
0.021645	Chr01_34901667	Chr01	34901667	G	T	0	0	0	0	0	0	0	0	0	0	0	0	0	1	0	0	0	0	0	0	0	0	NA	NA	0	0	0	1	0	0	0	0	0	0	0	0	0	0	0	0	0	0	0	0
0.0584112	Chr01_34901683	Chr01	34901683	C	T	0	0	1	NA	0	0	0	0	0	0	0	0	0	0	0	NA	0	0	0	0	0	0	NA	NA	NA	NA	0	0	0	0	0	0	0	1	0	0	0	1	0	0	0	0	0	0
0.0504808	Chr01_34901697	Chr01	34901697	G	A	0	0	0	NA	0	0	0	0	0	0	0	0	0	0	1	NA	0	NA	0	0	0	0	NA	NA	NA	NA	0	0	0	0	0	0	0	1	0	0	0	NA	1	0	0	NA	0	0
0.0384615	Chr01_34901699	Chr01	34901699	C	T	0	0	0	NA	0	1	0	0	0	0	0	0	0	0	0	NA	0	NA	0	0	0	0	NA	NA	NA	NA	0	0	0	0	0	0	0	0	0	0	0	NA	0	0	0	NA	0	0
0.0263158	Chr01_34901717	Chr01	34901717	G	C	0	0	0	NA	0	1	0	0	0	0	1	0	0	0	0	NA	0	NA	0	0	0	0	NA	NA	NA	NA	0	0	0	0	0	0	0	0	0	0	0	NA	0	0	0	NA	0	0
0.0357143	Chr01_34901729	Chr01	34901729	C	A	0	0	0	NA	0	0	0	0	0	0	0	0	0	0	0	NA	0	NA	0	0	0	0	NA	NA	NA	NA	1	0	0	1	0	0	0	0	0	0	0	NA	0	0	0	NA	0	0
0.047619	Chr01_34901729	Chr01	34901729	C	T	0	0	0	NA	0	0	0	1	0	0	1	0	0	0	0	NA	0	NA	0	0	0	0	NA	NA	NA	NA	0	0	0	0	0	0	0	0	0	0	0	NA	0	0	0	NA	0	0
0.0514706	Chr01_34901749	Chr01	34901749	C	T	0	0	0	NA	0	0	1	0	0	0	1	0	0	0	0	NA	0	NA	0	1	0	0	NA	NA	NA	NA	0	0	0	1	0	0	0	1	0	0	1	NA	0	0	0	NA	0	1
0.0425532	Chr01_34988901	Chr01	34988901	ATG	A	0	0	0	NA	0	0	0	1	0	0	0	0	0	0	0	NA	1	NA	0	0	0	NA	NA	NA	NA	NA	0	NA	NA	0	0	0	0	1	0	0	0	NA	NA	0	NA	NA	0	0
0.0410256	Chr01_35004798	Chr01	35004798	A	G	0	0	0	NA	0	0	0	1	0	0	0	0	0	0	0	NA	0	NA	1	0	0	NA	0	0	NA	NA	2	0	NA	1	0	0	1	0	0	0	0	0	NA	0	NA	0	0	0
0.0868421	Chr01_35023857	Chr01	35023857	T	A	NA	NA	0	0	0	0	0	0	0	0	0	0	0	NA	0	0	0	0	0	1	0	0	0	0	0	NA	0	0	0	1	0	0	0	0	0	0	0	1	0	0	0	0	1	NA
0.0321782	Chr01_35023873	Chr01	35023873	A	T	NA	NA	0	0	0	0	0	0	0	0	0	0	0	NA	0	0	0	1	0	0	0	0	0	0	0	NA	0	0	0	0	1	0	0	0	0	0	0	0	0	0	0	0	0	NA
0.0339806	Chr01_35023913	Chr01	35023913	T	A	0	NA	0	NA	0	0	0	0	0	0	0	0	0	NA	0	0	0	NA	0	0	0	0	0	0	NA	NA	0	0	0	0	0	0	0	0	0	0	0	1	0	0	0	0	0	NA
0.0287958	Chr01_35023943	Chr01	35023943	C	A	0	NA	0	NA	0	0	0	0	0	0	0	0	0	NA	0	0	0	NA	0	0	0	NA	NA	0	NA	NA	0	0	0	0	0	0	0	0	0	0	0	0	0	0	0	NA	0	NA
0.0340314	Chr01_35023945	Chr01	35023945	T	C	0	NA	0	NA	0	0	0	0	1	0	0	0	0	NA	0	0	0	NA	0	0	0	NA	NA	0	NA	NA	0	0	0	0	0	0	0	0	0	0	0	0	0	0	0	NA	0	NA
0.026699	Chr01_35202728	Chr01	35202728	A	C	NA	NA	0	0	0	0	0	0	0	0	0	0	0	0	0	0	0	0	0	0	0	1	NA	NA	NA	NA	0	0	0	0	0	0	0	0	0	0	0	0	0	0	0	0	0	NA
0.0339806	Chr01_35202745	Chr01	35202745	C	T	NA	NA	0	0	0	0	0	0	0	0	0	0	0	0	0	0	0	0	0	0	0	1	NA	NA	NA	NA	0	0	0	0	0	0	0	1	0	1	0	0	0	0	0	0	0	NA
0.0560976	Chr01_35202755	Chr01	35202755	T	C	NA	NA	1	0	0	0	0	0	0	0	0	0	0	0	0	0	0	0	0	0	0	0	NA	NA	NA	NA	0	0	0	0	0	0	0	0	1	1	0	0	0	0	1	0	0	NA
0.0315789	Chr01_35466445	Chr01	35466445	G	C	0	0	0	NA	0	NA	0	0	0	0	0	0	0	0	0	0	NA	NA	0	0	0	2	NA	NA	2	0	0	0	0	0	0	0	0	NA	0	0	0	0	0	0	0	0	0	0
0.0516432	Chr01_35520635	Chr01	35520635	C	A	0	NA	0	NA	0	0	0	NA	0	0	0	0	0	0	0	0	0	0	0	1	0	0	NA	NA	0	NA	0	0	1	0	0	0	0	0	0	0	0	1	0	0	0	NA	0	0
0.0298507	Chr01_35578186	Chr01	35578186	G	A	0	NA	0	NA	0	0	0	0	0	0	0	0	0	0	0	NA	0	0	0	0	0	2	NA	NA	2	NA	0	0	0	0	0	0	0	0	0	0	0	0	0	1	NA	NA	0	NA
0.0301508	Chr01_35578245	Chr01	35578245	G	C	0	NA	0	NA	0	0	0	0	0	0	0	0	0	0	0	NA	0	0	0	0	0	2	NA	NA	2	NA	0	0	0	0	0	0	0	0	0	0	0	0	0	1	NA	NA	0	0
0.0239362	Chr01_35593236	Chr01	35593236	T	C	0	NA	0	NA	0	0	NA	0	0	0	0	0	0	0	0	NA	0	NA	0	0	0	0	0	2	0	1	0	0	NA	0	0	0	0	0	0	0	1	NA	0	1	NA	0	0	NA
0.0292553	Chr01_35593243	Chr01	35593243	G	T	0	NA	0	NA	0	0	NA	0	0	0	0	0	0	0	0	NA	0	NA	0	0	0	2	0	0	2	0	0	0	NA	0	0	0	0	0	0	0	0	NA	0	0	NA	0	0	NA
0.0575	Chr01_3559833	Chr01	3559833	A	AT	NA	NA	0	0	1	0	0	NA	1	0	1	0	0	0	1	NA	0	1	0	0	0	1	NA	NA	0	NA	0	0	NA	0	0	0	0	NA	1	0	1	0	1	0	0	0	0	0
0.177665	Chr01_3559839	Chr01	3559839	T	C	NA	NA	0	1	1	0	0	NA	0	1	1	0	0	0	1	NA	1	1	0	0	0	1	NA	NA	1	NA	1	0	NA	0	0	0	1	NA	1	0	1	0	1	0	0	0	1	0
0.0344037	Chr01_35633660	Chr01	35633660	A	C	0	0	0	0	0	0	0	0	0	0	0	0	0	0	0	0	0	1	0	0	0	0	NA	NA	NA	NA	0	0	0	0	0	0	0	0	0	0	0	0	0	0	0	0	0	NA
0.0483092	Chr01_35633804	Chr01	35633804	G	A	0	NA	0	0	0	0	0	0	0	0	0	0	0	0	0	0	0	0	0	0	0	1	NA	0	0	NA	NA	0	0	0	0	0	0	0	0	1	0	0	0	0	NA	0	0	NA
0.0223881	Chr01_35633869	Chr01	35633869	T	A	0	0	0	0	0	NA	0	0	0	0	0	0	0	0	0	1	0	0	0	0	0	0	NA	0	0	NA	NA	1	0	0	0	0	0	0	0	0	0	0	0	0	NA	0	0	NA
0.0235602	Chr01_35633918	Chr01	35633918	GTTTGT	G	NA	0	0	NA	0	NA	0	0	0	0	0	0	0	NA	0	NA	0	NA	0	0	0	0	0	0	0	NA	0	0	NA	0	0	1	0	0	0	0	0	0	0	1	0	NA	0	0
0.0235602	Chr01_35633919	Chr01	35633919	T	*	NA	0	0	NA	0	NA	0	0	0	0	0	0	0	NA	0	NA	0	NA	0	0	0	0	0	0	0	NA	0	0	NA	0	0	1	0	0	0	0	0	0	0	1	0	NA	0	0
0.0233161	Chr01_35633922	Chr01	35633922	G	*	0	0	0	NA	0	NA	0	0	0	0	0	0	0	NA	0	NA	0	NA	0	0	0	0	0	0	0	NA	0	0	NA	0	0	1	0	0	0	0	0	0	0	1	0	NA	0	0
0.025641	Chr01_35633923	Chr01	35633923	T	*	0	0	0	NA	0	NA	0	0	0	0	0	0	0	NA	0	NA	0	NA	0	0	0	0	0	0	0	NA	0	0	NA	0	1	1	0	0	0	0	0	0	0	1	0	NA	0	0
0.0230769	Chr01_35633929	Chr01	35633929	T	C	0	0	0	NA	0	NA	0	0	0	0	0	0	0	NA	0	NA	0	NA	0	0	0	0	0	0	0	NA	0	0	NA	0	0	1	0	0	0	0	0	0	0	1	0	NA	0	0
0.0230769	Chr01_35633932	Chr01	35633932	AAG	A	0	0	0	NA	0	NA	0	0	0	0	0	0	0	NA	0	NA	0	NA	0	0	0	0	0	0	0	NA	0	0	NA	0	0	1	0	0	0	0	0	0	0	1	0	NA	0	0
0.0257732	Chr01_35633935	Chr01	35633935	T	TTC	0	0	0	NA	0	NA	0	0	0	0	0	0	0	NA	0	NA	0	NA	0	0	0	0	0	0	0	NA	0	0	NA	0	1	1	0	0	0	0	0	0	0	1	0	NA	0	0
0.0209302	Chr01_35638225	Chr01	35638225	G	A	0	0	0	0	0	0	0	0	0	0	0	0	0	0	0	0	0	0	0	0	0	0	0	0	0	0	0	0	NA	0	0	0	0	1	0	1	0	0	0	1	0	NA	0	0
0.0424528	Chr01_35641083	Chr01	35641083	A	C	0	0	0	0	0	0	0	0	0	0	0	0	0	0	0	NA	0	NA	0	0	0	2	NA	NA	2	NA	0	0	0	0	0	0	0	0	0	0	0	0	0	0	0	0	0	0
0.0460526	Chr01_35669629	Chr01	35669629	G	T	NA	0	0	0	0	0	0	1	0	0	0	0	0	0	0	0	0	0	1	0	0	0	NA	0	0	0	1	0	0	0	0	1	0	0	0	1	0	0	0	0	0	0	0	0
0.0328947	Chr01_35669638	Chr01	35669638	G	A	NA	0	0	0	0	0	0	0	0	0	0	0	0	0	0	0	0	0	0	0	0	2	NA	0	2	0	0	0	0	0	0	0	0	0	0	0	0	0	0	1	0	0	0	0
0.04	Chr01_35669653	Chr01	35669653	T	G	NA	0	0	NA	0	0	0	0	0	0	0	0	0	0	0	0	0	0	0	0	0	2	NA	0	2	NA	0	0	0	0	0	0	0	0	0	0	0	0	0	1	0	0	0	0
0.0245536	Chr01_35669669	Chr01	35669669	T	A	NA	0	0	NA	0	0	0	0	0	1	0	0	0	0	0	0	0	0	0	0	0	0	NA	0	0	NA	1	1	1	0	0	0	0	0	0	0	0	0	0	0	0	0	0	0
0.0245536	Chr01_35669670	Chr01	35669670	G	A	NA	0	0	NA	0	0	0	0	0	1	0	0	0	0	0	0	0	0	0	0	0	0	NA	0	0	NA	1	1	1	0	0	0	0	0	0	0	0	0	0	0	0	0	0	0
0.0245536	Chr01_35669673	Chr01	35669673	G	C	NA	0	0	NA	0	0	0	0	0	1	0	0	0	0	0	0	0	0	0	0	0	0	NA	0	0	NA	1	1	1	0	0	0	0	0	0	0	0	0	0	0	0	0	0	0
0.0283019	Chr01_35669695	Chr01	35669695	T	A	NA	0	NA	NA	0	0	0	0	NA	0	0	0	0	0	0	NA	0	0	0	1	0	0	NA	0	0	NA	0	0	0	0	0	NA	NA	0	0	0	0	0	0	0	0	0	0	0
0.0205479	Chr01_35689967	Chr01	35689967	G	A	0	0	0	0	0	0	0	0	0	0	0	0	0	0	0	0	0	0	1	0	0	0	2	2	0	1	0	0	0	0	0	0	0	0	0	0	0	0	0	0	NA	0	0	0
0.0246637	Chr01_35690007	Chr01	35690007	G	T	0	0	0	1	0	1	0	0	0	0	0	0	0	0	0	0	0	0	0	0	0	0	0	0	0	0	0	0	0	0	0	0	0	0	0	0	0	0	0	0	NA	0	1	0
0.0544041	Chr01_35717929	Chr01	35717929	T	C	0	0	0	NA	0	0	0	0	0	0	0	0	0	0	0	NA	0	NA	0	0	0	1	1	1	2	NA	0	0	NA	0	0	0	0	0	0	0	1	0	0	1	NA	NA	0	0
0.0222772	Chr01_35795476	Chr01	35795476	G	C	0	0	0	NA	0	0	0	0	0	0	0	0	0	0	0	NA	0	0	0	0	0	1	NA	2	0	0	0	0	0	0	0	0	0	0	0	0	NA	0	0	0	NA	0	0	0
0.118812	Chr01_35796061	Chr01	35796061	G	T	1	NA	1	0	0	0	0	0	1	0	0	0	0	0	0	0	0	0	0	1	0	NA	NA	1	NA	NA	1	1	0	0	1	0	0	NA	0	0	1	0	0	0	1	1	0	NA
0.0208333	Chr01_35796150	Chr01	35796150	C	G	NA	0	0	NA	0	0	0	0	0	0	0	0	0	0	0	NA	0	0	0	0	0	NA	0	0	NA	0	0	1	NA	0	0	0	0	0	0	0	0	NA	0	0	NA	NA	1	0
0.056338	Chr01_35796158	Chr01	35796158	C	A	0	0	1	0	0	0	0	0	0	0	0	0	0	0	0	NA	0	1	0	0	0	NA	0	0	NA	0	0	1	1	0	0	1	0	0	0	0	0	0	0	0	0	0	1	0
0.056338	Chr01_35796159	Chr01	35796159	A	AG	0	0	1	0	0	0	0	0	0	0	0	0	0	0	0	NA	0	1	0	0	0	NA	0	0	NA	0	0	1	1	0	0	1	0	0	0	0	0	0	0	0	0	0	1	0
0.0537383	Chr01_35796161	Chr01	35796161	C	G	0	0	1	0	0	0	0	0	0	0	0	0	0	0	0	NA	0	1	0	0	0	NA	0	0	NA	0	0	0	1	0	0	1	0	0	0	0	0	0	0	0	0	0	1	0
0.0537383	Chr01_35796162	Chr01	35796162	AC	A	0	0	1	0	0	0	0	0	0	0	0	0	0	0	0	NA	0	1	0	0	0	NA	0	0	NA	0	0	0	1	0	0	1	0	0	0	0	0	0	0	0	0	0	1	0
0.0537383	Chr01_35796165	Chr01	35796165	T	G	0	0	1	0	0	0	0	0	0	0	0	0	0	0	0	NA	0	1	0	0	0	NA	0	0	NA	0	0	0	1	0	0	1	0	0	0	0	0	0	0	0	0	0	1	0
0.0514019	Chr01_35796173	Chr01	35796173	C	G	0	0	1	0	0	0	0	0	0	0	0	0	0	0	0	NA	0	1	0	0	0	NA	0	0	NA	0	0	0	0	0	0	1	0	0	0	0	0	0	0	0	0	0	1	0
0.0547264	Chr01_35816240	Chr01	35816240	A	C	0	0	1	NA	0	0	0	0	0	0	0	0	0	0	0	0	0	NA	0	0	1	0	0	0	0	0	0	0	0	0	0	0	1	0	0	0	0	0	0	0	NA	NA	1	0
0.03	Chr01_35816248	Chr01	35816248	C	G	0	0	0	NA	0	0	0	0	0	0	0	0	0	0	0	0	0	NA	0	0	0	0	0	0	0	0	0	0	1	0	0	0	0	0	0	0	0	0	0	0	NA	0	0	0
0.0348259	Chr01_35816954	Chr01	35816954	C	T	0	NA	0	0	0	0	0	0	0	0	0	0	0	0	0	NA	0	NA	0	0	0	2	NA	NA	2	NA	0	0	NA	0	0	0	0	0	0	0	0	NA	0	0	0	0	0	0
0.0326633	Chr01_35816978	Chr01	35816978	A	G	0	NA	0	0	0	0	0	0	0	0	0	0	0	0	0	NA	0	NA	0	0	0	0	NA	NA	0	NA	0	0	NA	1	0	0	0	0	0	0	0	NA	0	0	0	0	0	0
0.0351759	Chr01_35816981	Chr01	35816981	A	C	0	NA	0	0	0	0	0	0	0	0	0	0	0	0	0	NA	0	NA	0	0	0	0	NA	NA	0	NA	0	0	NA	1	0	0	0	0	0	0	0	NA	0	0	0	0	0	0
0.141414	Chr01_35817037	Chr01	35817037	A	G	0	NA	0	0	1	1	1	0	1	1	0	0	1	1	0	NA	0	NA	0	1	0	0	NA	NA	0	NA	0	0	NA	0	1	1	0	1	0	1	1	NA	0	1	0	0	1	0
0.141414	Chr01_35817039	Chr01	35817039	G	T	0	NA	0	0	1	1	1	0	1	1	0	0	1	1	0	NA	0	NA	0	1	0	0	NA	NA	0	NA	0	0	NA	0	1	1	0	1	0	1	1	NA	0	1	0	0	1	0
0.0358974	Chr01_35817044	Chr01	35817044	A	G	0	NA	0	0	0	0	0	0	0	0	0	0	0	0	0	NA	0	NA	0	0	0	2	NA	NA	2	NA	0	0	NA	0	0	0	0	NA	0	0	0	NA	0	0	0	0	0	0
0.0217391	Chr01_35855200	Chr01	35855200	G	T	0	NA	0	0	0	NA	0	0	0	0	0	0	0	0	0	NA	0	NA	0	0	0	0	0	0	0	0	0	0	0	1	0	0	0	0	0	0	0	NA	0	0	NA	0	0	0
0.0362319	Chr01_35855249	Chr01	35855249	C	T	0	NA	0	0	0	NA	0	0	0	0	0	0	0	0	0	0	0	NA	0	0	0	2	0	0	2	0	0	0	0	0	0	0	0	0	0	0	1	NA	0	0	NA	0	0	0
0.0214286	Chr01_35864226	Chr01	35864226	A	T	NA	0	0	NA	0	0	0	1	0	0	0	0	0	0	0	0	0	0	0	0	0	0	NA	0	0	0	0	0	0	0	0	0	0	0	0	0	0	0	0	1	0	0	0	NA
0.0534884	Chr01_35864291	Chr01	35864291	T	G	0	1	0	0	0	0	0	0	1	0	0	NA	0	NA	0	0	1	0	0	0	0	0	NA	0	0	0	0	0	0	0	NA	0	0	1	0	0	1	0	NA	0	NA	0	0	0
0.0534884	Chr01_35864292	Chr01	35864292	T	A	0	1	0	0	0	0	0	0	1	0	0	NA	0	NA	0	0	1	0	0	0	0	0	NA	0	0	0	0	0	0	0	NA	0	0	1	0	0	1	0	NA	0	NA	0	0	0
0.0534884	Chr01_35864294	Chr01	35864294	GCT	G	0	1	0	0	0	0	0	0	1	0	0	NA	0	NA	0	0	1	0	0	0	0	0	NA	0	0	0	0	0	0	0	NA	0	0	1	0	0	1	0	NA	0	NA	0	0	0
0.0202703	Chr01_35909146	Chr01	35909146	A	G	0	0	0	0	0	0	0	0	0	0	0	0	0	0	0	0	0	0	0	0	0	0	1	0	0	NA	0	0	0	0	0	0	0	0	0	0	0	0	0	0	0	1	0	0
0.0206186	Chr01_35959855	Chr01	35959855	T	G	0	NA	0	NA	0	0	0	0	0	0	1	0	0	0	0	0	0	0	0	0	0	0	0	0	0	2	NA	0	0	NA	0	0	0	NA	0	1	0	0	0	0	0	NA	0	0
0.0388128	Chr01_35959939	Chr01	35959939	A	C	0	NA	0	0	0	0	0	0	0	0	0	0	0	0	0	0	0	0	0	0	0	1	0	0	2	NA	0	0	0	0	0	0	0	0	0	0	0	0	0	0	NA	0	0	NA
0.0228311	Chr01_35959971	Chr01	35959971	C	T	0	NA	0	0	0	0	0	0	0	0	0	1	0	0	0	0	0	0	0	0	0	0	0	0	0	NA	0	0	0	0	0	0	0	0	0	0	0	0	0	0	NA	1	0	NA
0.0228311	Chr01_35959973	Chr01	35959973	T	A	0	NA	0	0	0	0	0	0	0	0	0	1	0	0	0	0	0	0	0	0	0	0	0	0	0	NA	0	0	0	0	0	0	0	0	0	0	0	0	0	0	NA	1	0	NA
0.195349	Chr01_35959996	Chr01	35959996	T	C	NA	NA	0	0	0	1	0	0	1	0	0	0	1	0	1	1	1	0	1	0	1	0	0	1	0	NA	1	0	1	1	0	0	0	1	1	0	0	1	0	1	NA	1	1	NA
0.206311	Chr01_35959998	Chr01	35959998	G	A	NA	NA	0	NA	0	1	0	0	1	0	0	0	1	0	1	1	1	NA	1	0	1	0	0	1	0	NA	1	0	1	1	0	0	0	1	1	0	0	1	0	1	NA	1	1	NA
0.0210526	Chr01_35960006	Chr01	35960006	C	G	NA	NA	0	NA	0	0	0	0	0	0	0	0	0	0	0	NA	0	NA	0	0	0	0	0	0	0	0	0	0	0	0	0	0	0	0	0	0	1	0	NA	1	NA	NA	1	NA
0.0518135	Chr01_36024336	Chr01	36024336	C	T	0	0	0	NA	0	0	0	0	0	0	0	0	0	0	0	0	0	0	0	0	0	NA	NA	NA	NA	0	0	0	1	1	0	0	0	0	0	0	0	0	0	0	NA	1	0	NA
0.0595855	Chr01_36024339	Chr01	36024339	T	A	0	0	0	NA	0	0	0	0	0	0	0	0	0	0	0	0	0	0	0	0	0	NA	NA	NA	NA	0	0	0	1	1	0	0	0	0	0	0	0	0	0	0	NA	1	0	NA
0.030837	Chr01_36056285	Chr01	36056285	C	A	0	0	0	NA	0	0	0	0	0	0	0	0	0	0	0	0	0	0	0	0	0	2	0	0	2	NA	0	0	0	0	0	0	0	0	0	0	1	0	0	0	0	0	0	0
0.0755556	Chr01_36056325	Chr01	36056325	A	G	0	0	1	NA	0	0	0	0	0	0	0	0	0	0	0	0	0	0	1	0	0	0	0	0	0	NA	0	0	0	0	0	0	0	0	0	0	1	0	0	0	0	0	1	0
0.408482	Chr01_36056329	Chr01	36056329	C	A	1	1	1	NA	1	1	1	1	1	1	1	1	0	1	1	0	1	0	1	1	1	1	0	0	1	NA	1	1	1	1	1	1	1	1	1	1	1	1	1	1	0	0	1	1
0.0435897	Chr01_36070948	Chr01	36070948	C	T	NA	0	0	NA	0	0	0	0	0	0	0	0	0	0	0	0	0	0	0	1	0	NA	NA	NA	NA	NA	0	0	NA	0	0	0	0	NA	0	0	0	1	0	0	NA	NA	0	0
0.0210526	Chr01_36220951	Chr01	36220951	A	G	0	0	0	0	1	0	0	0	0	0	0	NA	0	0	0	NA	NA	NA	0	0	0	0	0	0	0	0	0	0	0	0	0	0	0	0	0	0	0	NA	NA	0	NA	NA	0	0
0.0298165	Chr01_36221037	Chr01	36221037	T	C	0	NA	0	0	0	0	0	0	0	0	0	0	0	0	0	0	0	0	0	0	0	0	1	2	0	2	0	0	0	0	0	0	0	0	0	0	0	0	NA	0	0	NA	0	0
0.0368421	Chr01_36222495	Chr01	36222495	G	A	0	0	0	NA	0	NA	0	0	0	0	0	0	0	0	0	NA	NA	NA	0	0	0	2	0	0	NA	NA	0	0	0	NA	0	0	0	0	0	0	NA	0	0	0	NA	NA	0	NA
0.0247525	Chr01_36222597	Chr01	36222597	A	G	0	0	0	NA	0	NA	0	0	0	0	0	0	0	0	0	NA	NA	NA	0	0	1	0	1	0	NA	NA	0	0	0	0	0	0	0	0	0	0	0	0	0	NA	NA	NA	0	0
0.0201005	Chr01_36301158	Chr01	36301158	A	T	0	0	0	NA	0	0	0	0	0	0	0	0	0	0	0	NA	NA	NA	0	0	0	0	NA	NA	NA	NA	0	0	0	0	0	0	0	0	0	0	0	0	0	0	0	0	0	NA
0.0282051	Chr01_36301166	Chr01	36301166	C	A	0	0	0	NA	0	0	0	0	0	0	0	0	0	0	0	NA	NA	NA	0	0	0	2	NA	NA	NA	NA	0	0	0	0	0	0	0	0	0	0	0	0	0	0	0	0	0	NA
0.0220588	Chr01_36304075	Chr01	36304075	C	G	NA	0	0	0	0	0	0	0	0	0	0	0	0	0	0	0	0	0	0	0	0	NA	0	0	NA	NA	0	0	0	0	0	1	0	NA	0	0	0	NA	0	0	0	0	0	NA
0.0504808	Chr01_36304139	Chr01	36304139	T	C	NA	0	0	0	0	0	0	0	0	0	0	0	0	0	1	0	0	0	0	0	0	NA	NA	0	NA	NA	0	0	0	1	0	0	0	0	0	0	0	0	0	0	0	0	0	NA
0.288462	Chr01_36304144	Chr01	36304144	T	C	NA	0	1	1	1	0	1	0	1	0	1	0	0	0	1	1	1	1	1	1	0	NA	NA	0	NA	NA	0	1	1	1	0	1	0	0	0	0	1	0	0	0	0	1	1	NA
0.293689	Chr01_36304146	Chr01	36304146	G	A	NA	0	1	1	1	0	1	0	1	0	1	0	0	0	1	1	1	1	1	1	0	NA	NA	0	NA	NA	0	1	1	1	0	1	0	0	0	0	1	NA	0	0	0	1	1	NA
0.03	Chr01_36304151	Chr01	36304151	A	T	NA	0	0	0	0	0	0	0	0	0	0	0	0	0	0	0	0	NA	0	0	0	NA	NA	0	NA	NA	0	0	0	0	0	0	0	0	0	0	0	NA	0	0	0	NA	0	NA
0.112821	Chr01_36304184	Chr01	36304184	T	A	NA	1	1	NA	0	0	0	0	0	0	0	0	0	0	0	0	1	NA	1	1	0	0	NA	0	0	NA	1	0	0	0	0	0	1	0	0	0	NA	NA	NA	0	0	0	1	0
0.0440415	Chr01_36304189	Chr01	36304189	C	A	NA	0	0	NA	0	0	0	0	0	0	0	0	0	0	0	0	0	NA	0	0	0	1	NA	2	2	NA	0	0	0	0	0	0	0	0	0	0	NA	NA	NA	0	0	0	0	0
0.0309278	Chr01_36309394	Chr01	36309394	T	C	0	NA	0	NA	1	0	0	NA	0	0	0	0	0	0	0	0	1	0	0	0	0	0	NA	NA	0	NA	0	0	0	0	0	0	0	0	0	0	0	0	0	0	0	0	0	NA
0.0220588	Chr01_36309439	Chr01	36309439	A	C	0	NA	0	NA	0	0	0	0	1	0	0	0	0	0	0	0	0	NA	0	0	0	0	1	2	0	NA	0	0	0	0	0	0	0	0	0	0	NA	0	0	0	1	0	0	NA
0.0386473	Chr01_36310561	Chr01	36310561	C	G	NA	0	0	0	0	0	0	0	0	0	0	0	0	0	0	0	0	0	0	0	0	2	1	2	1	NA	0	0	0	0	0	0	0	NA	0	0	0	0	0	0	0	0	0	0
0.0295567	Chr01_36310587	Chr01	36310587	T	A	NA	0	0	0	0	0	0	0	0	0	0	0	0	0	0	0	0	0	0	0	0	2	0	NA	1	NA	0	0	0	0	0	0	0	NA	0	0	0	0	0	0	0	0	0	0
0.310345	Chr01_36310598	Chr01	36310598	T	A	NA	0	0	0	0	0	0	NA	1	1	1	1	1	0	1	0	0	0	1	1	0	0	0	NA	0	NA	1	1	1	0	1	1	0	NA	1	1	1	1	0	1	1	0	1	0
0.0268293	Chr01_36347758	Chr01	36347758	T	A	NA	0	0	NA	0	0	0	0	0	0	0	0	0	0	0	0	0	NA	0	0	0	NA	NA	2	2	NA	0	0	0	0	0	0	0	NA	0	0	0	0	0	0	0	NA	0	NA
0.0483092	Chr01_36483805	Chr01	36483805	C	T	0	0	0	0	0	0	0	0	0	0	0	NA	0	0	0	0	0	0	0	0	0	2	2	2	1	NA	0	0	0	0	0	0	0	0	0	0	1	0	0	0	NA	NA	0	0
0.0477387	Chr01_36483853	Chr01	36483853	C	T	0	0	0	0	0	0	0	0	0	0	0	NA	0	0	0	NA	0	0	0	0	0	2	2	2	1	NA	0	0	NA	0	0	0	0	0	0	0	1	0	0	0	NA	NA	0	0
0.0388601	Chr01_36483905	Chr01	36483905	C	A	0	0	0	0	0	0	0	0	0	0	0	0	0	0	0	NA	0	0	0	0	0	2	0	0	1	NA	0	0	NA	0	0	0	0	0	0	0	1	0	NA	0	NA	NA	0	0
0.0544041	Chr01_36483907	Chr01	36483907	C	T	0	0	0	0	0	0	0	0	0	0	0	0	0	0	0	NA	0	0	0	0	0	2	2	2	1	NA	0	0	NA	0	0	0	0	0	0	0	1	0	NA	0	NA	NA	0	0
0.0471204	Chr01_36483962	Chr01	36483962	C	T	0	0	0	0	0	0	0	0	0	0	0	0	0	0	0	NA	0	0	0	0	0	2	2	2	NA	NA	0	0	NA	0	0	0	0	0	0	0	1	0	NA	0	NA	NA	0	0
0.052356	Chr01_36483987	Chr01	36483987	A	G	0	0	0	0	0	0	0	0	0	0	0	0	0	0	0	NA	0	0	0	0	0	2	2	2	NA	NA	0	0	NA	0	0	0	0	0	0	0	1	0	NA	0	NA	NA	0	0
0.0677083	Chr01_36502798	Chr01	36502798	A	G	NA	NA	0	NA	0	0	NA	NA	0	1	0	0	0	NA	0	0	0	1	0	0	1	0	0	0	0	NA	NA	1	0	0	0	1	0	NA	0	1	1	0	NA	0	NA	0	0	NA
0.020202	Chr01_36502827	Chr01	36502827	C	T	NA	NA	0	NA	0	0	0	NA	0	0	0	0	0	0	0	1	0	0	0	0	0	0	0	0	0	0	NA	0	0	0	0	0	0	NA	0	0	0	0	NA	0	NA	0	0	NA
0.0361991	Chr01_36502859	Chr01	36502859	A	AT	0	NA	0	0	0	0	0	0	0	0	0	0	0	0	0	0	0	0	0	0	0	2	1	2	1	NA	0	0	0	0	0	0	0	0	0	0	0	0	0	0	0	0	0	0
0.0361991	Chr01_36502860	Chr01	36502860	A	AT	0	NA	0	0	0	0	0	0	0	0	0	0	0	0	0	0	0	0	0	0	0	2	1	2	1	NA	0	0	0	0	0	0	0	0	0	0	0	0	0	0	0	0	0	0
0.0329949	Chr01_36525774	Chr01	36525774	G	A	0	0	0	NA	0	0	0	0	0	0	0	0	0	0	0	NA	0	NA	0	0	0	2	NA	0	NA	NA	0	0	NA	0	0	0	0	0	0	0	1	0	0	0	NA	NA	0	0
0.0700483	Chr01_36591800	Chr01	36591800	T	A	0	0	0	NA	0	0	0	NA	0	0	1	1	1	0	0	0	1	1	0	0	0	0	NA	NA	0	NA	0	0	0	0	1	0	0	0	0	0	0	0	0	0	NA	0	0	NA
0.0288462	Chr01_36591804	Chr01	36591804	C	G	0	0	0	NA	0	0	0	NA	0	0	0	1	0	0	0	0	0	1	0	0	0	0	NA	NA	0	0	0	0	0	0	0	0	0	0	0	0	0	0	0	0	NA	0	0	NA
0.0397196	Chr01_36591862	Chr01	36591862	T	C	0	0	0	NA	0	0	0	NA	0	0	0	0	0	0	0	0	0	0	0	0	0	0	NA	NA	2	2	0	0	0	0	0	0	0	0	0	0	0	0	0	0	NA	0	0	0
0.0373832	Chr01_36591865	Chr01	36591865	C	G	0	0	0	NA	0	0	0	NA	0	0	0	0	0	0	0	0	0	0	0	1	0	0	NA	NA	0	0	0	0	0	0	0	0	1	0	0	0	1	0	0	0	NA	0	0	1
0.0344037	Chr01_36591954	Chr01	36591954	A	C	0	0	0	NA	0	0	0	0	0	0	0	0	0	0	0	0	0	NA	0	0	0	2	NA	1	2	0	0	0	0	0	0	0	0	0	0	0	0	0	0	0	NA	0	0	0
0.0299539	Chr01_36591962	Chr01	36591962	T	A	0	0	0	NA	0	0	0	0	0	0	0	0	0	0	0	0	0	NA	0	0	0	0	NA	0	0	NA	0	0	0	0	0	0	0	0	0	0	0	0	0	1	NA	1	0	0
0.0299539	Chr01_36591965	Chr01	36591965	G	T	0	0	0	NA	0	0	0	0	0	0	0	0	0	0	0	0	0	NA	0	0	0	0	NA	0	0	NA	0	0	0	0	0	0	0	0	0	0	0	0	0	1	NA	1	0	0
0.0406699	Chr01_36596390	Chr01	36596390	G	T	0	0	0	0	0	0	0	NA	0	0	0	0	0	0	0	0	0	NA	0	0	0	2	NA	NA	2	NA	0	0	0	0	0	0	0	0	NA	0	0	0	NA	1	NA	0	0	NA
0.0492611	Chr01_36596445	Chr01	36596445	G	A	0	NA	0	0	0	0	0	NA	0	0	0	0	0	0	0	0	0	NA	0	1	1	0	NA	NA	0	NA	0	0	0	0	0	1	0	0	1	0	0	0	NA	0	NA	0	0	NA
0.0812808	Chr01_36596448	Chr01	36596448	C	G	0	NA	0	0	0	0	0	NA	0	0	0	0	0	0	0	1	0	NA	0	1	1	0	NA	NA	0	NA	0	0	0	1	0	1	0	0	1	0	0	0	NA	0	NA	0	0	NA
0.05	Chr01_36596460	Chr01	36596460	G	A	0	NA	0	0	0	0	0	NA	NA	0	0	0	0	0	0	0	0	NA	0	0	0	2	NA	NA	2	NA	0	0	0	0	0	0	0	0	0	0	0	0	NA	1	NA	0	0	NA
0.152632	Chr01_36613220	Chr01	36613220	G	C	NA	NA	0	NA	0	NA	0	0	0	0	0	1	1	0	0	0	0	NA	0	0	0	0	0	0	0	0	0	1	NA	NA	1	0	0	0	1	1	0	NA	NA	1	1	1	1	NA
0.0602094	Chr01_36613224	Chr01	36613224	ATGTTCTTGT	A	NA	NA	0	NA	0	NA	0	0	0	0	0	1	1	0	0	0	0	NA	0	0	0	0	0	0	0	0	0	0	NA	NA	1	0	0	0	1	0	0	NA	NA	1	1	1	1	NA
0.0625	Chr01_36613233	Chr01	36613233	T	TAAAA	NA	NA	0	NA	0	NA	0	0	0	0	0	1	1	0	0	0	0	NA	0	0	0	0	0	0	0	0	0	0	NA	NA	1	0	0	0	1	0	0	NA	NA	1	1	1	1	NA
0.0598958	Chr01_36613236	Chr01	36613236	ATG	A	NA	NA	0	NA	0	NA	0	0	0	0	0	1	1	0	0	0	0	NA	0	0	0	0	0	0	0	0	0	0	NA	NA	1	0	0	0	1	0	0	NA	NA	1	1	1	1	NA
0.0677083	Chr01_36613240	Chr01	36613240	G	A	NA	NA	0	NA	0	NA	0	0	0	0	0	1	1	0	0	0	0	NA	0	0	0	0	0	0	0	0	0	0	NA	NA	1	0	0	0	1	0	0	NA	NA	1	1	1	1	NA
0.0625	Chr01_36613246	Chr01	36613246	T	A	NA	NA	0	NA	0	NA	0	0	0	0	0	0	0	0	0	0	0	NA	0	0	0	2	2	2	1	0	0	0	NA	NA	0	0	0	0	1	0	0	NA	NA	0	0	0	0	NA
0.0233161	Chr01_36613258	Chr01	36613258	G	A	NA	NA	0	NA	0	NA	0	0	0	0	0	0	0	0	0	0	0	NA	0	0	0	0	2	2	0	0	0	0	NA	0	0	0	0	0	0	0	0	NA	NA	0	0	0	0	NA
0.0219512	Chr01_36643803	Chr01	36643803	A	G	0	NA	0	0	0	0	0	0	0	0	0	0	0	0	0	NA	0	NA	0	0	0	0	NA	NA	0	NA	0	0	0	0	0	0	0	0	0	0	NA	0	0	0	0	NA	1	NA
0.0365854	Chr01_36643817	Chr01	36643817	G	A	0	NA	0	0	0	0	0	0	0	0	0	0	0	0	0	NA	0	NA	0	0	0	2	NA	NA	2	NA	0	0	0	0	0	0	0	0	0	0	NA	0	0	0	0	NA	0	NA
0.0804878	Chr01_36643818	Chr01	36643818	C	A	0	NA	0	0	0	0	1	0	0	0	0	0	0	0	0	NA	0	NA	0	0	1	0	NA	NA	0	NA	0	1	0	0	0	1	0	0	1	0	NA	0	0	1	0	NA	0	NA
0.262255	Chr01_36643826	Chr01	36643826	A	G	0	NA	0	0	1	0	1	1	0	0	1	1	1	1	0	NA	0	NA	1	1	1	1	NA	NA	0	NA	0	0	1	1	0	1	0	0	1	1	NA	1	0	1	NA	NA	1	NA
0.232843	Chr01_36643828	Chr01	36643828	TA	T	0	NA	0	0	1	0	1	1	0	0	1	1	1	1	0	NA	0	NA	1	1	1	1	NA	NA	0	NA	0	0	1	1	0	1	0	0	1	1	NA	1	0	1	NA	NA	1	NA
0.230392	Chr01_36643829	Chr01	36643829	A	*	0	NA	0	0	1	0	1	1	0	0	1	1	1	1	0	NA	0	NA	1	1	1	1	NA	NA	0	NA	0	0	1	1	0	1	0	0	1	1	NA	1	0	1	NA	NA	1	NA
0.0318627	Chr01_36643829	Chr01	36643829	A	C	0	NA	0	0	0	0	0	0	0	0	0	0	0	0	0	NA	0	NA	0	0	0	0	NA	NA	0	NA	0	0	0	0	0	0	0	0	0	0	NA	0	0	0	NA	NA	0	NA
0.242574	Chr01_36643834	Chr01	36643834	A	T	0	NA	0	0	1	0	1	1	0	0	1	1	1	1	0	NA	0	NA	1	1	1	1	NA	NA	0	NA	0	0	1	1	0	1	0	0	1	1	NA	1	0	1	NA	NA	1	NA
0.24505	Chr01_36643835	Chr01	36643835	A	T	0	NA	0	0	1	0	1	1	0	0	1	1	1	1	0	NA	0	NA	1	1	1	1	NA	NA	0	NA	0	0	1	1	0	1	0	0	1	1	NA	1	0	1	NA	NA	1	NA
0.052381	Chr01_36769648	Chr01	36769648	G	C	NA	NA	0	0	0	0	0	0	0	0	0	0	0	NA	0	0	0	NA	0	0	0	0	2	2	2	2	0	0	0	0	0	0	0	0	0	0	1	0	NA	1	0	0	0	NA
0.064433	Chr01_36874083	Chr01	36874083	T	C	0	0	0	NA	0	0	0	0	0	0	0	0	0	0	0	NA	0	NA	0	0	0	2	2	2	NA	2	0	0	NA	NA	0	0	0	NA	0	0	0	NA	0	1	NA	0	0	0
0.0307692	Chr01_36874091	Chr01	36874091	A	G	0	0	0	NA	0	0	0	0	0	0	0	0	0	0	0	NA	0	NA	0	0	0	0	2	2	NA	2	0	0	NA	NA	0	0	0	0	0	0	0	NA	0	1	NA	0	0	0
0.027907	Chr01_36896098	Chr01	36896098	A	C	0	0	0	0	0	0	NA	NA	0	0	0	0	0	0	0	NA	0	0	0	0	0	1	0	0	2	0	0	0	0	0	0	0	0	0	0	0	0	0	0	0	0	0	0	NA
0.0209302	Chr01_36896114	Chr01	36896114	A	T	0	0	0	1	0	0	NA	NA	0	0	0	0	0	0	0	NA	0	0	0	0	0	0	0	0	0	0	0	0	0	0	0	0	0	0	0	0	0	0	0	0	0	0	0	NA
0.0441176	Chr01_36934476	Chr01	36934476	A	T	NA	NA	0	0	0	0	0	0	0	0	0	0	0	NA	0	0	0	0	0	0	0	0	0	0	0	1	1	0	1	0	0	0	0	0	0	0	0	0	0	0	0	0	0	NA
0.0343137	Chr01_36934479	Chr01	36934479	G	A	NA	NA	0	0	0	0	0	0	0	0	0	0	0	NA	0	0	0	0	0	0	0	0	0	0	0	1	1	1	1	0	0	0	0	0	0	0	0	0	0	0	0	0	0	NA
0.0255102	Chr01_36939866	Chr01	36939866	A	AATGTGATATTACTTTGAT	0	0	0	NA	0	1	0	0	1	0	0	0	0	0	0	NA	0	NA	0	0	0	0	NA	0	NA	NA	0	0	0	0	0	0	0	0	0	0	0	0	NA	0	0	NA	0	0
0.0204082	Chr01_36939866	Chr01	36939866	A	T	0	0	0	NA	0	0	0	0	0	1	0	1	0	0	0	NA	0	NA	0	0	0	0	NA	0	NA	NA	0	0	0	0	0	0	0	0	0	0	0	0	NA	0	0	NA	0	0
0.0979381	Chr01_36939874	Chr01	36939874	T	A	0	0	0	NA	0	1	0	0	1	1	0	1	0	0	0	NA	0	NA	0	0	0	1	NA	0	NA	NA	0	0	0	0	0	0	1	0	0	0	0	0	NA	0	NA	NA	0	0
0.0336788	Chr01_36939881	Chr01	36939881	T	G	0	0	0	NA	0	0	0	0	1	1	0	0	0	0	0	NA	0	NA	0	0	0	0	NA	0	NA	NA	0	0	0	0	0	0	0	0	0	0	0	0	NA	0	NA	NA	0	0
0.0751295	Chr01_36939883	Chr01	36939883	T	C	0	0	0	NA	0	0	0	0	1	1	0	0	0	0	1	NA	0	NA	0	0	0	0	NA	0	NA	NA	0	0	0	0	0	0	1	0	0	0	0	0	NA	0	NA	NA	0	0
0.0340314	Chr01_36939892	Chr01	36939892	T	TA	0	0	0	NA	0	0	0	0	0	0	0	0	0	0	0	NA	0	NA	0	0	0	0	NA	0	NA	0	0	0	NA	0	0	0	0	0	0	0	0	NA	NA	0	NA	NA	0	0
0.0366492	Chr01_36939895	Chr01	36939895	C	T	0	0	0	NA	0	0	0	0	0	0	0	0	0	0	0	NA	0	NA	0	0	0	0	NA	0	NA	0	0	0	NA	0	0	1	0	0	0	0	0	NA	NA	0	NA	NA	0	0
0.0984043	Chr01_36939899	Chr01	36939899	T	G	0	0	0	NA	0	0	0	0	0	0	1	0	0	0	1	NA	1	NA	0	0	0	0	NA	0	NA	0	1	1	NA	0	1	0	1	0	0	1	0	NA	NA	0	NA	NA	0	0
0.0279188	Chr01_37011548	Chr01	37011548	T	G	0	NA	0	NA	0	0	0	0	0	0	0	0	0	0	0	NA	0	0	0	0	0	0	0	0	1	0	0	0	0	0	0	0	0	0	0	0	0	NA	0	NA	NA	NA	0	NA
0.0223881	Chr01_37011555	Chr01	37011555	A	G	0	NA	0	NA	0	0	0	0	0	0	0	0	0	0	0	NA	0	0	0	0	0	0	0	0	1	0	0	0	0	0	0	0	0	0	0	0	0	NA	0	NA	0	NA	0	NA
0.0247525	Chr01_37011565	Chr01	37011565	G	T	0	NA	0	NA	0	0	0	0	0	0	0	0	0	NA	0	NA	0	0	0	0	1	0	0	0	0	0	0	0	0	0	0	0	0	1	0	0	0	NA	0	NA	0	NA	0	NA
0.0625	Chr01_37011584	Chr01	37011584	T	C	0	0	0	NA	0	0	0	0	0	0	0	0	0	0	0	NA	0	NA	0	0	0	2	1	2	2	2	0	0	NA	0	0	0	0	0	0	0	1	NA	0	NA	NA	NA	0	NA
0.0353982	Chr01_37197788	Chr01	37197788	T	G	0	0	0	0	0	0	0	0	0	0	0	0	0	0	0	0	0	0	0	0	0	2	NA	NA	2	NA	0	0	0	0	0	0	0	0	0	0	0	0	0	0	0	0	0	0
0.0951327	Chr01_37197833	Chr01	37197833	G	A	0	0	0	0	0	1	0	0	0	0	0	0	0	0	0	0	0	0	0	0	0	0	NA	NA	0	NA	0	0	0	0	0	0	1	1	0	0	0	1	1	1	0	0	1	0
0.042735	Chr01_37264584	Chr01	37264584	ACTAGTG	A	0	0	0	0	1	1	0	0	0	0	1	0	0	0	0	0	1	1	0	1	0	0	0	1	0	0	0	0	0	0	0	0	0	0	0	0	0	0	0	0	0	1	0	0
0.025641	Chr01_37264586	Chr01	37264586	T	*	0	0	0	0	1	1	0	0	0	0	1	0	0	0	0	0	0	1	0	1	0	0	0	0	0	0	0	0	0	0	0	0	0	0	0	0	0	0	0	0	0	0	0	0
0.331197	Chr01_37264586	Chr01	37264586	TAGTGCA	T	1	1	1	1	0	0	0	1	1	0	0	0	1	1	0	1	1	0	1	0	1	0	0	1	1	0	1	1	1	1	0	1	1	1	0	0	0	0	0	1	0	1	1	0
0.354701	Chr01_37264590	Chr01	37264590	G	*	1	1	1	1	1	1	0	1	1	0	1	0	1	1	0	1	1	1	1	1	1	0	0	1	1	0	1	1	1	1	0	1	1	1	0	0	0	0	0	1	0	1	1	0
0.339912	Chr01_37264592	Chr01	37264592	A	*	1	1	1	1	0	0	0	1	1	0	0	0	1	1	0	1	1	1	1	0	1	0	0	1	1	0	1	1	1	1	0	1	1	1	0	0	0	0	0	1	0	1	1	NA
0.385321	Chr01_37264598	Chr01	37264598	C	T	1	1	1	1	1	0	0	1	1	0	0	0	1	1	0	1	1	1	1	0	1	0	0	1	1	NA	1	1	1	1	0	1	1	1	0	0	NA	0	1	1	0	1	1	NA
0.385321	Chr01_37264599	Chr01	37264599	A	G	1	1	1	1	1	0	0	1	1	0	0	0	1	1	0	1	1	1	1	0	1	0	0	1	1	NA	1	1	1	1	0	1	1	1	0	0	NA	0	1	1	0	1	1	NA
0.365639	Chr01_37265471	Chr01	37265471	A	T	1	0	0	1	1	1	0	0	1	1	1	0	1	1	1	1	0	1	1	1	1	1	NA	NA	1	0	0	1	1	1	0	1	1	0	1	1	1	1	0	1	1	1	1	0
0.212389	Chr01_37265478	Chr01	37265478	T	A	1	0	1	1	0	1	1	0	0	0	0	0	1	0	0	1	1	1	0	0	1	0	NA	NA	1	NA	0	1	1	0	1	1	0	0	0	0	1	1	1	1	1	0	0	0
0.0528634	Chr01_37265492	Chr01	37265492	T	C	0	0	1	0	0	0	0	0	0	0	0	0	0	0	0	1	0	0	0	0	0	0	NA	0	0	NA	0	0	1	0	0	0	0	1	0	0	0	0	0	0	0	0	0	0
0.0502183	Chr01_37265521	Chr01	37265521	T	A	0	0	0	0	0	0	0	0	0	0	0	0	0	0	0	0	0	0	0	0	0	2	NA	2	2	0	0	0	0	0	0	0	0	0	0	0	1	0	0	1	0	0	0	0
0.0220588	Chr01_37278691	Chr01	37278691	A	G	0	0	0	NA	0	0	0	0	0	0	0	0	0	0	0	NA	0	NA	0	0	0	2	NA	NA	NA	NA	0	0	0	0	0	0	0	0	0	0	0	0	0	0	NA	0	0	0
0.0255102	Chr01_37297502	Chr01	37297502	T	C	0	0	0	NA	0	0	0	0	0	0	0	0	0	0	0	0	0	0	0	0	NA	2	0	0	NA	0	0	0	0	0	0	0	0	0	0	0	0	0	0	0	NA	NA	0	0
0.0228426	Chr01_37297559	Chr01	37297559	A	T	0	0	0	NA	0	0	0	0	0	0	0	0	0	0	0	0	0	0	0	0	NA	0	2	2	NA	2	0	0	0	0	0	0	0	0	0	0	0	0	0	0	NA	NA	0	0
0.0388601	Chr01_37312052	Chr01	37312052	A	G	0	0	0	NA	0	0	0	0	0	0	0	NA	0	0	0	NA	0	0	0	0	0	1	NA	NA	2	NA	0	0	0	0	0	0	0	0	0	0	0	NA	0	1	NA	NA	0	0
0.026178	Chr01_37312086	Chr01	37312086	T	C	NA	0	0	NA	0	0	0	0	0	0	0	NA	0	0	0	NA	0	0	0	0	0	0	NA	NA	0	NA	0	0	0	0	1	0	0	0	0	0	0	NA	0	0	NA	NA	0	NA
0.0361991	Chr01_37359177	Chr01	37359177	TACATAACATACTTCATGG	T	0	0	1	NA	0	0	0	0	0	0	0	0	0	NA	0	0	0	0	0	0	0	0	0	0	0	0	0	0	0	0	0	0	0	0	0	0	0	0	0	0	NA	1	0	NA
0.0429864	Chr01_37359180	Chr01	37359180	A	*	0	1	1	NA	0	0	0	0	0	0	0	0	0	NA	0	0	0	0	0	0	0	0	0	0	0	0	0	0	0	0	0	0	0	0	0	0	0	0	0	0	NA	1	0	NA
0.0452489	Chr01_37359182	Chr01	37359182	A	*	0	1	1	NA	0	0	0	0	0	0	0	0	0	NA	0	0	0	0	0	0	0	0	0	0	0	0	0	0	0	0	0	0	0	0	0	0	0	0	0	0	NA	1	0	NA
0.0366492	Chr01_37374132	Chr01	37374132	C	T	NA	NA	0	NA	0	0	0	0	0	0	0	0	0	0	0	NA	0	NA	0	0	0	0	2	2	0	2	0	0	NA	0	0	0	0	0	0	0	0	NA	0	1	NA	NA	0	NA
0.0257732	Chr01_37391568	Chr01	37391568	G	T	0	0	0	NA	0	1	0	0	0	0	0	0	0	0	1	NA	NA	NA	0	0	0	0	NA	0	0	0	0	0	NA	0	0	0	0	0	0	0	0	0	0	0	NA	0	NA	0
0.0265487	Chr01_37401764	Chr01	37401764	A	G	0	0	0	0	0	0	0	0	0	0	0	0	0	0	0	0	0	0	0	0	0	NA	NA	NA	NA	NA	0	0	0	0	0	0	0	0	0	0	0	0	0	0	0	0	0	NA
0.0259067	Chr01_37444126	Chr01	37444126	G	A	0	NA	0	NA	0	NA	0	0	0	0	0	NA	0	NA	0	NA	0	NA	0	0	0	0	2	2	NA	2	0	0	NA	0	0	0	0	0	0	0	0	0	0	0	0	NA	0	0
0.146226	Chr01_37476964	Chr01	37476964	T	A	0	1	0	0	0	0	1	0	1	1	1	0	1	0	1	NA	0	0	1	0	1	NA	NA	NA	NA	NA	0	0	1	0	0	0	0	0	0	1	0	0	0	0	0	NA	0	0
0.0227273	Chr01_37477035	Chr01	37477035	A	G	0	0	0	0	0	0	0	0	0	0	0	0	0	0	0	1	0	0	0	0	0	NA	0	0	NA	0	0	0	0	0	0	0	0	0	0	0	0	0	0	0	0	0	0	NA
0.0522388	Chr01_37477076	Chr01	37477076	G	A	NA	NA	0	0	0	0	0	NA	0	0	0	0	0	0	0	0	0	0	0	0	0	NA	0	0	NA	0	1	1	0	0	0	0	0	0	1	0	0	0	NA	0	NA	0	0	NA
0.0522388	Chr01_37477077	Chr01	37477077	T	A	NA	NA	0	0	0	0	0	NA	0	0	0	0	0	0	0	0	0	0	0	0	0	NA	0	0	NA	0	1	1	0	0	0	0	0	0	1	0	0	0	NA	0	NA	0	0	NA
0.0696517	Chr01_37477082	Chr01	37477082	T	A	NA	NA	0	0	0	0	0	NA	0	0	0	1	0	1	0	0	1	0	0	0	1	NA	0	0	NA	0	1	1	0	0	0	0	0	0	1	0	0	0	NA	0	NA	0	0	NA
0.0725	Chr01_37477083	Chr01	37477083	GATA	G	NA	NA	0	0	0	0	0	NA	0	0	0	1	0	1	0	0	1	0	0	0	1	NA	0	0	NA	0	1	1	0	0	0	0	0	0	1	0	0	0	NA	0	NA	0	0	NA
0.0203046	Chr01_37477090	Chr01	37477090	C	T	NA	NA	0	0	0	0	0	NA	0	0	0	0	0	0	0	0	0	0	0	0	0	NA	1	2	NA	2	0	0	0	0	0	0	0	0	0	0	0	0	NA	0	NA	0	0	NA
0.071066	Chr01_37477091	Chr01	37477091	A	T	NA	NA	0	0	0	0	0	NA	0	0	0	1	0	1	0	0	1	0	0	0	1	NA	0	0	NA	0	1	1	0	0	0	0	0	0	1	0	0	0	NA	0	NA	0	0	NA
0.0284974	Chr01_37499457	Chr01	37499457	T	A	0	1	0	NA	0	0	0	0	0	0	0	0	0	0	0	0	0	0	0	0	0	1	NA	NA	0	NA	0	0	1	0	0	0	1	0	0	0	NA	0	0	0	0	0	0	0
0.0487805	Chr01_37501535	Chr01	37501535	T	C	0	0	0	NA	0	0	0	0	0	0	0	0	0	0	0	NA	0	NA	0	0	NA	2	NA	NA	2	2	0	0	NA	0	0	0	0	0	0	0	0	0	0	1	0	NA	0	0
0.0382775	Chr01_37501581	Chr01	37501581	A	G	0	0	0	NA	0	0	0	0	0	0	0	0	0	0	0	NA	0	NA	0	0	0	2	NA	NA	2	0	0	0	NA	0	0	0	0	0	0	0	0	0	0	1	NA	0	0	0
0.025974	Chr01_37615532	Chr01	37615532	G	A	0	NA	0	0	0	0	0	NA	0	0	0	0	0	0	0	0	0	0	0	0	0	1	0	0	0	0	0	0	0	0	0	0	0	0	0	0	0	0	0	0	0	0	0	0
0.0647321	Chr01_37618471	Chr01	37618471	C	A	0	0	0	0	1	0	0	0	0	0	0	0	0	0	1	1	1	NA	0	0	1	1	NA	NA	0	NA	0	1	0	0	1	1	0	0	0	0	0	0	0	0	0	0	0	0
0.369565	Chr01_37618473	Chr01	37618473	G	A	1	0	1	1	1	1	1	1	1	0	1	1	1	1	1	1	0	0	1	1	1	0	NA	NA	0	NA	1	0	1	1	1	1	1	1	1	1	1	1	1	0	0	1	1	1
0.026087	Chr01_37618479	Chr01	37618479	A	C	0	1	0	0	0	0	0	0	0	0	0	0	0	0	0	0	0	0	0	0	0	0	NA	NA	0	NA	0	0	0	0	0	0	0	0	0	0	0	0	0	0	0	0	0	0
0.0264317	Chr01_37618535	Chr01	37618535	C	T	1	1	0	0	0	0	0	0	0	1	0	0	0	1	0	0	0	0	0	0	0	0	NA	NA	0	NA	0	0	0	0	0	0	0	0	0	0	0	0	0	0	NA	0	0	0
0.0206422	Chr01_37618576	Chr01	37618576	G	A	0	0	0	1	0	0	0	0	0	0	0	0	0	0	0	0	0	0	0	1	0	0	0	0	0	0	0	0	0	0	0	0	0	0	0	0	0	0	NA	0	NA	0	0	0
0.0229358	Chr01_37618576	Chr01	37618576	G	T	0	0	0	0	0	0	0	0	0	0	0	0	0	0	0	1	0	0	0	0	0	0	0	0	0	0	0	0	1	0	0	0	0	0	0	0	0	0	NA	0	NA	0	0	0
0.115023	Chr01_37618582	Chr01	37618582	G	A	0	0	0	0	0	0	0	0	1	0	0	1	0	0	0	1	1	0	0	1	1	0	0	0	1	0	0	1	1	1	0	0	1	0	0	0	1	0	NA	0	NA	1	0	0
0.0379147	Chr01_37618584	Chr01	37618584	T	A	0	0	0	0	0	0	0	0	1	0	0	0	0	0	0	0	0	0	0	1	1	0	0	0	0	0	0	0	0	0	0	0	0	0	0	0	0	0	NA	0	NA	NA	0	0
0.0338164	Chr01_37618590	Chr01	37618590	A	C	0	NA	0	0	0	0	0	0	1	0	0	0	0	0	0	0	0	0	0	1	1	0	0	0	0	0	0	0	0	0	0	0	0	0	0	0	0	0	NA	0	NA	NA	0	0
0.398964	Chr01_37618627	Chr01	37618627	T	A	NA	NA	0	NA	1	1	0	1	1	1	1	1	0	0	1	0	1	1	1	1	1	1	2	2	1	2	0	1	0	1	0	0	1	0	1	0	1	0	NA	1	NA	NA	1	0
0.0235602	Chr01_37618630	Chr01	37618630	A	G	NA	NA	0	NA	0	0	0	0	0	0	0	0	0	0	0	0	0	0	0	0	0	1	0	0	1	0	0	0	0	0	0	0	0	0	0	0	0	0	NA	1	NA	NA	0	0
0.0236842	Chr01_37618634	Chr01	37618634	G	A	NA	NA	0	NA	0	0	0	0	0	0	0	0	0	0	0	0	0	0	0	0	0	0	0	0	0	0	1	0	0	0	0	0	0	1	0	0	0	0	NA	0	NA	NA	0	0
0.0318182	Chr01_37647978	Chr01	37647978	CATATAAA	C	0	NA	0	0	0	0	0	0	1	0	0	0	0	NA	0	0	0	0	0	0	0	0	NA	NA	0	NA	0	0	0	0	0	0	1	0	0	0	0	0	0	1	0	0	0	NA
0.0321101	Chr01_37647982	Chr01	37647982	T	*	0	NA	0	0	0	0	0	0	1	0	0	0	0	NA	0	0	0	0	0	0	0	0	NA	NA	0	NA	0	0	0	0	0	0	1	0	0	0	0	0	0	1	0	0	0	NA
0.0366972	Chr01_37647983	Chr01	37647983	A	*	0	NA	0	0	0	0	0	0	1	0	0	0	0	NA	0	0	0	0	0	0	0	0	NA	NA	0	NA	0	0	0	1	0	0	1	0	0	0	0	0	0	1	0	0	0	NA
0.0366972	Chr01_37647984	Chr01	37647984	A	*	0	NA	0	0	0	0	0	0	1	0	0	0	0	NA	0	0	0	0	0	0	0	0	NA	NA	0	NA	0	0	0	1	0	0	1	0	0	0	0	0	0	1	0	0	0	NA
0.0321101	Chr01_37647985	Chr01	37647985	A	*	0	NA	0	0	0	0	0	0	1	0	0	0	0	NA	0	0	0	0	0	0	0	0	NA	NA	0	NA	0	0	0	0	0	0	1	0	0	0	0	0	0	1	0	0	0	NA
0.0639269	Chr01_37647992	Chr01	37647992	TA	T	0	NA	0	0	0	1	0	0	1	0	0	0	1	NA	0	0	0	0	0	0	0	0	NA	NA	0	NA	0	0	0	1	0	0	1	0	0	0	0	0	0	1	0	1	0	NA
0.0639269	Chr01_37647993	Chr01	37647993	A	*	0	NA	0	0	0	1	0	0	1	0	0	0	1	NA	0	0	0	0	0	0	0	0	NA	NA	0	NA	0	0	0	1	0	0	1	0	0	0	0	0	0	1	0	1	0	NA
0.0613636	Chr01_37647996	Chr01	37647996	T	A	0	NA	0	0	0	1	0	0	1	0	0	0	1	0	0	0	0	0	0	0	0	0	NA	NA	0	NA	0	0	0	1	0	0	1	0	0	0	0	0	0	1	0	1	0	NA
0.0639269	Chr01_37647998	Chr01	37647998	C	CT	0	NA	0	0	0	1	0	0	1	0	0	0	1	0	0	0	0	0	0	0	0	0	NA	NA	0	NA	0	0	0	1	0	0	1	0	0	0	0	0	0	1	0	1	0	NA
0.0202703	Chr01_37648008	Chr01	37648008	A	T	0	NA	0	1	0	0	0	0	0	0	0	0	0	0	0	0	0	0	0	0	0	0	NA	NA	0	NA	0	0	0	0	0	0	0	0	0	0	0	0	0	0	0	0	0	NA
0.0424107	Chr01_37744332	Chr01	37744332	A	C	0	1	0	0	0	0	0	0	0	1	0	0	0	0	0	0	0	NA	0	0	0	0	0	0	0	NA	0	0	0	0	0	0	0	0	0	1	0	0	0	0	NA	0	0	NA
0.0524017	Chr01_37744390	Chr01	37744390	T	A	0	0	0	0	0	0	0	0	0	0	0	0	0	0	0	0	0	0	0	0	0	2	2	2	2	0	0	0	0	0	0	0	0	0	0	0	0	0	0	0	0	0	1	0
0.0393013	Chr01_37744393	Chr01	37744393	GTAACTTCATATTACACTTTAAGACTCCTAACATTAGCTATTTA	G	0	0	0	0	0	0	0	0	0	0	0	0	0	0	0	0	0	0	0	0	1	0	0	0	0	0	0	0	0	0	0	0	0	0	1	0	0	0	0	0	0	0	0	0
0.0371179	Chr01_37744404	Chr01	37744404	T	*	0	0	0	0	0	0	0	0	0	0	0	0	0	0	0	0	0	0	0	0	0	0	0	0	0	0	0	0	0	0	0	0	0	0	1	0	0	0	0	0	0	0	0	0
0.0371179	Chr01_37744414	Chr01	37744414	A	*	0	0	0	0	0	0	0	0	0	0	0	0	0	0	0	0	0	0	0	0	0	0	0	0	0	0	0	0	0	0	0	0	0	0	1	0	0	0	0	0	0	0	0	0
0.0371179	Chr01_37744415	Chr01	37744415	G	*	0	0	0	0	0	0	0	0	0	0	0	0	0	0	0	0	0	0	0	0	0	0	0	0	0	0	0	0	0	0	0	0	0	0	1	0	0	0	0	0	0	0	0	0
0.0349345	Chr01_37744418	Chr01	37744418	T	*	0	0	0	0	0	0	0	0	0	0	0	0	0	0	0	0	0	0	0	0	0	0	0	0	0	0	0	0	0	0	0	0	0	0	1	0	0	0	0	0	0	0	0	0
0.126638	Chr01_37744418	Chr01	37744418	T	C	1	0	0	0	1	0	0	0	0	0	1	0	0	0	0	0	1	1	0	0	0	0	0	0	0	0	0	1	0	1	0	0	1	1	0	0	0	1	1	0	0	0	0	0
0.0283843	Chr01_37744422	Chr01	37744422	A	*	0	0	0	0	0	0	0	0	0	0	0	0	0	0	0	0	0	0	0	0	0	0	0	0	0	0	0	0	0	0	0	0	0	0	1	0	0	0	0	0	0	0	0	0
0.242358	Chr01_37744422	Chr01	37744422	A	AC	1	0	0	0	1	1	0	1	1	1	1	0	0	1	0	0	1	1	1	0	1	0	0	0	0	0	0	1	0	1	0	0	1	1	0	0	1	0	1	0	0	1	1	0
0.0221239	Chr01_37744430	Chr01	37744430	C	*	0	0	0	0	0	0	0	0	0	0	0	0	0	0	0	0	1	0	0	0	0	0	0	0	0	0	0	0	0	0	0	0	0	0	0	0	0	0	0	0	0	0	0	0
0.0243363	Chr01_37744431	Chr01	37744431	T	*	0	0	0	0	0	0	0	0	0	0	0	0	0	0	0	0	1	0	0	0	0	0	0	0	0	0	0	0	0	0	0	0	0	0	0	0	0	0	0	0	0	0	0	0
0.0530973	Chr01_37744431	Chr01	37744431	T	G	0	0	0	0	0	0	0	0	1	0	0	0	0	0	0	0	0	0	0	0	0	0	0	0	0	0	0	0	0	0	0	0	0	0	0	0	0	0	1	0	0	0	0	0
0.422222	Chr01_37744442	Chr01	37744442	T	A	1	1	1	1	1	1	1	1	1	1	1	1	1	0	1	1	1	1	1	1	1	0	1	1	NA	0	1	1	1	1	0	1	1	1	1	1	1	1	1	0	1	1	1	0
0.0241546	Chr01_37765016	Chr01	37765016	G	GGAA	NA	NA	0	NA	0	0	0	0	0	0	0	0	0	0	0	0	0	NA	0	0	0	0	0	0	1	NA	0	0	NA	0	0	1	0	0	0	0	0	0	NA	NA	NA	0	0	0
0.0522388	Chr01_37818728	Chr01	37818728	T	C	0	0	0	NA	0	0	0	0	0	0	0	0	0	0	0	NA	0	NA	0	0	0	2	NA	2	2	NA	0	0	NA	0	0	0	0	0	0	0	0	0	0	1	NA	0	0	0
0.0522388	Chr01_37818756	Chr01	37818756	A	T	0	0	0	NA	0	0	0	0	0	0	0	0	0	0	0	NA	0	NA	0	0	0	2	NA	2	2	NA	0	0	NA	0	0	0	0	0	0	0	0	0	0	1	NA	0	0	0
0.0201005	Chr01_37818953	Chr01	37818953	G	A	0	NA	0	NA	0	0	0	0	0	0	0	0	0	0	0	NA	0	NA	0	0	0	0	NA	NA	0	NA	0	0	NA	0	0	0	0	0	0	0	0	0	NA	0	NA	NA	0	0
0.0335052	Chr01_37860328	Chr01	37860328	C	A	0	NA	0	NA	0	0	0	NA	0	0	0	0	0	0	0	0	0	0	0	0	0	2	NA	NA	2	NA	0	0	0	0	0	0	0	NA	0	0	0	1	0	0	0	0	0	NA
0.035533	Chr01_37860333	Chr01	37860333	G	GA	0	NA	0	NA	0	0	0	NA	0	0	0	0	0	0	0	0	0	0	0	0	0	2	NA	NA	2	NA	0	0	0	0	0	0	0	NA	0	0	0	1	0	0	0	0	0	NA
0.173575	Chr01_37860379	Chr01	37860379	A	C	0	NA	1	NA	0	1	0	0	0	0	0	0	0	0	1	1	1	NA	0	1	1	0	NA	NA	0	NA	0	0	NA	1	0	0	0	0	0	0	0	0	NA	1	NA	NA	1	NA
0.173575	Chr01_37860380	Chr01	37860380	A	T	0	NA	1	NA	0	1	0	0	0	0	0	0	0	0	1	1	1	NA	0	1	1	0	NA	NA	0	NA	0	0	NA	1	0	0	0	0	0	0	0	0	NA	1	NA	NA	1	NA
0.176166	Chr01_37860386	Chr01	37860386	A	G	0	NA	1	NA	0	1	0	0	0	0	0	0	0	0	1	1	1	NA	0	1	1	0	NA	NA	0	NA	0	0	NA	1	0	0	0	0	0	0	0	0	NA	1	NA	NA	1	NA
0.176166	Chr01_37860387	Chr01	37860387	C	T	0	NA	1	NA	0	1	0	0	0	0	0	0	0	0	1	1	1	NA	0	1	1	0	NA	NA	0	NA	0	0	NA	1	0	0	0	0	0	0	0	0	NA	1	NA	NA	1	NA
0.0492611	Chr01_37996017	Chr01	37996017	T	A	0	0	0	NA	0	0	0	0	0	0	0	0	0	0	0	0	0	NA	0	0	0	2	2	NA	2	2	0	0	0	0	0	0	0	0	0	0	0	0	0	1	NA	0	0	0
0.0846561	Chr01_37996081	Chr01	37996081	C	T	1	0	0	NA	0	0	1	0	0	0	0	1	0	NA	0	NA	0	NA	0	0	0	1	NA	NA	0	NA	0	0	NA	0	0	1	1	0	0	0	0	NA	0	NA	0	NA	0	NA
0.0680628	Chr01_38026385	Chr01	38026385	T	G	0	NA	0	NA	0	0	0	NA	0	0	0	0	0	0	0	NA	0	0	0	0	0	2	2	2	2	2	0	0	0	0	0	0	0	NA	NA	0	1	0	0	0	NA	NA	0	0
0.0204082	Chr01_38157776	Chr01	38157776	T	A	NA	NA	0	NA	0	0	0	0	0	0	0	0	0	0	0	NA	1	NA	0	0	0	NA	0	0	NA	0	0	0	NA	NA	0	0	1	NA	0	0	0	0	NA	0	NA	NA	1	NA
0.0206186	Chr01_38157779	Chr01	38157779	G	GT	NA	NA	0	NA	0	0	0	0	0	0	0	0	0	0	0	NA	1	NA	0	0	0	NA	NA	NA	NA	0	0	0	NA	NA	0	0	1	NA	0	0	0	0	NA	0	NA	NA	1	NA
0.0283019	Chr01_38188403	Chr01	38188403	C	G	0	NA	0	0	0	0	0	0	0	0	0	0	0	0	0	0	0	NA	0	0	0	NA	NA	NA	NA	NA	0	0	NA	0	0	0	0	0	0	0	1	0	0	1	NA	0	0	0
0.175355	Chr01_38188446	Chr01	38188446	T	A	0	NA	0	0	0	0	0	0	0	0	0	0	0	0	0	0	0	NA	0	0	2	NA	NA	NA	NA	NA	0	0	NA	NA	1	0	0	0	0	0	0	0	0	0	NA	0	0	0
0.17619	Chr01_38188461	Chr01	38188461	C	T	0	NA	0	0	0	0	0	0	0	0	0	0	0	0	0	0	0	NA	0	0	2	NA	NA	NA	NA	NA	0	0	NA	NA	1	0	0	0	0	0	0	0	0	0	NA	0	0	0
0.0389908	Chr01_38200623	Chr01	38200623	G	T	0	0	0	NA	0	0	0	0	0	0	0	0	0	0	1	0	0	0	1	0	1	NA	NA	0	NA	NA	0	0	0	0	0	0	0	0	0	0	0	0	0	0	0	0	0	NA
0.0321782	Chr01_38216604	Chr01	38216604	G	A	0	0	0	NA	0	0	0	0	0	0	0	0	0	0	0	0	0	NA	0	0	0	2	0	0	2	0	0	0	NA	NA	0	0	0	0	0	0	0	0	0	0	NA	0	0	NA
0.0445026	Chr01_38363286	Chr01	38363286	T	G	NA	NA	0	NA	0	0	0	0	0	0	0	0	0	NA	0	0	0	0	0	0	0	2	0	NA	1	2	0	0	0	0	0	0	0	0	0	0	1	NA	NA	1	0	0	0	NA
0.0265487	Chr01_38363311	Chr01	38363311	TA	T	0	NA	0	0	0	0	0	0	0	0	0	0	0	0	0	0	0	0	0	0	0	2	0	0	2	NA	0	0	0	0	0	0	0	0	0	0	0	0	0	0	0	0	0	0
0.205752	Chr01_38363313	Chr01	38363313	C	A	0	NA	0	0	1	1	0	0	0	1	1	1	1	0	1	1	0	1	1	1	1	0	0	0	0	NA	0	0	1	1	0	1	1	1	1	0	1	0	1	0	0	1	1	0
0.184783	Chr01_38392966	Chr01	38392966	G	A	0	NA	0	0	0	1	0	0	1	1	1	0	0	1	1	0	0	0	0	1	0	0	0	1	1	0	1	0	1	0	0	0	0	0	0	0	0	0	0	0	1	1	0	NA
0.0343348	Chr01_38393047	Chr01	38393047	C	T	0	0	0	0	0	0	0	0	1	0	0	0	0	0	0	0	0	0	0	0	0	0	0	0	0	0	0	0	0	0	0	0	0	0	0	0	0	0	0	0	0	1	0	NA
0.0205479	Chr01_38393051	Chr01	38393051	T	A	0	0	0	0	0	0	0	0	0	0	0	0	0	0	0	0	0	0	0	0	NA	0	0	0	0	0	0	1	0	0	0	0	0	0	1	0	0	NA	NA	0	0	0	0	NA
0.0257732	Chr01_38396756	Chr01	38396756	T	A	0	NA	1	NA	0	0	0	0	0	0	0	NA	0	0	0	NA	0	NA	0	NA	0	0	0	0	0	0	0	NA	0	0	0	0	0	0	0	0	NA	NA	NA	0	NA	NA	0	0
0.0235602	Chr01_38396779	Chr01	38396779	T	C	0	NA	0	NA	0	0	0	0	0	0	0	NA	0	0	0	NA	0	NA	0	NA	0	0	2	2	0	2	0	NA	0	0	0	0	0	0	0	0	NA	NA	NA	0	NA	NA	0	0
0.163551	Chr01_38399792	Chr01	38399792	G	T	0	NA	0	NA	0	0	0	1	0	1	0	0	0	0	1	0	1	0	0	0	0	0	0	0	1	1	0	1	0	1	0	0	1	1	0	1	0	1	NA	0	0	0	1	0
0.0292683	Chr01_38399910	Chr01	38399910	T	C	0	NA	0	NA	0	0	0	0	0	0	0	0	0	0	0	0	0	NA	0	0	0	2	0	0	2	0	0	0	0	0	0	0	0	0	0	0	0	0	NA	0	0	NA	0	0
0.0220588	Chr01_38399915	Chr01	38399915	TATATGC	T	0	NA	0	NA	0	0	0	0	0	0	0	0	0	0	0	0	0	NA	0	0	0	1	0	0	2	0	0	0	0	0	0	0	0	0	0	0	0	0	NA	0	0	NA	0	0
0.0245098	Chr01_38399917	Chr01	38399917	T	*	0	NA	0	NA	0	0	0	0	0	0	0	0	0	0	0	0	0	NA	0	0	0	1	0	0	2	0	0	0	0	0	0	0	0	0	0	0	0	0	NA	0	0	NA	0	0
0.0260664	Chr01_38399919	Chr01	38399919	T	*	0	0	0	0	0	0	0	0	0	0	0	0	0	0	0	0	0	NA	0	0	0	2	0	0	2	0	0	0	0	0	0	0	0	0	0	0	0	0	NA	0	0	0	0	0
0.0261905	Chr01_38399920	Chr01	38399920	G	*	0	0	0	0	0	0	0	0	0	0	0	0	0	0	0	0	0	NA	0	0	0	2	0	0	2	0	0	0	0	0	0	0	0	0	0	0	0	0	NA	0	0	0	0	0
0.260684	Chr01_38400032	Chr01	38400032	T	C	1	0	0	0	0	1	0	1	0	1	0	0	0	0	1	1	0	1	0	1	0	0	1	0	0	0	0	0	1	1	0	1	1	1	0	0	0	1	1	0	NA	0	1	0
0.138889	Chr01_38400058	Chr01	38400058	A	T	0	1	0	0	1	1	1	0	1	1	0	1	0	0	0	1	1	0	1	0	0	0	0	0	0	0	1	0	0	0	0	1	0	1	0	0	0	1	0	0	NA	1	0	0
0.0576923	Chr01_38400059	Chr01	38400059	T	C	0	0	0	0	0	0	0	1	0	1	1	1	0	0	0	0	0	0	0	0	0	1	0	0	0	0	0	0	1	0	0	0	0	1	0	0	0	1	1	0	NA	0	0	0
0.145299	Chr01_38400062	Chr01	38400062	G	C	0	1	0	0	1	1	1	0	1	1	0	1	0	0	0	1	1	0	1	0	0	0	0	0	0	0	1	0	0	0	0	1	0	1	1	0	0	1	0	0	NA	1	0	0
0.155983	Chr01_38400065	Chr01	38400065	G	T	0	1	0	0	1	1	1	0	1	1	0	1	0	0	0	1	1	0	0	0	0	0	0	1	0	0	1	0	0	0	0	1	0	1	1	0	0	1	0	0	NA	1	0	0
0.153846	Chr01_38400066	Chr01	38400066	A	T	0	1	0	0	1	1	1	0	1	1	0	1	0	0	0	1	1	0	0	0	0	0	0	1	0	0	1	0	0	0	0	1	0	1	1	0	0	1	0	0	NA	1	0	0
0.168803	Chr01_38400072	Chr01	38400072	C	A	0	1	0	1	1	1	1	0	1	1	0	1	0	0	0	1	1	1	1	0	0	0	0	1	0	0	1	0	0	0	0	1	0	1	1	0	0	1	0	0	NA	1	0	0
0.211628	Chr01_38400083	Chr01	38400083	G	A	1	0	0	1	1	1	1	0	0	1	1	0	0	0	1	0	0	1	1	1	1	0	0	0	1	1	1	0	1	1	0	1	0	NA	0	0	1	1	0	0	NA	1	1	0
0.231343	Chr01_38400086	Chr01	38400086	TG	T	1	0	0	1	1	1	1	0	0	1	1	0	0	0	1	NA	0	1	1	1	1	0	0	0	1	1	1	0	1	1	0	1	0	NA	0	0	1	1	0	1	NA	1	1	0
0.231343	Chr01_38400087	Chr01	38400087	G	*	1	0	0	1	1	1	1	0	0	1	1	0	0	0	1	NA	0	1	1	1	1	0	0	0	1	1	1	0	1	1	0	1	0	NA	0	0	1	1	0	1	NA	1	1	0
0.0386473	Chr01_38416525	Chr01	38416525	T	G	0	0	0	NA	0	0	0	0	0	0	0	0	0	0	0	NA	0	NA	0	0	0	2	NA	0	2	NA	0	0	0	0	0	0	0	0	0	0	1	0	NA	0	0	0	0	0
0.027907	Chr01_38416623	Chr01	38416623	G	A	0	0	1	0	0	0	0	0	0	0	0	0	0	0	0	NA	0	NA	0	0	0	0	NA	NA	0	0	0	0	0	0	0	0	0	0	0	0	0	0	0	0	NA	0	1	0
0.027907	Chr01_38416625	Chr01	38416625	G	T	0	0	1	0	0	0	0	0	0	0	0	0	0	0	0	NA	0	NA	0	0	0	0	NA	NA	0	0	0	0	0	0	0	0	0	0	0	0	0	0	0	0	NA	0	1	0
0.186567	Chr01_38428628	Chr01	38428628	A	T	NA	1	0	1	1	0	0	0	0	1	1	0	1	1	1	NA	NA	0	0	0	NA	1	0	0	1	0	1	1	0	0	1	1	0	0	0	1	0	0	0	1	NA	NA	NA	0
0.0330189	Chr01_38474378	Chr01	38474378	A	G	0	0	0	NA	0	0	0	0	0	0	0	0	1	0	0	0	0	0	0	0	0	0	NA	0	NA	0	0	0	0	0	1	0	0	0	0	0	0	0	0	0	0	0	0	NA
0.0334928	Chr01_38474381	Chr01	38474381	AAAG	A	0	0	0	NA	0	0	0	0	0	0	0	0	1	0	0	0	0	0	0	0	0	0	NA	0	NA	0	0	0	0	0	1	0	0	0	0	0	0	NA	0	0	0	0	0	NA
0.0382775	Chr01_38474383	Chr01	38474383	A	*	0	0	0	NA	0	0	0	0	0	0	0	0	1	0	0	0	0	0	0	0	0	0	NA	0	NA	0	0	0	0	0	1	0	0	0	0	0	0	NA	0	0	0	0	0	NA
0.0334928	Chr01_38474384	Chr01	38474384	G	*	0	0	0	NA	0	0	0	0	0	0	0	0	1	0	0	0	0	0	0	0	0	0	NA	0	NA	0	0	0	0	0	1	0	0	0	0	0	0	NA	0	0	0	0	0	NA
0.0456731	Chr01_38474388	Chr01	38474388	C	A	NA	0	0	NA	1	0	1	0	0	0	0	0	1	0	0	0	0	0	0	1	0	0	NA	0	NA	0	0	1	0	0	0	0	0	0	0	0	0	NA	0	0	0	0	0	NA
0.0241546	Chr01_38474390	Chr01	38474390	ACTT	A	NA	0	0	NA	0	1	0	0	0	0	0	0	0	0	0	0	0	1	0	1	0	0	NA	0	NA	0	0	0	0	0	0	0	0	0	0	0	0	NA	0	0	0	0	0	NA
0.0341463	Chr01_38474392	Chr01	38474392	T	*	NA	0	0	NA	0	1	0	0	0	0	0	0	0	0	0	0	0	1	0	1	0	0	NA	0	NA	0	0	0	0	0	0	0	0	0	0	0	0	NA	0	0	0	0	0	NA
0.0341463	Chr01_38474393	Chr01	38474393	T	*	NA	0	0	NA	0	1	0	0	0	0	0	0	0	0	0	0	0	1	0	1	0	0	NA	0	NA	0	0	0	0	0	0	0	0	0	0	0	0	NA	0	0	0	0	0	NA
0.0376884	Chr01_38523095	Chr01	38523095	T	A	0	NA	0	0	0	0	0	NA	0	0	0	0	0	1	0	NA	0	NA	0	0	0	0	0	0	0	0	1	0	0	1	0	0	0	0	0	1	0	1	0	0	0	NA	0	0
0.0376884	Chr01_38523096	Chr01	38523096	G	C	0	NA	0	0	0	0	0	NA	0	0	0	0	0	1	0	NA	0	NA	0	0	0	0	0	0	0	0	1	0	0	1	0	0	0	0	0	1	0	1	0	0	0	NA	0	0
0.0376884	Chr01_38523097	Chr01	38523097	T	A	0	NA	0	0	0	0	0	NA	0	0	0	0	0	1	0	NA	0	NA	0	0	0	0	0	0	0	0	1	0	0	1	0	0	0	0	0	1	0	1	0	0	0	NA	0	0
0.023913	Chr01_38572417	Chr01	38572417	G	T	0	0	0	0	0	0	0	0	0	0	0	0	0	0	0	0	0	0	0	0	0	0	0	0	2	0	0	0	0	0	0	0	0	0	0	0	0	0	0	0	0	0	0	0
0.040201	Chr01_38801241	Chr01	38801241	T	G	NA	NA	0	NA	0	0	0	0	0	0	0	0	0	0	0	NA	0	NA	0	0	0	2	0	0	2	0	0	0	0	NA	0	0	0	0	0	0	0	NA	0	1	0	0	0	NA
0.0379147	Chr01_38821215	Chr01	38821215	T	G	0	0	0	0	0	1	0	0	0	0	0	0	0	0	0	0	0	0	0	0	0	0	NA	0	0	0	0	0	0	0	0	0	0	0	0	0	0	0	NA	0	0	0	0	NA
0.0236967	Chr01_38821221	Chr01	38821221	TC	T	0	0	0	0	0	1	0	0	0	0	0	0	0	0	0	0	0	0	0	0	0	0	NA	0	0	0	0	0	0	0	0	0	0	0	0	0	0	0	NA	0	0	0	0	NA
0.028436	Chr01_38821222	Chr01	38821222	C	*	0	0	0	0	0	1	0	0	0	0	0	0	0	0	0	0	0	0	0	0	0	0	NA	0	0	0	0	0	0	0	0	0	0	0	0	0	0	0	NA	0	0	0	0	NA
0.0236967	Chr01_38821223	Chr01	38821223	A	ATTGT	0	0	0	0	0	1	0	0	0	0	0	0	0	0	0	0	0	0	0	0	0	0	NA	0	0	0	0	0	0	0	0	0	0	0	0	0	0	0	NA	0	0	0	0	NA
0.0238095	Chr01_38821229	Chr01	38821229	T	TGA	0	0	0	0	0	1	0	0	0	0	0	0	0	0	0	0	0	0	0	0	0	0	NA	0	0	0	0	0	0	0	0	0	0	0	0	0	0	0	NA	0	0	0	0	NA
0.0261905	Chr01_38821231	Chr01	38821231	TTC	T	0	0	0	0	0	1	0	0	0	0	0	0	0	0	0	0	0	0	0	0	0	0	NA	0	0	0	0	0	0	0	0	0	0	0	0	0	0	0	NA	0	0	0	0	NA
0.0238095	Chr01_38821236	Chr01	38821236	A	G	0	0	1	0	0	0	0	0	0	0	0	0	0	0	0	0	0	0	0	1	0	0	NA	0	0	0	0	0	1	0	0	0	0	0	0	0	0	0	NA	0	0	0	0	NA
0.0261905	Chr01_38821238	Chr01	38821238	TAACA	T	0	0	0	0	0	1	0	0	0	0	0	0	0	0	0	0	0	0	0	0	0	0	NA	0	0	0	0	0	0	0	0	0	0	0	0	0	0	0	NA	0	0	0	0	NA
0.0261905	Chr01_38821242	Chr01	38821242	A	*	0	0	0	0	0	1	0	0	0	0	0	0	0	0	0	0	0	0	0	0	0	0	NA	0	0	0	0	0	0	0	0	0	0	0	0	0	0	0	NA	0	0	0	0	NA
0.0261905	Chr01_38821244	Chr01	38821244	T	TG	0	0	0	0	0	1	0	0	0	0	0	0	0	0	0	0	0	0	0	0	0	0	NA	0	0	0	0	0	0	0	0	0	0	0	0	0	0	0	NA	0	0	0	0	NA
0.0357143	Chr01_38821251	Chr01	38821251	C	A	0	0	1	0	0	1	0	0	0	0	0	0	0	0	0	0	0	0	0	0	0	0	NA	0	0	0	0	0	0	0	0	0	0	0	0	0	1	0	NA	0	0	0	0	NA
0.141148	Chr01_38821253	Chr01	38821253	ACTT	A	1	1	1	0	0	1	0	0	0	1	1	1	0	0	0	0	0	0	1	0	1	0	NA	0	1	0	0	0	0	0	0	0	0	0	0	0	1	0	NA	0	0	0	0	NA
0.0234742	Chr01_38821275	Chr01	38821275	A	C	0	0	0	0	0	0	0	1	0	0	0	0	0	0	0	0	0	0	0	0	0	0	0	0	0	1	0	0	0	1	0	0	0	0	0	0	0	0	NA	0	0	0	1	NA
0.167453	Chr01_38821281	Chr01	38821281	ACAATC	A	0	0	0	0	0	0	0	1	0	1	0	1	0	0	1	1	0	0	0	0	1	1	0	0	0	1	1	0	0	1	0	1	0	0	0	0	0	0	NA	0	0	1	1	NA
0.0598958	Chr01_38821313	Chr01	38821313	A	T	NA	0	0	NA	0	0	0	0	0	0	0	1	0	1	1	NA	0	0	0	1	0	1	0	0	NA	1	0	1	NA	0	0	0	0	0	NA	0	0	0	NA	0	0	NA	0	0
0.0598958	Chr01_38821318	Chr01	38821318	G	A	NA	0	0	NA	0	0	0	0	0	0	0	1	0	1	1	NA	0	0	0	1	0	1	0	0	NA	1	0	1	NA	0	0	0	0	0	NA	0	0	0	NA	0	0	NA	0	0
0.0602094	Chr01_38821323	Chr01	38821323	T	C	NA	0	0	NA	0	0	0	0	0	0	0	1	0	1	1	NA	0	NA	0	1	0	1	0	0	NA	1	0	1	NA	0	0	0	0	0	NA	0	0	0	NA	0	0	NA	0	0
0.0394737	Chr01_38890602	Chr01	38890602	C	T	0	0	0	0	0	0	0	0	0	0	0	0	0	0	0	0	0	0	0	0	0	2	0	0	2	NA	0	0	0	0	0	0	0	0	0	0	0	0	0	1	0	0	0	NA
0.141631	Chr01_38890616	Chr01	38890616	TTGA	T	0	0	0	0	0	1	0	0	1	1	1	0	0	0	0	0	1	1	0	0	0	0	1	1	0	0	0	1	0	0	0	0	0	1	0	0	1	0	0	0	1	1	0	0
0.140693	Chr01_38890623	Chr01	38890623	T	A	0	0	0	0	0	1	0	0	1	1	1	0	0	0	0	0	1	1	0	0	0	0	1	1	0	0	0	1	0	0	0	0	0	0	0	0	1	0	0	0	1	1	0	0
0.0334821	Chr01_38890662	Chr01	38890662	C	G	0	0	0	1	0	0	1	0	0	0	0	1	0	0	0	0	0	1	0	0	0	0	0	0	0	0	0	0	0	0	0	0	0	0	0	0	0	1	NA	0	0	0	0	NA
0.267857	Chr01_38890665	Chr01	38890665	T	A	1	0	1	1	1	0	1	0	0	0	0	1	0	1	0	0	0	1	0	1	0	0	1	1	0	0	0	1	1	0	1	1	0	1	1	0	0	1	NA	0	0	1	0	NA
0.281532	Chr01_38890672	Chr01	38890672	T	A	1	0	1	1	1	0	1	0	1	0	0	1	0	1	0	0	0	1	0	1	0	0	1	1	0	0	0	1	1	0	1	1	0	1	1	0	0	1	NA	0	0	1	0	NA
0.274775	Chr01_38890673	Chr01	38890673	G	C	1	0	1	1	1	0	1	0	1	0	0	1	0	1	0	0	0	1	0	1	0	0	1	1	0	0	0	1	1	0	1	1	0	1	1	0	0	1	NA	0	0	1	0	NA
0.281106	Chr01_38890674	Chr01	38890674	T	A	1	0	1	1	1	0	1	0	1	0	0	1	0	1	0	0	0	1	0	1	0	0	1	1	0	0	0	1	1	0	1	1	0	1	1	0	0	1	NA	0	0	1	0	NA
0.288095	Chr01_38890681	Chr01	38890681	T	A	1	0	1	1	1	0	1	NA	1	0	0	1	0	1	0	NA	0	1	0	1	NA	0	1	1	0	0	0	1	1	0	1	1	0	1	1	0	NA	1	NA	0	NA	1	0	NA
0.0897436	Chr01_38929792	Chr01	38929792	G	T	1	0	0	NA	0	0	0	0	0	1	0	0	0	0	1	0	1	0	0	0	1	0	0	0	0	0	0	1	NA	0	0	0	0	NA	0	0	0	NA	NA	1	1	NA	0	0
0.0646766	Chr01_38929832	Chr01	38929832	C	G	0	0	0	0	0	0	0	0	0	0	0	0	0	0	0	0	0	0	0	0	NA	2	2	2	2	2	0	0	0	0	0	0	0	NA	0	0	1	NA	0	0	NA	NA	0	0
0.0397196	Chr01_38933540	Chr01	38933540	A	G	NA	NA	0	0	0	0	0	0	0	0	0	0	0	0	0	0	0	0	0	0	0	2	2	NA	2	NA	0	0	0	0	0	0	0	NA	0	0	0	0	NA	0	0	0	0	NA
0.0261905	Chr01_38933596	Chr01	38933596	T	A	NA	NA	0	1	0	1	0	0	0	0	0	0	0	0	0	0	0	0	0	0	0	1	0	NA	0	NA	0	0	0	0	0	0	0	NA	0	0	0	0	NA	0	0	0	0	NA
0.252336	Chr01_38939215	Chr01	38939215	T	A	NA	NA	1	NA	1	1	0	0	1	1	0	0	1	0	1	NA	1	0	0	0	1	0	1	1	1	0	0	1	1	1	0	0	0	0	1	1	0	0	1	0	NA	NA	1	0
0.0504587	Chr01_38975769	Chr01	38975769	T	G	0	0	0	0	0	0	0	0	0	0	0	0	0	0	0	0	0	0	0	0	0	2	1	NA	2	2	0	0	0	0	0	0	0	0	0	0	0	0	0	1	0	0	0	NA
0.0366972	Chr01_38975805	Chr01	38975805	T	A	0	0	0	0	0	0	0	0	0	0	0	0	0	0	0	0	0	0	0	0	0	2	0	NA	2	0	0	0	0	0	0	0	0	0	0	0	0	0	0	1	0	0	0	NA
0.0344828	Chr01_39065090	Chr01	39065090	A	G	NA	NA	1	NA	0	0	0	0	0	0	0	0	0	0	0	0	0	0	0	0	0	0	NA	NA	NA	0	0	0	0	0	0	1	NA	NA	0	0	0	NA	0	0	0	NA	0	NA
0.0228311	Chr01_39118653	Chr01	39118653	A	T	0	NA	0	0	0	0	0	0	0	0	0	0	0	0	0	0	1	0	0	0	0	0	0	0	NA	0	0	0	1	0	0	0	0	0	0	0	0	0	0	0	0	0	0	NA
0.0824468	Chr01_39121186	Chr01	39121186	C	A	NA	NA	1	0	1	0	0	0	0	0	0	0	0	1	0	0	0	NA	0	0	0	NA	0	0	NA	0	0	0	1	0	0	0	1	1	0	0	NA	NA	0	0	NA	NA	1	NA
0.10582	Chr01_39121189	Chr01	39121189	T	TG	NA	NA	1	0	1	0	0	0	0	0	0	0	0	1	0	0	0	NA	0	0	0	NA	0	0	NA	0	0	0	1	0	1	0	1	1	0	0	NA	NA	0	1	NA	NA	1	NA
0.0277778	Chr01_39202140	Chr01	39202140	C	G	0	0	0	0	0	0	0	0	0	0	0	0	0	0	0	0	0	0	0	0	0	2	0	0	2	0	0	0	0	0	0	0	0	0	0	0	0	0	0	0	0	0	0	0
0.0287611	Chr01_3924908	Chr01	3924908	G	A	0	0	0	NA	0	0	0	0	0	0	0	0	0	0	0	NA	0	NA	0	0	0	2	2	2	2	2	0	0	0	0	0	0	0	0	0	0	0	0	0	0	0	0	0	0
0.03125	Chr01_3924959	Chr01	3924959	A	G	0	0	0	NA	0	1	0	0	0	0	0	0	0	0	0	NA	0	NA	0	0	0	0	1	1	0	0	0	0	0	0	0	0	0	0	0	0	0	0	0	0	0	NA	0	0
0.0334821	Chr01_3924962	Chr01	3924962	G	A	0	0	0	NA	0	1	0	0	0	0	0	0	0	0	0	NA	0	NA	0	0	0	0	2	1	0	0	0	0	0	0	0	0	0	0	0	0	0	0	0	0	0	NA	0	0
0.180628	Chr01_39272299	Chr01	39272299	C	T	NA	0	0	1	0	0	0	0	0	1	0	0	0	0	0	1	0	NA	1	0	1	1	0	1	NA	1	0	0	1	0	0	0	0	NA	0	0	0	NA	0	1	0	NA	1	0
0.220588	Chr01_39347858	Chr01	39347858	A	T	NA	NA	1	0	0	0	0	0	NA	1	1	0	1	0	1	0	1	0	1	1	1	1	NA	NA	1	NA	NA	0	1	0	0	1	0	NA	0	1	1	0	0	1	NA	0	1	0
0.0231959	Chr01_3937723	Chr01	3937723	A	G	NA	NA	0	NA	0	0	0	NA	0	0	0	0	0	0	0	0	0	0	0	0	0	0	0	0	0	0	0	0	0	0	0	0	NA	NA	0	0	0	0	0	0	NA	NA	0	NA
0.0659898	Chr01_3937756	Chr01	3937756	C	T	NA	NA	0	NA	0	0	0	NA	0	0	0	0	0	0	0	0	0	0	0	0	0	0	2	2	0	2	0	0	0	0	1	0	NA	NA	0	0	0	0	1	0	NA	0	0	NA
0.0456621	Chr01_39473444	Chr01	39473444	C	G	NA	NA	0	0	0	0	0	0	0	0	0	0	0	0	0	NA	0	NA	0	0	0	0	0	0	0	0	0	0	NA	1	0	0	0	0	0	0	0	0	0	0	1	0	1	NA
0.0776256	Chr01_39473444	Chr01	39473444	C	T	NA	NA	0	0	1	0	0	0	0	0	0	0	0	1	1	NA	0	NA	0	0	0	0	0	1	0	0	0	1	NA	0	0	0	0	1	1	0	0	0	0	0	0	0	0	NA
0.0388128	Chr01_39473446	Chr01	39473446	C	T	NA	NA	0	0	1	0	1	0	0	0	0	0	0	0	1	NA	0	NA	0	0	0	0	0	0	0	0	0	0	NA	0	0	0	0	0	0	0	0	0	0	0	0	0	0	NA
0.194444	Chr01_39473457	Chr01	39473457	T	C	NA	NA	1	0	1	0	0	0	0	1	1	0	0	0	1	NA	0	NA	1	0	1	0	1	1	1	0	0	1	NA	0	0	0	1	1	1	0	1	0	0	0	1	0	1	NA
0.185106	Chr01_39507419	Chr01	39507419	A	C	1	0	1	1	1	0	0	0	0	0	0	1	0	0	1	1	0	0	0	1	0	0	0	1	0	0	0	0	1	1	0	0	0	0	0	0	1	1	0	1	1	1	0	1
0.198238	Chr01_39507422	Chr01	39507422	AG	A	1	0	1	1	1	0	0	0	0	0	0	1	0	0	1	1	0	NA	0	1	0	0	0	1	0	0	1	0	1	1	0	0	0	0	0	0	1	1	NA	1	1	1	0	1
0.0226131	Chr01_39507435	Chr01	39507435	G	T	NA	NA	0	NA	0	0	0	0	0	0	0	0	0	0	0	NA	0	NA	0	0	0	0	NA	0	0	1	0	0	0	0	0	0	0	0	0	0	0	0	NA	0	0	NA	0	0
0.0272277	Chr01_39514247	Chr01	39514247	T	G	NA	0	0	NA	0	0	0	0	0	0	0	0	0	0	0	NA	0	0	0	0	0	0	2	2	0	2	0	0	0	0	0	0	0	0	0	0	0	0	NA	0	NA	0	0	0
0.026699	Chr01_3952577	Chr01	3952577	C	A	0	NA	0	NA	0	0	0	0	0	0	0	0	0	0	0	NA	0	0	0	0	1	2	0	0	NA	0	0	0	0	0	0	0	0	0	0	0	0	0	0	0	NA	NA	0	0
0.02657	Chr01_3952594	Chr01	3952594	A	G	0	NA	0	NA	0	0	0	0	0	0	0	0	0	0	0	NA	0	0	0	0	0	2	0	0	NA	0	0	0	0	0	0	0	0	0	0	0	0	0	0	0	NA	NA	0	0
0.0308057	Chr01_3956187	Chr01	3956187	A	T	0	0	0	0	0	0	0	0	0	0	0	0	0	0	0	0	0	NA	0	0	0	0	0	0	1	0	0	0	0	0	0	0	0	0	0	0	0	0	0	0	NA	0	0	0
0.0461538	Chr01_3956212	Chr01	3956212	T	C	0	NA	0	NA	0	0	0	0	0	0	0	0	0	0	0	NA	0	NA	0	0	0	0	2	2	2	0	0	0	0	0	0	0	0	NA	0	0	0	0	0	0	NA	NA	NA	0
0.0580808	Chr01_39620947	Chr01	39620947	A	T	NA	NA	0	0	0	0	0	0	0	0	0	0	0	NA	0	NA	0	NA	0	0	0	1	2	1	2	1	0	0	0	0	0	0	NA	0	0	0	1	0	0	0	NA	0	0	NA
0.040201	Chr01_39620954	Chr01	39620954	G	A	NA	NA	0	0	0	0	0	0	0	0	0	0	0	NA	0	NA	0	NA	0	0	0	1	0	0	2	0	0	0	0	0	0	0	NA	0	0	0	1	0	0	0	NA	0	0	NA
0.040201	Chr01_39620957	Chr01	39620957	C	A	NA	NA	0	0	0	0	0	0	0	0	0	0	0	NA	0	NA	0	NA	0	0	0	1	0	0	2	0	0	0	0	0	0	0	NA	0	0	0	1	0	0	0	NA	0	0	NA
0.052356	Chr01_39656870	Chr01	39656870	T	A	0	NA	0	0	0	0	0	0	0	0	0	0	0	0	0	0	0	NA	0	0	0	0	NA	NA	0	NA	0	0	NA	NA	0	0	0	0	0	0	0	NA	NA	0	NA	0	0	NA
0.137755	Chr01_39656886	Chr01	39656886	G	A	0	NA	0	0	0	0	0	1	0	0	0	0	0	1	0	0	0	NA	0	0	0	1	NA	NA	0	NA	0	0	NA	NA	1	1	0	0	0	1	0	NA	NA	0	NA	1	0	NA
0.0373832	Chr01_39680512	Chr01	39680512	A	T	0	NA	0	0	1	1	0	0	0	0	0	0	0	0	0	NA	0	0	0	0	0	0	0	0	0	0	0	0	0	0	0	0	0	0	0	0	0	0	0	0	NA	0	0	NA
0.056338	Chr01_39680513	Chr01	39680513	T	A	0	NA	0	0	0	0	0	0	0	0	0	0	0	0	0	NA	0	0	0	0	0	0	0	0	0	0	0	0	1	0	0	0	0	0	0	0	0	0	0	0	NA	0	0	NA
0.0251142	Chr01_39702993	Chr01	39702993	A	C	NA	NA	0	0	0	0	0	0	0	0	0	0	0	0	0	0	0	0	0	1	0	0	0	0	0	0	0	0	0	0	0	0	0	0	0	0	0	0	0	0	NA	0	0	0
0.0344037	Chr01_39703078	Chr01	39703078	C	A	NA	NA	0	0	0	0	0	1	0	1	1	1	1	0	0	0	0	1	0	0	1	0	NA	NA	0	0	0	0	0	0	0	0	0	0	0	0	0	0	0	1	NA	0	0	0
0.0573394	Chr01_39703080	Chr01	39703080	TA	T	NA	NA	0	0	0	0	0	0	0	0	1	0	0	0	0	0	0	0	0	0	0	0	NA	NA	0	0	0	0	0	0	0	0	0	0	0	0	0	0	0	0	NA	0	1	0
0.0573394	Chr01_39703081	Chr01	39703081	A	*	NA	NA	0	0	0	0	0	0	0	0	1	0	0	0	0	0	0	0	0	0	0	0	NA	NA	0	0	0	0	0	0	0	0	0	0	0	0	0	0	0	0	NA	0	1	0
0.0216346	Chr01_39703086	Chr01	39703086	A	ATATGATG	NA	NA	0	0	0	0	0	0	0	1	0	0	0	0	0	0	0	1	0	0	0	0	NA	NA	0	0	0	0	0	0	0	0	0	0	0	0	0	0	0	1	NA	0	0	NA
0.0841346	Chr01_39703086	Chr01	39703086	A	C	NA	NA	0	0	0	0	0	0	0	0	1	0	1	0	0	1	0	0	0	0	0	0	NA	NA	0	0	0	0	0	0	0	0	0	0	0	0	0	0	1	0	NA	1	1	NA
0.0218447	Chr01_39703088	Chr01	39703088	C	A	NA	NA	0	0	0	0	0	NA	NA	1	0	0	0	0	0	0	0	1	0	0	0	0	NA	NA	0	0	0	0	0	0	0	0	0	0	0	0	0	0	0	1	NA	0	0	NA
0.0906863	Chr01_39703089	Chr01	39703089	G	T	NA	NA	0	0	0	0	0	NA	NA	0	1	NA	1	0	0	1	0	NA	0	0	0	0	NA	NA	0	0	0	0	0	0	0	0	0	0	0	0	0	0	1	0	NA	1	1	NA
0.0845771	Chr01_39703093	Chr01	39703093	G	T	0	NA	0	0	0	0	0	NA	NA	0	1	NA	1	NA	0	1	0	NA	0	0	0	0	NA	NA	0	0	0	0	0	0	0	0	0	0	0	NA	0	0	1	0	0	1	1	NA
0.140625	Chr01_39703098	Chr01	39703098	C	T	NA	NA	0	0	0	0	0	NA	NA	0	1	NA	1	NA	0	NA	1	NA	0	0	0	0	NA	NA	1	0	0	0	NA	0	0	0	0	0	0	NA	0	0	1	0	0	1	1	NA
0.138021	Chr01_39703099	Chr01	39703099	A	G	NA	NA	0	0	0	0	0	NA	NA	0	1	NA	1	NA	0	NA	1	NA	0	0	0	0	NA	NA	1	0	0	0	NA	0	0	0	0	0	0	NA	0	0	1	0	0	1	1	NA
0.0634921	Chr01_39703764	Chr01	39703764	G	T	0	NA	0	0	0	1	0	0	NA	0	0	0	0	0	0	0	1	NA	0	0	0	0	NA	0	1	0	0	0	0	0	0	0	NA	0	1	0	0	0	NA	0	0	0	0	NA
0.031746	Chr01_39703770	Chr01	39703770	GCTTAGGATAGGTGAGGGTATGAAACTTA	G	0	NA	0	0	0	0	0	0	NA	1	0	0	0	0	0	0	0	NA	0	0	0	0	NA	0	0	0	0	0	0	0	0	0	1	0	0	0	0	0	NA	0	0	0	0	NA
0.031746	Chr01_39703772	Chr01	39703772	T	*	0	NA	0	0	0	0	0	0	NA	1	0	0	0	0	0	0	0	NA	0	0	0	0	NA	0	0	0	0	0	0	0	0	0	1	0	0	0	0	0	NA	0	0	0	0	NA
0.031746	Chr01_39703774	Chr01	39703774	A	*	0	NA	0	0	0	0	0	0	NA	1	0	0	0	0	0	0	0	NA	0	0	0	0	NA	0	0	0	0	0	0	0	0	0	1	0	0	0	0	0	NA	0	0	0	0	NA
0.031746	Chr01_39703776	Chr01	39703776	G	*	0	NA	0	0	0	0	0	0	NA	1	0	0	0	0	0	0	0	NA	0	0	0	0	NA	0	0	0	0	0	0	0	0	0	1	0	0	0	0	0	NA	0	0	0	0	NA
0.0319149	Chr01_39703779	Chr01	39703779	A	*	NA	NA	0	0	0	0	0	0	NA	1	0	0	0	0	0	0	0	NA	0	0	0	0	NA	0	0	0	0	0	0	0	0	0	1	0	0	0	0	0	NA	0	0	0	0	NA
0.0497512	Chr01_39707983	Chr01	39707983	A	AT	NA	0	0	0	0	NA	0	0	0	0	0	0	0	0	0	0	0	NA	0	0	0	2	2	2	2	0	0	0	0	NA	0	0	0	0	0	0	0	0	0	0	NA	0	0	NA
0.2	Chr01_39707993	Chr01	39707993	G	A	NA	0	0	1	0	0	0	0	0	0	1	0	0	0	0	1	1	1	0	1	0	0	0	1	0	0	0	1	0	NA	1	1	0	1	0	1	1	0	0	0	NA	0	0	NA
0.0207254	Chr01_39768805	Chr01	39768805	T	A	NA	NA	0	NA	0	0	0	0	0	0	0	0	0	0	0	NA	NA	0	0	0	0	1	1	0	0	0	0	0	NA	0	0	0	0	0	0	0	0	0	0	0	0	0	0	NA
0.0338542	Chr01_39768838	Chr01	39768838	C	T	NA	NA	0	NA	0	0	0	0	0	0	0	0	0	0	0	NA	NA	0	0	0	0	2	0	0	2	0	0	0	NA	0	0	0	0	0	0	0	0	0	0	0	0	0	0	NA
0.0243363	Chr01_3994709	Chr01	3994709	T	C	0	0	0	0	0	0	0	1	0	0	1	1	1	0	0	0	0	0	0	0	1	0	0	0	0	2	0	0	0	0	0	0	0	0	0	0	0	0	0	0	0	0	0	0
0.0220264	Chr01_3994721	Chr01	3994721	T	A	0	0	0	0	0	0	0	0	0	1	0	0	0	0	0	0	0	0	0	0	0	0	0	0	0	0	0	0	0	1	0	0	0	0	0	0	0	0	0	0	0	0	0	0
0.0264317	Chr01_3994726	Chr01	3994726	T	A	0	0	0	0	0	0	0	0	0	0	1	0	0	0	0	0	1	0	0	0	1	0	1	1	0	0	0	0	0	0	0	0	0	0	0	0	0	0	0	0	0	0	0	0
0.0220264	Chr01_3994731	Chr01	3994731	T	G	0	0	0	0	0	0	0	0	0	0	0	0	0	0	0	0	0	0	0	0	0	0	1	0	0	0	0	0	0	0	0	0	0	1	0	0	0	0	0	0	0	0	0	0
0.0904977	Chr01_3994738	Chr01	3994738	T	A	0	0	0	1	0	0	0	1	0	1	0	0	0	0	0	0	0	0	0	0	0	0	0	0	1	0	0	1	0	0	0	0	0	0	0	0	0	0	0	0	NA	NA	1	0
0.0318182	Chr01_3994755	Chr01	3994755	A	G	0	0	0	0	0	0	0	1	0	0	1	1	1	0	0	NA	0	0	0	0	1	0	0	0	0	2	0	0	0	0	0	0	0	0	0	0	0	0	0	0	NA	NA	0	0
0.130233	Chr01_3994776	Chr01	3994776	T	A	NA	0	0	NA	1	0	0	0	1	0	0	0	0	0	0	NA	1	NA	0	0	0	0	1	1	0	0	0	1	0	0	1	1	1	1	0	0	1	1	0	1	NA	NA	0	0
0.0238095	Chr01_3994783	Chr01	3994783	G	T	NA	0	0	NA	0	0	0	1	0	0	1	1	1	0	0	NA	NA	NA	0	0	1	0	0	0	0	1	0	0	0	0	0	0	0	0	0	0	0	0	0	0	NA	NA	0	0
0.0333333	Chr01_3994807	Chr01	3994807	A	ATT	NA	0	0	NA	0	0	0	1	0	0	1	1	1	0	0	NA	NA	NA	0	0	1	0	0	0	0	1	0	0	0	0	0	0	0	0	0	0	0	0	0	0	NA	NA	0	0
0.0217391	Chr01_39964515	Chr01	39964515	C	T	NA	NA	0	NA	0	0	0	0	0	0	0	0	0	0	0	0	0	NA	0	NA	0	1	0	0	1	NA	0	0	NA	0	0	0	0	NA	0	0	0	NA	0	0	0	NA	0	NA
0.027907	Chr01_4001101	Chr01	4001101	C	G	0	0	0	0	0	0	0	0	0	0	0	0	0	0	0	0	0	0	0	0	0	2	NA	NA	2	NA	0	0	0	0	0	0	0	0	0	0	0	0	0	0	0	0	0	NA
0.492424	Chr01_40033245	Chr01	40033245	G	C	NA	1	1	NA	1	1	1	NA	1	1	1	NA	1	1	1	1	1	0	1	1	1	1	NA	NA	2	NA	2	1	1	1	1	1	1	NA	1	1	1	NA	1	0	2	1	1	NA
0.0206422	Chr01_40193425	Chr01	40193425	A	T	0	NA	0	0	0	0	1	0	0	0	0	0	0	0	0	0	0	0	0	0	0	0	NA	0	NA	NA	0	0	0	0	1	0	0	0	0	0	0	0	0	0	0	0	0	0
0.485915	Chr01_40193432	Chr01	40193432	C	T	1	NA	1	1	1	1	1	1	1	1	1	1	1	1	1	1	1	NA	1	1	1	2	NA	2	NA	NA	1	1	1	NA	1	1	1	1	1	1	1	1	1	1	1	1	1	0
0.0305164	Chr01_40193692	Chr01	40193692	C	T	NA	0	0	0	0	0	0	0	0	0	0	0	0	0	1	1	0	0	0	0	0	0	NA	0	0	0	0	0	0	0	0	0	0	0	0	0	0	0	1	0	0	0	0	NA
0.104265	Chr01_40193696	Chr01	40193696	T	C	NA	0	0	0	0	0	0	0	0	0	0	0	1	0	1	1	0	0	0	0	1	0	NA	0	1	0	1	0	1	0	1	0	0	0	0	0	0	0	1	0	0	0	1	NA
0.102941	Chr01_40193698	Chr01	40193698	G	A	NA	0	0	0	0	0	0	0	0	0	0	0	0	0	1	1	0	0	0	0	1	0	NA	0	1	0	1	0	1	0	1	0	0	0	0	0	0	0	1	0	0	0	1	NA
0.0224215	Chr01_40201821	Chr01	40201821	A	T	0	0	0	0	0	0	0	0	0	0	0	0	0	0	0	0	0	0	0	1	0	0	NA	NA	0	NA	0	0	0	0	0	0	0	0	0	0	1	0	0	0	0	NA	0	0
0.0200893	Chr01_40201832	Chr01	40201832	A	G	0	0	0	0	0	1	0	0	0	0	0	0	0	0	0	0	0	0	0	0	0	0	NA	NA	0	NA	0	0	0	1	0	1	0	0	0	0	0	0	0	0	1	NA	0	0
0.0224215	Chr01_40201912	Chr01	40201912	A	C	0	NA	0	0	0	0	0	0	0	0	0	0	0	0	0	0	0	0	0	0	0	1	NA	NA	1	NA	0	0	0	0	0	0	0	0	0	0	0	0	0	0	0	0	0	NA
0.334091	Chr01_40201918	Chr01	40201918	C	T	0	NA	1	0	1	1	1	0	1	1	1	1	0	1	1	1	1	1	1	1	0	1	NA	NA	NA	NA	1	1	0	1	1	1	0	1	0	1	1	0	1	1	0	1	1	NA
0.331818	Chr01_40201919	Chr01	40201919	A	G	0	NA	1	0	1	1	1	0	1	1	1	1	0	1	1	1	1	1	1	1	0	1	NA	NA	NA	NA	1	1	0	1	1	1	0	1	0	1	1	0	1	1	0	1	1	NA
0.05	Chr01_40201921	Chr01	40201921	T	G	0	NA	0	0	0	0	0	0	0	0	0	0	0	0	0	0	0	1	0	0	0	0	NA	NA	NA	NA	0	0	0	0	0	0	0	0	0	0	0	0	0	0	0	0	0	NA
0.0454545	Chr01_40201924	Chr01	40201924	T	C	0	NA	0	0	0	0	0	0	0	0	0	0	0	0	0	0	1	0	0	0	0	0	NA	NA	NA	NA	1	0	0	0	0	0	0	0	0	0	0	0	0	0	0	0	0	NA
0.145455	Chr01_40201924	Chr01	40201924	TACTTGTA	T	0	NA	0	0	0	1	0	0	0	0	0	0	1	0	0	1	0	0	1	0	1	0	NA	NA	NA	NA	0	0	0	1	0	0	0	1	1	1	0	0	1	0	0	0	0	NA
0.15493	Chr01_40201927	Chr01	40201927	T	*	0	NA	0	0	0	1	0	NA	0	0	0	0	1	0	0	1	0	0	1	0	1	0	NA	NA	NA	NA	0	0	0	1	0	0	0	1	1	1	0	0	1	0	0	0	0	NA
0.145238	Chr01_40201928	Chr01	40201928	T	*	0	NA	0	0	0	1	0	NA	0	0	0	0	1	0	0	1	0	0	1	0	1	0	NA	NA	NA	NA	0	0	0	1	0	0	0	1	1	1	0	0	1	0	0	0	0	NA
0.0619048	Chr01_40201928	Chr01	40201928	TG	T	0	NA	0	0	0	0	0	NA	0	0	0	0	0	1	0	0	1	0	0	0	0	0	NA	NA	NA	NA	1	0	1	0	0	1	0	0	0	0	0	0	0	0	0	1	0	NA
0.205314	Chr01_40201929	Chr01	40201929	G	*	0	NA	0	0	0	1	NA	NA	0	0	0	0	1	1	0	0	1	0	1	0	1	0	NA	NA	NA	NA	1	0	1	1	0	1	0	1	1	1	0	0	1	0	0	1	0	NA
0.144928	Chr01_40201930	Chr01	40201930	T	*	0	NA	0	0	0	1	NA	NA	0	0	0	0	1	0	0	0	0	0	1	0	1	0	NA	NA	NA	NA	0	0	0	1	0	0	0	1	1	1	0	0	1	0	0	0	0	NA
0.0628019	Chr01_40201930	Chr01	40201930	TA	T	0	NA	0	0	0	0	NA	NA	0	0	0	0	0	1	0	0	1	0	0	0	0	0	NA	NA	NA	NA	1	0	1	0	0	1	0	0	0	0	0	0	0	0	0	1	0	NA
0.428571	Chr01_40272304	Chr01	40272304	C	T	NA	0	1	NA	1	0	1	1	1	1	1	1	1	1	1	0	1	0	1	1	1	0	NA	NA	0	NA	1	1	1	1	1	1	1	NA	1	1	1	NA	1	0	NA	NA	1	1
0.350515	Chr01_40272396	Chr01	40272396	G	A	NA	NA	1	NA	1	1	1	0	1	1	1	1	1	1	1	1	1	NA	1	1	0	0	NA	NA	0	NA	1	1	1	1	1	1	1	NA	1	1	0	0	1	1	NA	NA	1	1
0.0321888	Chr01_40288996	Chr01	40288996	C	A	0	0	0	0	0	0	0	0	0	0	0	0	0	0	0	0	0	0	0	0	0	0	0	0	0	0	0	0	1	0	0	0	0	0	0	0	1	0	0	0	0	0	0	0
0.467811	Chr01_40289060	Chr01	40289060	C	T	1	0	1	1	1	1	1	1	1	1	1	1	1	1	1	1	1	1	1	1	1	0	2	1	0	1	1	1	1	1	1	1	1	1	1	1	1	1	1	1	1	1	1	1
0.463519	Chr01_40289065	Chr01	40289065	G	T	1	0	1	0	1	1	1	1	1	1	1	1	1	1	1	1	1	1	1	1	1	0	0	1	0	1	1	1	1	1	1	1	1	1	1	1	1	1	1	1	1	1	1	1
0.0803109	Chr01_40299268	Chr01	40299268	G	A	2	2	1	2	1	2	2	2	2	2	2	2	2	2	2	NA	2	2	2	2	2	NA	NA	NA	NA	NA	2	2	2	1	0	2	2	2	2	2	1	2	NA	2	NA	1	2	2
0.0269058	Chr01_40360016	Chr01	40360016	T	G	0	NA	0	0	0	0	0	0	0	1	0	0	0	0	0	0	0	0	0	0	0	0	NA	NA	0	NA	0	0	0	0	0	1	0	0	0	0	0	0	0	0	0	1	0	0
0.0210526	Chr01_40368940	Chr01	40368940	T	C	0	0	0	NA	0	0	0	1	0	0	1	1	1	0	0	NA	NA	NA	0	0	1	0	0	0	0	1	0	0	NA	0	0	0	0	0	0	0	0	NA	0	0	NA	NA	0	0
0.0289474	Chr01_40368943	Chr01	40368943	C	A	0	0	0	NA	0	0	0	1	0	0	1	1	1	0	0	NA	NA	NA	0	0	1	0	0	0	0	2	0	0	NA	0	0	0	0	0	0	0	0	NA	0	0	NA	NA	0	0
0.0210526	Chr01_40368962	Chr01	40368962	T	C	0	0	0	NA	0	0	0	0	0	0	0	0	0	0	0	NA	NA	NA	0	0	0	1	0	0	1	0	0	0	NA	0	0	0	0	0	0	0	0	NA	0	0	NA	NA	0	0
0.0212766	Chr01_40368969	Chr01	40368969	AT	A	0	0	0	NA	0	0	0	1	0	0	1	1	1	0	0	NA	NA	NA	0	0	1	0	NA	NA	0	1	0	0	NA	0	0	0	0	0	0	0	0	NA	0	0	NA	NA	0	0
0.0212766	Chr01_40368987	Chr01	40368987	T	A	0	0	0	NA	0	0	0	1	0	0	1	1	1	0	0	NA	NA	NA	0	0	1	0	NA	NA	0	1	0	0	NA	0	0	0	0	0	0	0	0	NA	0	0	NA	NA	0	0
0.0292553	Chr01_40368990	Chr01	40368990	A	G	0	0	0	NA	0	0	0	1	0	0	1	1	1	0	0	NA	NA	NA	0	0	1	0	NA	NA	0	2	0	0	NA	0	0	0	0	0	0	0	0	NA	0	0	NA	NA	0	0
0.0265957	Chr01_40368991	Chr01	40368991	A	G	0	0	0	NA	0	0	0	0	0	0	0	0	0	0	0	NA	NA	NA	0	0	0	1	NA	NA	1	0	0	0	NA	0	0	0	0	0	0	0	0	NA	0	0	NA	NA	0	0
0.0212766	Chr01_40368992	Chr01	40368992	T	C	0	0	0	NA	0	0	0	1	0	0	1	1	1	0	0	NA	NA	NA	0	0	1	0	NA	NA	0	1	0	0	NA	0	0	0	0	0	0	0	0	NA	0	0	NA	NA	0	0
0.0236842	Chr01_40369005	Chr01	40369005	G	A	0	0	0	NA	0	0	0	1	0	0	1	1	1	0	0	NA	NA	NA	0	0	1	0	NA	0	0	1	0	0	NA	0	0	0	0	0	0	0	0	NA	0	0	NA	NA	0	0
0.0209424	Chr01_40369013	Chr01	40369013	G	T	0	0	0	NA	0	0	0	1	0	0	1	1	1	0	0	NA	0	NA	0	0	1	0	NA	0	0	1	0	0	NA	0	0	0	0	0	0	0	0	NA	0	0	NA	NA	0	0
0.0209424	Chr01_40369031	Chr01	40369031	G	T	0	0	0	NA	0	0	0	0	0	0	0	0	0	0	0	NA	0	NA	0	0	0	1	NA	0	0	0	0	0	NA	0	0	0	0	0	0	0	0	NA	0	0	NA	NA	0	0
0.0208333	Chr01_40369038	Chr01	40369038	C	A	0	0	0	NA	0	0	0	1	0	0	1	1	1	0	0	NA	0	NA	0	0	1	0	NA	0	0	1	0	0	NA	0	0	0	0	0	0	0	0	NA	0	0	NA	NA	0	0
0.0314136	Chr01_4061329	Chr01	4061329	C	A	NA	NA	0	NA	0	NA	0	0	0	0	0	0	0	0	0	NA	0	NA	0	0	0	0	1	2	0	2	0	0	0	NA	0	0	0	0	0	0	0	NA	NA	1	NA	NA	0	0
0.0661376	Chr01_4061391	Chr01	4061391	A	T	NA	NA	0	NA	0	NA	0	0	0	0	0	0	0	0	0	NA	0	NA	0	0	0	0	0	0	1	0	1	0	0	NA	0	0	0	0	0	1	0	NA	NA	1	NA	NA	0	0
0.0661376	Chr01_4061392	Chr01	4061392	A	C	NA	NA	0	NA	0	NA	0	0	0	0	0	0	0	0	0	NA	0	NA	0	0	0	0	0	0	1	0	1	0	0	NA	0	0	0	0	0	1	0	NA	NA	1	NA	NA	0	0
0.10582	Chr01_4061395	Chr01	4061395	T	A	NA	NA	0	NA	0	NA	0	0	0	0	0	0	0	0	0	NA	0	NA	1	0	0	0	1	0	1	0	1	0	0	NA	0	0	0	0	1	1	0	NA	NA	1	NA	NA	0	0
0.08	Chr01_40678528	Chr01	40678528	T	C	0	0	0	0	0	0	0	0	0	0	0	0	0	0	0	NA	0	NA	0	0	1	0	NA	NA	NA	0	0	0	0	0	1	0	0	0	0	0	0	NA	0	0	NA	NA	0	0
0.0264317	Chr01_40684989	Chr01	40684989	A	G	0	0	0	0	0	0	0	0	0	0	0	0	0	0	0	0	0	0	0	0	0	0	NA	NA	0	NA	0	0	0	1	0	1	1	0	0	0	0	0	0	0	0	0	0	0
0.15534	Chr01_40761080	Chr01	40761080	G	T	1	NA	0	NA	0	0	1	0	1	0	1	0	0	1	1	0	1	0	0	0	0	0	0	0	0	1	1	1	0	1	0	0	1	0	0	0	1	1	NA	0	1	NA	0	NA
0.027907	Chr01_40775686	Chr01	40775686	C	T	0	0	0	NA	0	0	0	0	0	0	0	0	0	0	0	0	0	0	0	0	0	0	NA	NA	0	0	0	0	NA	0	0	0	0	0	0	0	0	0	0	0	NA	NA	0	0
0.0452261	Chr01_40775707	Chr01	40775707	T	A	0	0	0	NA	0	1	0	0	0	0	0	0	0	0	0	0	0	0	0	0	0	0	NA	NA	0	1	0	1	NA	0	0	0	1	0	0	0	0	0	0	0	NA	NA	0	NA
0.0473684	Chr01_40775708	Chr01	40775708	T	A	0	0	0	NA	0	1	0	0	0	0	0	0	0	0	0	0	0	0	0	0	0	0	NA	NA	0	1	0	1	NA	0	0	0	1	0	0	0	0	0	0	0	NA	NA	0	NA
0.164103	Chr01_40814386	Chr01	40814386	C	T	NA	1	0	NA	1	1	0	1	1	0	0	0	0	1	0	NA	0	0	0	0	1	1	NA	NA	0	0	0	0	0	0	1	1	1	0	0	0	1	NA	NA	0	NA	NA	1	0
0.0209424	Chr01_40814394	Chr01	40814394	C	A	NA	NA	0	NA	0	0	0	0	0	0	0	0	0	0	0	NA	0	0	0	0	0	1	NA	NA	1	0	0	0	0	0	0	0	0	0	0	0	0	NA	NA	0	NA	NA	0	0
0.0209424	Chr01_40814395	Chr01	40814395	A	T	NA	NA	0	NA	0	0	0	0	0	0	0	0	0	0	0	NA	0	0	0	0	0	1	NA	NA	1	0	0	0	0	0	0	0	0	0	0	0	0	NA	NA	0	NA	NA	0	0
0.021645	Chr01_40869723	Chr01	40869723	C	A	0	0	0	0	0	0	0	1	0	0	0	0	0	0	0	0	0	0	0	0	0	0	NA	0	0	1	1	0	0	1	0	0	1	0	0	0	0	0	0	0	0	0	0	0
0.474026	Chr01_40869734	Chr01	40869734	G	A	1	1	1	1	1	1	1	1	1	1	1	1	1	1	1	1	1	1	1	1	1	1	NA	0	0	1	1	1	1	1	1	1	1	1	1	1	1	1	1	1	1	1	1	1
0.412664	Chr01_40883461	Chr01	40883461	C	A	1	1	1	2	1	1	1	1	0	1	1	1	1	1	1	2	1	2	1	1	2	1	NA	NA	1	NA	1	1	1	1	1	1	1	1	1	1	1	1	1	1	2	1	1	1
0.0260417	Chr01_40927572	Chr01	40927572	T	G	0	NA	0	NA	0	0	0	0	0	0	0	0	0	0	0	0	0	NA	0	1	0	0	0	0	1	0	0	0	0	0	0	0	1	NA	0	0	0	0	0	0	0	0	0	NA
0.0647668	Chr01_40927577	Chr01	40927577	T	C	0	NA	0	NA	0	0	0	0	0	0	1	0	0	0	0	0	0	NA	0	0	0	0	0	0	1	0	0	0	0	0	0	0	1	NA	0	0	0	1	0	0	0	0	0	NA
0.0480769	Chr01_41048724	Chr01	41048724	A	T	0	0	0	0	0	0	0	0	0	0	0	0	0	0	0	0	0	0	0	0	0	2	NA	2	2	1	0	0	NA	0	0	0	0	0	0	0	0	0	0	0	NA	NA	0	0
0.0480769	Chr01_41048726	Chr01	41048726	A	G	0	0	0	0	0	0	0	0	0	0	0	0	0	0	0	0	0	0	0	0	0	2	NA	2	2	1	0	0	NA	0	0	0	0	0	0	0	0	0	0	0	NA	NA	0	0
0.0375587	Chr01_41048783	Chr01	41048783	G	A	0	0	0	0	0	0	0	0	0	0	0	0	0	0	0	0	0	0	0	0	0	2	NA	0	2	0	NA	0	0	0	0	0	0	0	0	0	0	0	0	0	NA	NA	1	0
0.0418719	Chr01_41085988	Chr01	41085988	T	C	NA	0	0	NA	0	0	0	0	0	0	0	0	0	0	0	NA	0	0	0	0	0	2	NA	NA	2	NA	0	0	0	0	0	0	0	0	0	0	0	0	0	0	NA	0	0	0
0.0497512	Chr01_41086038	Chr01	41086038	T	C	NA	0	0	NA	0	0	0	0	0	0	0	0	0	0	0	NA	0	0	0	0	0	2	NA	NA	2	NA	0	0	0	0	0	0	0	0	0	0	0	0	0	0	NA	NA	1	0
0.0555556	Chr01_41086061	Chr01	41086061	T	C	NA	0	0	NA	0	0	0	0	0	0	0	0	0	0	0	NA	0	0	0	0	0	2	NA	NA	2	NA	0	0	0	0	0	0	0	0	0	0	0	0	0	0	NA	NA	1	0
0.0206186	Chr01_4110322	Chr01	4110322	T	C	0	0	0	NA	0	0	0	1	0	0	0	0	0	0	0	NA	0	NA	0	0	0	0	NA	NA	NA	NA	0	NA	0	0	0	0	0	0	0	0	NA	NA	0	0	NA	NA	0	0
0.0206186	Chr01_4110323	Chr01	4110323	C	A	0	0	0	NA	0	0	0	1	0	0	0	0	0	0	0	NA	0	NA	0	0	0	0	NA	NA	NA	NA	0	NA	0	0	0	0	0	0	0	0	NA	NA	0	0	NA	NA	0	0
0.117925	Chr01_41137380	Chr01	41137380	C	G	0	NA	0	1	0	0	0	1	0	0	1	0	1	1	1	1	1	NA	0	0	1	0	0	NA	0	NA	1	1	0	1	0	0	1	1	0	1	0	0	1	0	0	0	0	0
0.0339806	Chr01_41267085	Chr01	41267085	A	C	NA	0	0	NA	0	0	0	0	0	0	0	0	0	0	0	NA	0	0	0	0	0	1	NA	NA	2	NA	0	0	0	0	0	0	NA	0	0	0	0	0	NA	0	0	NA	0	0
0.0382775	Chr01_41267131	Chr01	41267131	C	T	NA	0	0	NA	0	0	0	0	0	0	0	0	0	0	0	NA	1	0	0	0	0	0	NA	NA	0	NA	0	0	0	0	0	1	0	0	0	0	0	0	NA	0	0	NA	0	0
0.0940367	Chr01_41267172	Chr01	41267172	C	A	0	0	0	NA	0	0	0	1	0	0	0	1	0	1	0	0	0	0	0	0	1	0	NA	NA	1	NA	0	0	0	0	0	0	0	0	1	0	0	1	NA	0	0	0	0	1
0.0371287	Chr01_41314719	Chr01	41314719	C	T	NA	NA	0	0	0	0	0	0	0	0	0	0	0	0	0	0	NA	0	0	0	0	2	NA	NA	2	NA	0	NA	NA	0	0	NA	0	NA	0	0	0	NA	0	0	0	0	0	0
0.0352423	Chr01_41328663	Chr01	41328663	T	C	0	0	0	0	0	0	0	0	0	0	0	0	0	0	0	0	0	0	0	0	0	2	0	NA	2	NA	0	0	0	0	0	0	0	0	0	0	1	0	0	0	0	0	1	0
0.0733945	Chr01_41328668	Chr01	41328668	A	T	1	0	0	0	1	0	0	0	0	1	0	1	1	0	0	1	0	0	0	1	0	NA	0	NA	NA	NA	0	1	0	0	0	0	0	0	0	0	0	1	1	0	0	0	1	0
0.0235849	Chr01_41328728	Chr01	41328728	C	T	0	NA	1	NA	0	0	0	1	0	0	0	0	0	0	0	0	0	0	0	0	0	0	NA	0	0	NA	0	0	0	0	0	0	0	NA	0	0	0	0	0	0	0	1	0	0
0.0399061	Chr01_41328758	Chr01	41328758	G	A	0	NA	0	0	0	0	0	0	0	0	0	0	0	0	0	NA	0	0	0	0	0	2	NA	NA	2	NA	0	0	0	0	0	0	0	NA	0	0	0	0	0	1	0	0	0	0
0.07277	Chr01_41328762	Chr01	41328762	ATCAAAATTG	A	0	NA	0	0	0	0	0	0	0	0	0	0	0	0	0	NA	0	1	0	0	1	0	NA	NA	0	NA	0	0	0	1	0	0	1	NA	0	0	0	0	0	0	1	1	0	0
0.07277	Chr01_41328764	Chr01	41328764	C	*	0	NA	0	0	0	0	0	0	0	0	0	0	0	0	0	NA	0	1	0	0	1	0	NA	NA	0	NA	0	0	0	1	0	0	1	NA	0	0	0	0	0	0	1	1	0	0
0.0610329	Chr01_41328769	Chr01	41328769	T	*	0	NA	0	0	0	0	0	0	0	0	0	0	0	0	0	NA	0	1	0	0	1	0	NA	NA	0	NA	0	0	0	1	0	0	0	NA	0	0	0	0	0	0	0	1	0	0
0.129108	Chr01_41328769	Chr01	41328769	T	G	1	NA	0	1	0	1	0	0	0	1	1	0	0	0	0	NA	0	0	1	0	0	0	NA	NA	0	NA	0	0	0	0	1	0	1	NA	0	0	0	0	0	1	1	0	0	1
0.0400943	Chr01_41328771	Chr01	41328771	G	*	0	NA	0	NA	0	0	0	0	0	0	0	0	0	0	0	NA	0	1	0	0	0	0	NA	NA	0	NA	0	0	0	1	0	0	0	NA	0	0	0	0	0	0	0	1	0	0
0.0212264	Chr01_41328773	Chr01	41328773	C	T	0	NA	0	NA	0	0	0	0	0	0	0	0	0	0	0	NA	0	0	0	0	0	0	NA	NA	0	NA	0	0	0	0	0	0	0	NA	0	0	0	0	0	0	0	0	0	0
0.0306604	Chr01_41328774	Chr01	41328774	A	AT	0	NA	0	NA	0	0	0	0	0	0	0	0	0	0	0	NA	0	0	0	0	0	0	NA	NA	0	NA	0	0	0	0	0	0	0	NA	0	0	1	0	0	0	0	0	0	0
0.0471698	Chr01_41328775	Chr01	41328775	A	T	1	NA	0	NA	0	0	0	0	0	0	1	0	0	0	0	NA	0	0	0	0	0	0	NA	NA	0	NA	0	0	0	0	0	0	0	NA	0	0	0	0	0	0	0	0	0	0
0.0471698	Chr01_41328776	Chr01	41328776	A	T	1	NA	0	NA	0	0	0	0	0	0	1	0	0	0	0	NA	0	0	0	0	0	0	NA	NA	0	NA	0	0	0	0	0	0	0	NA	0	0	0	0	0	0	0	0	0	0
0.031746	Chr01_41403766	Chr01	41403766	A	T	NA	NA	0	NA	0	0	0	NA	0	0	0	0	0	0	0	NA	0	NA	0	0	0	0	NA	NA	0	NA	0	0	0	0	0	0	0	NA	0	NA	0	0	0	0	NA	0	1	NA
0.0315789	Chr01_41403799	Chr01	41403799	G	A	NA	NA	0	NA	0	0	0	NA	0	0	0	0	0	0	0	NA	0	NA	0	0	0	2	NA	NA	2	NA	0	0	0	0	0	0	0	NA	0	NA	0	0	0	0	NA	0	0	NA
0.0263158	Chr01_41403806	Chr01	41403806	C	T	NA	NA	0	NA	0	0	0	NA	0	0	0	0	0	0	0	NA	0	NA	0	0	0	2	NA	NA	2	NA	0	0	0	0	0	0	0	NA	0	NA	0	0	0	0	NA	0	0	NA
0.0243902	Chr01_41429502	Chr01	41429502	T	C	NA	NA	0	NA	0	0	0	NA	0	0	0	0	0	0	0	0	1	NA	0	0	0	1	0	NA	1	NA	0	0	0	0	0	0	0	0	0	0	0	NA	0	0	0	0	1	0
0.0418719	Chr01_41429504	Chr01	41429504	T	G	NA	NA	0	NA	0	0	0	NA	0	0	0	0	0	0	1	0	1	NA	0	0	0	1	0	NA	1	NA	0	0	0	0	0	0	0	0	0	0	0	NA	0	0	0	0	0	0
0.0371287	Chr01_41429506	Chr01	41429506	G	T	NA	NA	0	NA	0	0	0	NA	0	0	0	0	0	0	0	0	0	NA	0	0	0	1	0	NA	1	NA	0	0	0	0	0	0	0	0	0	0	0	NA	0	0	0	NA	0	0
0.0382653	Chr01_41519560	Chr01	41519560	A	G	0	0	0	NA	0	0	0	0	0	0	0	0	0	0	0	0	0	0	0	0	0	0	NA	NA	0	NA	0	0	0	0	0	0	0	0	0	0	0	0	NA	0	NA	0	0	NA
0.0544554	Chr01_41519601	Chr01	41519601	G	A	0	0	0	0	0	1	0	0	0	0	0	0	0	0	0	0	0	0	1	0	0	0	NA	NA	0	NA	0	0	0	0	0	0	0	0	0	0	0	0	0	0	NA	NA	1	NA
0.0333333	Chr01_41519689	Chr01	41519689	C	T	0	NA	0	NA	0	0	0	NA	0	0	0	0	0	0	0	0	0	0	0	0	0	2	NA	NA	2	NA	0	0	0	0	0	0	0	0	0	0	0	0	NA	0	0	0	0	NA
0.0331858	Chr01_4153736	Chr01	4153736	T	C	0	0	0	0	0	0	0	0	0	0	0	0	0	0	0	0	0	0	0	0	0	2	NA	2	2	0	0	0	0	0	0	0	0	0	0	0	0	0	0	0	0	0	0	NA
0.0240385	Chr01_4153763	Chr01	4153763	T	*	0	0	0	0	0	0	0	0	0	0	0	0	0	0	0	0	0	0	0	0	0	0	NA	NA	0	NA	0	1	0	0	0	0	0	0	0	0	1	0	0	0	0	0	0	NA
0.0240385	Chr01_4153781	Chr01	4153781	T	A	0	0	0	0	0	0	0	0	0	0	0	0	0	0	0	0	0	0	0	0	0	0	NA	NA	0	NA	0	0	0	0	0	0	0	0	0	0	0	0	0	0	0	0	0	NA
0.03125	Chr01_4153784	Chr01	4153784	T	A	0	0	0	0	1	0	0	0	0	0	0	0	0	0	1	0	0	0	0	0	0	0	NA	NA	0	NA	0	0	0	0	1	0	0	0	0	0	0	0	0	0	0	0	0	NA
0.0382775	Chr01_4153787	Chr01	4153787	T	A	0	0	0	0	0	0	0	0	0	0	0	0	0	0	0	0	0	0	0	0	1	0	NA	NA	0	NA	0	0	0	0	1	0	0	0	0	0	0	0	0	0	0	0	0	NA
0.0311005	Chr01_4153790	Chr01	4153790	T	A	0	0	0	0	0	0	0	0	0	0	0	0	0	0	0	0	0	0	0	0	0	0	NA	NA	0	NA	0	0	0	0	1	0	0	0	0	0	0	0	0	0	0	0	0	NA
0.0334928	Chr01_4153793	Chr01	4153793	T	A	0	0	0	0	0	0	0	0	0	0	0	0	0	0	0	0	0	0	0	0	0	0	NA	NA	0	NA	0	0	0	0	1	0	0	0	0	0	0	0	0	0	0	0	0	NA
0.0241546	Chr01_4153796	Chr01	4153796	T	A	0	0	0	0	0	0	0	0	0	0	0	0	0	0	0	0	0	0	0	0	0	0	NA	NA	0	NA	0	0	0	0	1	0	0	0	0	0	0	0	0	0	0	0	0	NA
0.0416667	Chr01_41560097	Chr01	41560097	T	A	NA	NA	0	NA	0	0	0	NA	NA	0	0	0	0	0	0	NA	0	NA	0	0	0	1	NA	NA	2	NA	0	0	0	0	0	0	0	0	0	0	0	0	NA	0	0	0	0	0
0.0321782	Chr01_41565056	Chr01	41565056	C	T	0	0	0	0	0	0	NA	NA	0	0	0	NA	0	NA	0	NA	0	0	0	0	0	1	NA	NA	2	NA	0	0	0	0	0	0	NA	0	0	0	0	NA	0	0	NA	0	0	NA
0.0386473	Chr01_41565074	Chr01	41565074	A	T	0	0	1	0	0	0	NA	NA	0	1	0	0	0	NA	0	NA	0	0	1	0	0	0	NA	NA	0	NA	0	0	0	0	1	1	0	0	0	0	0	0	0	1	0	0	0	NA
0.0316742	Chr01_41573067	Chr01	41573067	A	G	0	NA	0	0	0	0	0	0	0	0	0	0	0	0	0	0	0	0	0	0	0	2	NA	NA	2	NA	0	0	0	0	0	0	0	0	0	0	0	0	0	0	0	0	0	NA
0.0318182	Chr01_41573096	Chr01	41573096	C	T	NA	NA	0	0	0	0	0	NA	0	0	0	0	0	0	0	0	0	0	0	0	0	2	NA	NA	2	NA	0	0	0	0	0	0	0	0	0	0	0	0	0	0	0	0	0	NA
0.0386364	Chr01_41573111	Chr01	41573111	T	A	NA	NA	1	0	0	0	0	NA	0	0	0	0	0	0	0	0	0	0	0	0	0	0	NA	NA	0	NA	0	1	0	0	0	0	0	0	0	0	0	0	0	0	0	1	0	NA
0.0753425	Chr01_41573115	Chr01	41573115	T	A	NA	NA	1	0	0	0	1	NA	0	0	0	0	0	0	0	0	1	0	0	0	0	0	NA	NA	0	NA	0	1	0	0	0	0	0	0	0	0	0	0	0	0	0	1	1	NA
0.0263158	Chr01_41599707	Chr01	41599707	A	G	0	0	0	NA	0	NA	0	0	0	0	0	0	0	0	0	NA	0	0	0	0	0	2	NA	NA	NA	NA	0	0	NA	0	0	0	0	0	0	0	0	0	0	0	NA	NA	0	0
0.0260417	Chr01_41599725	Chr01	41599725	A	C	0	0	0	NA	0	NA	0	0	0	0	0	0	0	0	0	NA	0	0	0	0	0	2	NA	NA	NA	NA	0	0	NA	0	0	0	0	0	0	0	0	0	0	0	NA	NA	0	0
0.0225	Chr01_41599760	Chr01	41599760	T	C	0	NA	0	0	0	NA	0	0	0	0	0	0	0	0	0	NA	0	0	0	0	0	2	NA	NA	NA	NA	0	0	0	0	0	0	0	0	0	0	0	0	0	0	NA	0	0	NA
0.0201005	Chr01_41599761	Chr01	41599761	T	C	0	NA	0	0	0	NA	0	0	0	0	0	0	0	0	0	NA	0	0	0	0	0	2	NA	NA	NA	NA	0	0	0	0	0	0	0	0	0	0	0	0	0	0	NA	0	0	NA
0.0373832	Chr01_41604569	Chr01	41604569	T	C	0	0	0	0	0	0	0	NA	0	0	0	NA	0	0	0	0	0	NA	0	0	0	2	NA	NA	2	NA	0	0	0	0	0	0	0	0	1	0	0	0	0	0	0	0	0	NA
0.0724299	Chr01_41604571	Chr01	41604571	T	G	0	0	0	0	0	1	0	NA	0	0	0	NA	0	0	0	0	0	NA	1	0	0	0	NA	NA	0	NA	0	0	0	0	0	0	0	0	0	0	0	0	0	0	0	1	1	NA
0.0724299	Chr01_41604573	Chr01	41604573	T	A	0	0	0	0	0	1	0	NA	0	0	0	NA	0	0	1	0	0	NA	1	0	0	0	NA	NA	0	NA	0	0	0	0	0	0	0	0	0	0	0	0	0	0	0	1	1	NA
0.0353774	Chr01_41604577	Chr01	41604577	A	AT	0	NA	0	0	0	1	0	NA	0	0	0	NA	0	0	0	0	0	NA	0	0	0	0	NA	NA	0	NA	0	0	0	0	0	0	0	0	0	0	0	0	0	0	0	0	0	NA
0.0428571	Chr01_41604580	Chr01	41604580	AT	A	0	NA	0	0	0	1	0	NA	1	0	0	NA	0	0	0	0	0	NA	1	0	0	0	NA	NA	0	NA	0	0	0	0	0	0	0	0	0	0	0	0	0	0	0	0	0	NA
0.0242718	Chr01_41648726	Chr01	41648726	A	T	NA	0	0	0	0	0	0	0	0	0	0	0	0	0	0	0	0	0	0	0	0	1	NA	NA	NA	NA	0	0	0	0	0	0	0	NA	0	0	0	0	NA	0	NA	0	0	NA
0.0226131	Chr01_41772867	Chr01	41772867	A	G	NA	NA	1	0	0	0	0	NA	0	0	0	0	0	NA	0	0	0	0	0	0	0	0	NA	NA	0	NA	NA	0	0	0	0	0	NA	NA	0	0	0	0	0	0	0	0	0	NA
0.0390625	Chr01_41827961	Chr01	41827961	T	G	0	0	0	NA	0	NA	0	0	0	0	0	0	0	0	0	0	0	NA	0	0	0	2	NA	NA	2	NA	0	0	0	0	0	0	0	0	0	0	0	NA	0	0	0	NA	0	0
0.0466321	Chr01_41827970	Chr01	41827970	C	T	0	0	0	NA	0	NA	0	0	1	0	0	0	0	0	0	0	0	NA	0	0	0	0	NA	NA	0	NA	0	0	0	0	0	0	0	0	0	0	0	NA	0	0	0	NA	0	0
0.0219512	Chr01_41862140	Chr01	41862140	T	G	0	0	0	0	0	0	0	0	0	0	0	0	0	0	0	NA	0	NA	0	0	0	2	NA	NA	NA	NA	0	0	NA	0	0	0	0	0	0	0	0	0	0	0	NA	NA	0	0
0.0307692	Chr01_41871993	Chr01	41871993	G	A	NA	0	0	NA	0	0	0	NA	0	0	0	0	0	NA	0	0	0	0	0	0	0	0	0	0	0	NA	0	1	0	0	0	0	NA	NA	0	0	1	NA	0	0	1	NA	0	NA
0.114583	Chr01_41871998	Chr01	41871998	T	C	NA	0	0	NA	0	0	0	NA	0	0	0	0	NA	NA	0	0	1	0	1	0	0	0	0	0	0	NA	0	1	0	0	1	0	NA	NA	0	0	1	NA	0	1	1	NA	0	NA
0.0342105	Chr01_41875528	Chr01	41875528	C	T	0	NA	0	NA	1	0	0	NA	0	0	0	NA	0	0	0	0	NA	0	0	NA	0	0	NA	1	0	NA	0	1	NA	0	0	0	0	NA	0	0	0	NA	0	0	NA	NA	1	0
0.0399061	Chr01_41882314	Chr01	41882314	T	G	0	0	0	NA	0	0	0	0	0	0	0	0	0	0	0	0	0	0	0	0	0	2	NA	NA	NA	0	0	0	NA	0	0	0	0	0	0	0	1	0	0	0	NA	0	0	0
0.0352113	Chr01_41882323	Chr01	41882323	T	A	0	0	0	NA	0	0	0	0	0	0	0	0	0	0	0	0	0	0	0	0	0	2	NA	NA	NA	0	0	0	NA	0	0	0	0	0	0	0	1	0	0	0	NA	0	0	0
0.0362319	Chr01_41882329	Chr01	41882329	T	A	NA	NA	0	NA	0	0	0	0	0	0	0	0	0	0	0	0	0	0	0	0	0	2	NA	NA	NA	0	0	0	NA	0	0	0	0	0	0	0	1	0	0	0	NA	0	0	0
0.0364078	Chr01_41882331	Chr01	41882331	G	C	NA	NA	0	NA	0	0	0	0	0	0	0	0	0	0	0	0	0	0	0	0	0	2	NA	NA	NA	0	0	0	NA	0	0	0	0	0	0	0	1	0	0	0	NA	0	0	0
0.0373832	Chr01_41882432	Chr01	41882432	G	T	0	NA	0	0	0	0	0	0	0	0	0	0	0	0	0	0	0	NA	0	0	0	2	NA	NA	2	NA	0	0	0	0	0	0	0	0	0	0	0	0	0	0	NA	0	0	0
0.0261905	Chr01_41882471	Chr01	41882471	AT	A	NA	0	0	0	0	0	0	0	0	0	0	0	0	0	0	NA	0	NA	0	0	0	0	NA	NA	NA	NA	0	0	0	0	0	0	0	0	0	0	0	0	1	1	NA	0	0	0
0.028436	Chr01_41882472	Chr01	41882472	T	*	NA	0	0	0	0	0	0	0	0	0	0	0	0	0	0	NA	0	NA	0	0	0	0	NA	NA	NA	NA	0	0	0	0	0	0	0	0	0	0	0	0	1	1	NA	0	0	0
0.0758294	Chr01_41882472	Chr01	41882472	T	TA	NA	0	0	0	0	0	0	1	0	0	0	0	0	1	1	NA	0	NA	0	0	1	0	NA	NA	NA	NA	0	0	0	1	0	1	0	0	0	0	1	0	0	0	NA	0	0	0
0.0369458	Chr01_41882500	Chr01	41882500	A	C	NA	0	0	NA	0	1	0	0	0	0	0	0	0	0	0	NA	1	NA	0	0	0	0	NA	NA	NA	NA	0	0	0	0	0	0	0	0	0	0	0	0	NA	0	NA	0	0	0
0.0286344	Chr01_41896111	Chr01	41896111	A	C	NA	0	1	0	0	0	0	0	0	0	0	0	0	0	0	0	0	0	0	0	0	0	NA	NA	0	0	0	0	0	0	0	0	0	0	1	0	1	0	0	0	0	0	0	NA
0.0212766	Chr01_42011530	Chr01	42011530	A	T	NA	0	0	0	0	0	0	NA	0	0	0	0	0	0	0	NA	0	NA	0	0	0	0	2	2	0	1	0	0	NA	NA	0	0	0	0	0	0	0	0	0	0	NA	NA	0	NA
0.0382653	Chr01_42017985	Chr01	42017985	T	C	0	0	0	NA	0	NA	0	0	0	0	1	0	0	0	0	NA	0	NA	0	0	0	1	0	0	NA	0	0	0	0	0	0	0	0	0	0	0	0	0	NA	0	NA	NA	0	0
0.0382653	Chr01_42017986	Chr01	42017986	G	T	0	0	0	NA	0	NA	0	0	0	0	1	0	0	0	0	NA	0	NA	0	0	0	1	0	0	NA	0	0	0	0	0	0	0	0	0	0	0	0	0	NA	0	NA	NA	0	0
0.169767	Chr01_42205522	Chr01	42205522	A	G	0	0	0	0	1	1	1	0	0	1	1	0	0	0	0	0	0	1	0	0	0	0	0	0	0	1	1	0	0	0	1	1	0	NA	0	1	0	0	0	1	0	NA	1	NA
0.0525	Chr01_42217045	Chr01	42217045	T	C	0	0	0	NA	0	0	0	0	0	0	0	0	0	0	0	NA	0	0	0	0	0	2	NA	NA	2	2	0	0	NA	NA	0	0	0	NA	0	0	1	NA	0	1	NA	NA	0	NA
0.0525	Chr01_42217081	Chr01	42217081	C	T	0	0	0	NA	0	0	0	0	0	0	0	0	0	0	0	NA	0	0	0	0	0	2	NA	NA	2	2	0	0	NA	NA	0	0	0	NA	0	0	1	NA	0	1	NA	NA	0	NA
0.0234375	Chr01_42274087	Chr01	42274087	T	C	0	0	0	NA	0	0	0	0	0	0	0	0	0	NA	0	0	0	0	0	0	0	0	NA	NA	0	0	0	0	NA	0	0	0	0	0	1	0	0	0	0	0	NA	NA	0	0
0.162437	Chr01_42274118	Chr01	42274118	A	G	0	0	1	NA	1	1	0	1	0	1	0	0	0	NA	0	0	0	1	1	0	0	0	NA	NA	0	0	0	0	NA	1	0	1	1	1	1	0	1	0	0	1	NA	NA	0	0
0.0429293	Chr01_42274123	Chr01	42274123	A	T	0	0	0	NA	0	0	0	0	0	0	0	0	0	NA	0	0	0	0	0	0	0	1	NA	NA	2	2	0	0	NA	0	0	0	0	0	0	0	1	0	0	0	NA	NA	0	0
0.0475	Chr01_42274188	Chr01	42274188	C	A	0	0	0	NA	0	0	0	0	0	0	0	0	0	0	0	0	0	0	0	0	0	1	NA	NA	2	2	0	0	NA	0	0	0	0	0	0	0	0	0	0	0	NA	NA	0	0
0.25	Chr01_42274190	Chr01	42274190	A	G	0	0	0	NA	0	0	0	0	0	0	0	0	0	0	0	0	0	2	0	0	1	1	NA	NA	2	2	0	0	NA	0	1	0	0	0	0	0	0	0	0	0	NA	NA	1	0
0.0304569	Chr01_42274193	Chr01	42274193	C	G	0	0	0	NA	0	0	0	0	0	0	0	0	0	1	0	0	0	0	1	0	0	0	NA	NA	0	0	0	0	NA	0	0	0	0	0	0	0	0	0	0	0	NA	NA	1	0
0.0309524	Chr01_4231736	Chr01	4231736	T	C	0	NA	0	0	0	0	0	0	0	0	0	0	0	0	0	0	0	NA	0	0	0	0	2	2	0	2	0	0	0	0	0	0	0	NA	0	0	1	0	0	0	NA	0	0	NA
0.0206186	Chr01_42389713	Chr01	42389713	A	G	0	NA	0	NA	0	0	0	0	0	0	0	0	0	0	0	0	0	NA	0	0	0	NA	NA	NA	NA	0	0	0	0	0	0	0	0	NA	0	0	0	0	NA	0	0	0	0	NA
0.0745614	Chr01_42395313	Chr01	42395313	A	T	0	0	1	0	0	0	0	0	0	0	0	0	0	0	0	0	0	1	0	0	1	0	0	0	NA	0	0	0	0	0	0	0	0	0	1	0	0	0	0	0	0	0	0	0
0.0390625	Chr01_42395329	Chr01	42395329	CTT	C	0	0	0	0	0	0	0	0	0	1	0	0	0	0	0	0	0	NA	0	0	0	NA	0	0	NA	0	1	0	0	0	0	0	NA	NA	0	0	0	NA	0	0	0	NA	0	0
0.120283	Chr01_42429335	Chr01	42429335	T	C	1	NA	1	0	0	0	0	0	0	1	0	0	0	0	0	0	1	0	0	0	0	NA	NA	NA	NA	1	0	0	1	0	0	0	0	0	0	0	1	0	0	0	0	0	0	NA
0.0386473	Chr01_42429342	Chr01	42429342	TGC	T	0	NA	0	1	0	1	0	1	0	0	0	0	0	0	0	0	0	0	0	0	0	NA	NA	NA	NA	NA	0	0	0	0	0	0	0	0	0	0	1	0	0	1	1	NA	0	NA
0.0386473	Chr01_42429343	Chr01	42429343	G	*	0	NA	0	1	0	1	0	1	0	0	0	0	0	0	0	0	0	0	0	0	0	NA	NA	NA	NA	NA	0	0	0	0	0	0	0	0	0	0	1	0	0	1	1	NA	0	NA
0.0217391	Chr01_42429343	Chr01	42429343	G	A	0	NA	0	0	0	0	0	0	0	1	0	0	0	1	0	1	0	0	0	0	0	NA	NA	NA	NA	NA	0	0	0	0	0	0	0	0	0	0	0	0	0	0	0	NA	0	NA
0.0386473	Chr01_42429344	Chr01	42429344	C	*	0	NA	0	1	0	1	0	1	0	0	0	0	0	0	0	0	0	0	0	0	0	NA	NA	NA	NA	NA	0	0	0	0	0	0	0	0	0	0	1	0	0	1	1	NA	0	NA
0.265625	Chr01_42429346	Chr01	42429346	T	C	0	NA	1	1	1	1	0	1	1	1	0	0	0	1	0	1	0	1	1	1	1	NA	NA	NA	NA	NA	0	0	1	1	1	1	0	0	1	1	1	NA	1	1	1	NA	0	NA
0.0263158	Chr01_42528406	Chr01	42528406	G	A	NA	0	0	0	0	0	0	NA	0	0	0	0	0	0	0	0	0	NA	0	0	0	NA	0	0	NA	1	0	0	0	0	0	0	0	0	0	0	NA	NA	0	0	0	0	0	NA
0.0320197	Chr01_42528425	Chr01	42528425	T	A	NA	0	0	0	0	0	0	NA	0	0	0	0	NA	0	1	0	0	NA	0	0	0	NA	0	0	NA	NA	0	1	0	0	0	0	0	0	0	0	NA	NA	NA	0	0	0	0	NA
0.0231481	Chr01_42529988	Chr01	42529988	A	G	0	NA	0	NA	0	0	0	0	0	0	0	0	0	0	0	0	0	0	0	0	0	NA	2	2	NA	2	0	0	0	0	0	0	0	0	0	0	0	0	0	0	NA	0	0	0
0.153659	Chr01_42530093	Chr01	42530093	C	T	0	NA	1	0	0	0	0	0	0	1	0	1	0	0	1	1	0	0	1	0	0	NA	0	0	NA	0	0	0	1	NA	0	0	1	NA	0	0	0	0	0	1	0	0	1	0
0.153659	Chr01_42530094	Chr01	42530094	A	G	0	NA	1	0	0	0	0	0	0	1	0	1	0	0	1	1	0	0	1	0	0	NA	0	0	NA	0	0	0	1	NA	0	0	1	NA	0	0	0	0	0	1	0	0	1	0
0.026178	Chr01_42582641	Chr01	42582641	A	G	NA	NA	NA	NA	0	0	0	0	0	0	0	0	0	0	0	0	0	0	0	0	0	NA	NA	NA	0	0	0	0	0	1	0	0	0	0	0	0	0	0	NA	0	NA	0	0	NA
0.0454545	Chr01_42582724	Chr01	42582724	T	C	0	NA	1	0	0	1	0	0	0	0	0	0	0	0	0	0	0	0	1	0	0	0	0	0	0	NA	1	0	1	0	0	1	0	0	0	0	1	0	NA	0	0	0	0	NA
0.0336538	Chr01_42597457	Chr01	42597457	C	G	0	NA	0	0	0	0	NA	0	0	0	0	0	0	0	0	0	0	0	0	0	0	2	0	0	2	0	0	0	1	0	0	0	0	0	0	0	0	0	0	0	0	0	0	NA
0.025463	Chr01_42597490	Chr01	42597490	T	G	0	NA	0	0	0	0	0	0	0	0	0	0	0	0	0	0	0	0	0	0	0	2	0	0	1	0	0	0	0	0	0	0	0	0	0	0	0	0	0	0	0	0	0	NA
0.0255319	Chr01_42597527	Chr01	42597527	G	T	0	0	0	0	0	0	0	0	0	0	0	0	0	0	0	0	0	0	0	0	0	1	0	0	1	0	0	0	0	0	0	0	0	0	0	0	0	0	0	0	0	0	0	0
0.0255319	Chr01_42597548	Chr01	42597548	A	G	0	0	0	0	0	0	0	0	0	0	0	0	0	0	0	0	0	0	0	0	0	1	0	0	1	0	0	0	0	0	0	0	0	0	0	0	0	0	0	0	0	0	0	0
0.0276596	Chr01_42597574	Chr01	42597574	T	G	0	0	0	0	0	0	0	0	0	0	0	0	0	0	0	0	0	0	0	0	0	2	0	0	2	0	0	0	0	0	0	0	0	0	0	0	0	0	0	0	0	0	0	0
0.0425532	Chr01_42597598	Chr01	42597598	T	C	0	0	0	0	0	0	0	0	0	0	0	0	0	0	0	1	0	0	0	0	0	0	0	0	0	0	0	0	0	1	0	0	0	0	1	0	0	0	0	0	1	0	1	0
0.0276596	Chr01_42597614	Chr01	42597614	C	T	0	0	0	0	0	0	0	0	0	0	0	0	0	0	0	0	0	0	0	0	0	2	0	0	2	0	0	0	0	0	0	0	0	0	0	0	0	0	0	0	0	0	0	0
0.0468085	Chr01_42597633	Chr01	42597633	T	A	0	0	0	0	0	0	0	0	0	0	0	0	0	0	0	0	0	0	0	0	0	2	1	2	2	1	0	0	0	0	0	0	0	0	0	0	0	0	0	0	0	0	0	0
0.224215	Chr01_42597665	Chr01	42597665	A	T	0	0	0	0	1	0	0	1	1	0	1	0	1	1	1	1	1	0	1	1	1	0	0	0	0	0	0	0	0	0	0	1	1	1	0	0	1	0	1	0	1	1	1	0
0.324074	Chr01_42597667	Chr01	42597667	T	A	0	1	0	1	1	0	0	1	1	1	1	1	1	1	1	1	1	1	1	1	1	0	0	0	0	0	0	0	1	1	0	1	1	1	0	1	1	0	1	0	1	1	1	0
0.0375	Chr01_42632514	Chr01	42632514	G	T	0	0	0	NA	0	0	0	0	0	0	0	0	0	0	0	NA	0	0	0	0	0	2	0	0	2	0	0	0	0	0	0	0	0	0	0	0	0	NA	0	1	NA	NA	0	0
0.0732759	Chr01_42661784	Chr01	42661784	A	G	0	0	0	0	0	0	0	0	0	1	1	0	0	0	0	0	0	0	0	0	0	0	NA	NA	0	2	0	0	0	0	0	0	0	0	0	0	1	0	0	0	0	0	0	0
0.0323276	Chr01_42661823	Chr01	42661823	C	A	0	0	0	0	0	0	0	0	0	0	0	0	0	0	0	0	1	0	0	0	0	0	NA	NA	0	0	0	0	0	0	0	0	0	0	1	0	0	0	0	0	0	0	0	0
0.0258621	Chr01_42661853	Chr01	42661853	G	C	0	0	0	0	0	0	0	0	0	0	0	0	0	0	0	0	0	0	0	0	0	1	NA	NA	2	0	0	0	0	0	0	0	0	0	0	0	0	0	0	0	0	0	0	0
0.0214286	Chr01_42661865	Chr01	42661865	T	C	0	NA	0	0	0	0	0	NA	0	0	0	0	0	0	0	0	0	0	0	0	0	0	NA	NA	0	NA	0	0	0	0	1	0	0	0	0	0	0	0	0	0	0	0	0	0
0.0502392	Chr01_42661867	Chr01	42661867	T	G	0	NA	0	0	0	0	0	NA	1	0	0	0	0	0	0	0	0	0	1	0	1	0	NA	NA	0	NA	0	0	0	1	0	0	0	0	0	0	0	0	0	0	0	0	0	0
0.175481	Chr01_42661878	Chr01	42661878	T	G	0	NA	1	0	1	0	0	NA	1	0	1	0	1	0	0	0	1	1	0	1	1	0	NA	NA	0	NA	0	1	0	1	1	0	0	0	0	0	1	0	0	1	1	1	1	0
0.317308	Chr01_42661886	Chr01	42661886	T	G	1	NA	1	0	1	1	0	NA	1	1	1	0	1	0	1	1	1	1	1	1	1	0	NA	NA	0	NA	0	1	1	1	1	1	0	0	1	0	1	1	1	1	1	1	1	0
0.0364078	Chr01_42661888	Chr01	42661888	G	C	0	NA	0	0	0	0	0	NA	0	0	0	0	0	0	0	0	0	0	0	0	0	2	NA	NA	2	NA	0	0	0	0	0	0	0	NA	0	0	0	0	0	0	0	0	0	NA
0.0373134	Chr01_42661890	Chr01	42661890	A	C	0	NA	0	0	0	0	NA	NA	0	0	0	0	0	0	0	0	0	NA	0	0	0	2	NA	NA	2	NA	0	0	0	0	0	0	0	NA	0	NA	0	0	0	0	0	0	0	NA
0.0360577	Chr01_42661985	Chr01	42661985	A	G	0	0	0	NA	0	0	0	0	0	0	0	0	0	0	0	NA	0	0	0	0	0	2	NA	NA	2	NA	0	0	0	0	0	0	0	0	0	0	0	0	0	0	0	NA	0	0
0.0353774	Chr01_42662027	Chr01	42662027	T	A	0	0	0	NA	0	0	0	0	0	0	0	0	0	0	0	0	0	0	0	0	0	2	NA	NA	2	NA	0	0	0	0	0	0	0	0	0	0	0	0	0	0	0	NA	0	0
0.0353774	Chr01_42662028	Chr01	42662028	C	A	0	0	0	NA	0	0	0	0	0	0	0	0	0	0	0	0	0	0	0	0	0	2	NA	NA	2	NA	0	0	0	0	0	0	0	0	0	0	0	0	0	0	0	NA	0	0
0.0215311	Chr01_42688569	Chr01	42688569	A	G	NA	NA	0	NA	0	0	0	0	0	0	0	0	0	0	0	NA	0	0	0	0	0	0	NA	NA	0	NA	0	0	0	1	0	0	0	0	0	0	1	0	0	0	0	0	0	0
0.031401	Chr01_42688618	Chr01	42688618	A	G	NA	NA	0	NA	0	0	0	0	0	0	0	0	0	0	0	NA	0	0	0	0	0	2	NA	NA	2	NA	0	0	0	0	0	0	0	0	0	0	0	0	0	0	0	0	0	NA
0.034632	Chr01_42697623	Chr01	42697623	G	T	0	NA	0	0	0	0	0	0	0	0	0	0	0	0	0	0	0	0	0	0	0	0	NA	0	0	0	0	1	0	0	0	0	0	0	0	0	0	0	0	0	0	0	0	NA
0.0300429	Chr01_42697649	Chr01	42697649	A	G	0	0	0	0	0	0	0	0	0	0	0	0	0	0	0	0	0	1	0	0	0	0	NA	0	0	0	0	0	0	0	0	0	0	0	0	0	1	0	0	0	0	1	1	0
0.09375	Chr01_42697692	Chr01	42697692	C	G	0	0	0	NA	0	0	0	0	0	1	0	0	0	0	0	NA	0	NA	1	0	0	0	NA	NA	1	NA	0	0	0	NA	0	0	0	0	0	0	NA	NA	0	NA	1	0	1	0
0.0289474	Chr01_42781159	Chr01	42781159	C	CG	0	NA	0	NA	0	0	0	0	0	0	0	0	0	0	0	NA	0	NA	0	0	0	2	0	0	2	0	0	0	0	0	0	0	0	0	0	0	0	NA	NA	0	NA	NA	0	0
0.0206186	Chr01_42781197	Chr01	42781197	A	G	0	NA	0	NA	0	0	0	0	0	0	0	0	0	0	0	NA	0	NA	0	0	0	0	2	2	0	2	0	0	0	0	0	0	0	0	0	0	0	NA	NA	0	NA	NA	0	0
0.040724	Chr01_42781216	Chr01	42781216	T	C	0	NA	0	0	1	0	0	NA	1	0	0	0	0	0	0	0	0	NA	0	0	1	0	NA	NA	0	NA	0	0	0	1	0	0	0	0	0	0	0	0	0	1	1	NA	0	0
0.0384615	Chr01_42781217	Chr01	42781217	AT	A	0	NA	0	0	1	0	0	NA	1	0	0	0	0	0	0	0	0	NA	0	0	1	0	NA	NA	0	NA	0	0	0	1	0	0	0	0	0	0	0	0	0	1	1	NA	0	0
0.0386364	Chr01_42781223	Chr01	42781223	A	AC	0	NA	0	0	1	0	0	NA	1	0	0	0	0	0	0	0	0	NA	0	0	1	0	NA	NA	0	NA	0	0	0	1	0	0	0	0	0	0	0	0	0	1	1	NA	0	0
0.0386364	Chr01_42781227	Chr01	42781227	TG	T	0	NA	0	0	1	0	0	NA	1	0	0	0	0	0	0	0	0	NA	0	0	1	0	NA	NA	0	NA	0	0	0	1	0	0	0	0	0	0	0	0	0	1	1	NA	0	0
0.0386364	Chr01_42781232	Chr01	42781232	G	GA	0	NA	0	0	1	0	0	NA	1	0	0	0	0	0	0	0	0	NA	0	0	1	0	NA	NA	0	NA	0	0	0	1	0	0	0	0	0	0	0	0	0	1	1	NA	0	0
0.0386364	Chr01_42781235	Chr01	42781235	G	A	0	NA	0	0	1	0	0	NA	1	0	0	0	0	0	0	0	0	NA	0	0	1	0	NA	NA	0	NA	0	0	0	1	0	0	0	0	0	0	0	0	0	1	1	NA	0	0
0.0475113	Chr01_42781253	Chr01	42781253	G	A	0	NA	0	0	0	0	0	NA	0	0	0	0	0	0	0	0	0	NA	0	0	0	2	NA	NA	2	2	0	0	0	0	0	0	0	0	0	0	0	0	0	1	0	NA	0	0
0.0475113	Chr01_42781278	Chr01	42781278	A	G	0	NA	0	0	0	0	0	NA	0	0	0	0	0	0	0	0	0	NA	0	0	0	2	NA	NA	2	2	0	0	0	0	0	0	0	0	0	0	1	0	0	1	0	NA	0	0
0.0236842	Chr01_42857279	Chr01	42857279	T	*	0	NA	0	NA	0	0	0	0	0	0	0	0	0	NA	0	NA	0	NA	0	0	0	1	NA	NA	NA	NA	0	0	NA	NA	0	NA	0	0	0	1	0	NA	0	0	0	0	0	0
0.0628272	Chr01_42904632	Chr01	42904632	C	T	0	NA	1	1	0	0	0	0	0	0	0	0	0	0	0	0	0	0	0	0	1	NA	NA	NA	NA	NA	0	0	0	0	0	0	0	1	0	0	0	0	NA	0	NA	NA	1	NA
0.0578947	Chr01_42904634	Chr01	42904634	T	G	0	NA	1	1	0	0	NA	0	0	0	0	0	0	0	0	0	0	0	0	0	1	NA	NA	NA	NA	NA	0	0	0	0	0	0	0	0	0	0	0	0	NA	0	NA	NA	1	NA
0.026178	Chr01_43011706	Chr01	43011706	A	T	NA	NA	0	NA	0	NA	0	0	0	0	0	0	0	NA	0	0	0	0	0	0	0	0	0	NA	NA	0	0	0	0	0	0	0	0	1	0	0	0	0	0	0	NA	0	0	NA
0.0539216	Chr01_43014268	Chr01	43014268	T	C	0	NA	0	NA	0	0	0	0	0	0	0	0	0	0	0	0	0	NA	0	0	0	2	2	2	2	2	0	0	0	0	0	0	NA	0	0	0	0	0	NA	0	NA	0	0	0
0.0539216	Chr01_43014293	Chr01	43014293	T	C	0	NA	0	NA	0	0	0	0	0	0	0	0	0	0	0	0	0	NA	0	0	0	2	2	2	2	2	0	0	0	0	0	0	NA	0	0	0	0	0	NA	0	NA	0	0	0
0.0326633	Chr01_43086615	Chr01	43086615	A	G	0	0	1	0	0	0	0	0	0	0	0	0	0	0	0	0	0	NA	1	0	0	NA	NA	NA	NA	0	0	0	NA	0	0	0	0	0	0	0	0	0	0	0	NA	NA	0	NA
0.0378788	Chr01_43086617	Chr01	43086617	G	A	0	0	1	0	0	0	0	0	0	0	0	0	0	0	0	0	0	NA	1	0	0	NA	NA	NA	NA	0	0	0	NA	0	0	0	0	NA	0	0	0	0	0	0	NA	NA	0	NA
0.105	Chr01_43086621	Chr01	43086621	A	T	0	0	1	0	0	1	0	0	0	0	1	0	1	0	0	1	0	NA	1	0	0	NA	NA	NA	NA	0	0	0	NA	0	0	1	0	NA	0	0	0	0	0	0	NA	NA	0	NA
0.0275	Chr01_43086626	Chr01	43086626	A	T	0	0	0	0	0	NA	0	0	0	0	1	0	0	0	0	0	0	NA	0	0	0	NA	NA	NA	NA	0	0	0	NA	0	0	1	0	NA	0	0	1	0	0	0	NA	0	0	NA
0.0275	Chr01_43086627	Chr01	43086627	C	T	0	0	0	0	0	NA	0	0	0	0	1	0	0	0	0	0	0	NA	0	0	0	NA	NA	NA	NA	0	0	0	NA	0	0	1	0	NA	0	0	1	0	0	0	NA	0	0	NA
0.0376884	Chr01_43086633	Chr01	43086633	A	AT	0	0	0	0	0	NA	0	0	0	0	0	0	0	0	1	0	0	NA	0	0	0	NA	NA	NA	NA	0	0	0	NA	1	0	0	1	NA	0	0	0	NA	0	0	NA	0	0	NA
0.0427136	Chr01_43086635	Chr01	43086635	A	T	0	0	0	0	0	NA	0	0	0	0	0	0	0	0	1	0	0	NA	0	0	0	NA	NA	NA	NA	0	0	0	NA	1	0	0	1	NA	0	0	0	NA	0	0	NA	0	0	NA
0.0862069	Chr01_4314804	Chr01	4314804	G	A	0	0	0	0	0	0	0	0	0	1	0	0	0	0	0	0	0	0	0	0	0	1	0	0	NA	0	0	0	0	0	0	0	0	0	0	0	0	0	0	0	0	0	0	0
0.03	Chr01_4314848	Chr01	4314848	T	*	0	NA	0	NA	0	0	0	0	0	0	0	0	0	0	0	0	0	NA	0	1	1	1	0	0	NA	0	0	0	0	0	0	0	0	0	0	0	0	0	0	1	0	0	0	0
0.0631579	Chr01_4314855	Chr01	4314855	TC	T	1	NA	1	NA	0	0	0	0	0	0	0	0	0	0	0	NA	0	NA	0	0	0	1	NA	0	NA	0	0	0	0	0	0	0	1	1	0	1	0	0	NA	0	0	NA	0	0
0.0209424	Chr01_43184700	Chr01	43184700	C	T	0	NA	0	0	0	0	0	0	0	0	0	0	0	0	0	0	0	0	0	0	0	NA	NA	0	NA	0	0	0	0	1	0	0	0	NA	0	0	0	0	NA	0	0	0	0	NA
0.0635965	Chr01_43208137	Chr01	43208137	A	T	0	0	0	0	0	0	0	0	0	1	0	0	0	0	0	0	0	0	0	0	1	0	1	0	NA	NA	0	0	1	0	0	0	0	0	0	0	0	0	0	0	0	1	0	0
0.0635965	Chr01_43208141	Chr01	43208141	T	C	0	0	0	0	0	0	0	0	0	1	0	0	0	0	0	0	0	0	0	0	1	0	1	0	NA	NA	0	0	1	0	0	0	0	0	0	0	0	0	0	1	0	1	0	0
0.0558252	Chr01_43279791	Chr01	43279791	T	A	0	NA	0	NA	0	NA	0	0	0	0	0	0	0	0	0	0	0	0	0	0	0	2	NA	NA	2	NA	0	0	0	0	0	0	0	0	0	0	NA	0	0	0	0	NA	0	0
0.0306122	Chr01_43363123	Chr01	43363123	A	G	0	NA	0	NA	0	0	0	0	0	0	0	0	0	0	0	NA	0	NA	0	0	0	2	NA	0	2	0	0	0	0	0	0	0	0	0	0	0	0	NA	NA	0	NA	0	0	0
0.0514706	Chr01_43363182	Chr01	43363182	A	G	0	NA	0	NA	0	0	0	0	0	0	0	0	0	0	0	0	0	NA	0	0	0	2	NA	2	2	2	0	0	0	0	0	0	0	0	0	0	0	NA	NA	0	NA	0	0	0
0.0362319	Chr01_43420886	Chr01	43420886	G	C	0	NA	0	0	0	0	NA	NA	0	0	0	0	0	0	0	0	0	0	0	0	0	2	NA	NA	2	NA	0	0	0	0	0	0	0	NA	0	0	0	0	0	0	0	0	0	0
0.0502646	Chr01_4342958	Chr01	4342958	A	G	0	0	0	NA	0	0	0	0	0	0	0	0	1	0	0	NA	0	1	0	1	0	1	NA	0	0	0	1	0	NA	0	0	0	0	1	0	0	NA	NA	NA	0	NA	0	0	NA
0.0208333	Chr01_4345049	Chr01	4345049	A	C	NA	0	0	0	0	0	0	0	0	0	0	0	0	0	0	NA	0	NA	0	0	0	0	2	NA	0	1	0	0	NA	NA	0	0	0	0	0	0	0	NA	NA	0	NA	NA	0	NA
0.0338542	Chr01_4345049	Chr01	4345049	A	G	NA	0	0	0	0	0	0	0	0	0	0	0	0	0	0	NA	0	NA	0	0	0	1	0	NA	2	0	0	0	NA	NA	0	0	0	0	0	0	0	NA	NA	0	NA	NA	0	NA
0.0549738	Chr01_4345050	Chr01	4345050	G	A	NA	0	0	0	0	0	0	0	0	0	0	0	0	0	0	NA	0	NA	0	0	0	1	2	NA	2	1	0	0	NA	NA	0	0	0	0	0	0	0	NA	NA	0	NA	NA	0	NA
0.0714286	Chr01_4345059	Chr01	4345059	TG	T	NA	0	0	0	0	0	0	0	0	0	0	0	0	2	0	NA	0	NA	0	0	2	0	0	NA	0	0	0	0	NA	NA	0	0	0	0	0	0	0	NA	NA	0	NA	NA	0	NA
0.0406091	Chr01_43498003	Chr01	43498003	A	T	0	0	0	NA	0	0	0	0	0	0	0	0	0	0	0	NA	0	NA	0	0	0	2	NA	NA	2	1	0	0	0	NA	0	0	0	0	0	0	0	0	0	0	NA	NA	0	0
0.0380711	Chr01_43498016	Chr01	43498016	G	A	0	0	0	NA	0	0	0	0	0	0	0	0	0	0	0	NA	0	NA	0	0	0	2	NA	NA	2	0	0	0	0	NA	0	0	0	0	0	0	0	0	0	0	NA	NA	0	0
0.0406091	Chr01_43498020	Chr01	43498020	T	C	0	0	0	NA	0	0	0	0	0	0	0	0	0	0	0	NA	0	NA	0	0	0	2	NA	NA	2	1	0	0	0	NA	0	0	0	0	0	0	0	0	0	0	NA	NA	0	0
0.0230769	Chr01_43498042	Chr01	43498042	G	A	0	0	0	NA	0	0	0	0	0	0	0	0	0	0	0	NA	1	NA	0	0	0	0	NA	NA	0	0	1	0	0	NA	0	0	0	0	0	1	0	0	0	0	NA	NA	NA	0
0.0230769	Chr01_43498043	Chr01	43498043	G	C	0	0	0	NA	0	0	0	0	0	0	0	0	0	0	0	NA	1	NA	0	0	0	0	NA	NA	0	0	1	0	0	NA	0	0	0	0	0	1	0	0	0	0	NA	NA	NA	0
0.0414508	Chr01_43498053	Chr01	43498053	T	G	0	0	0	NA	0	NA	0	0	0	0	0	0	0	0	0	NA	0	NA	0	0	0	2	NA	NA	2	1	0	0	0	NA	0	0	0	0	0	0	0	0	0	0	NA	NA	NA	0
0.0569948	Chr01_43498055	Chr01	43498055	T	A	0	0	0	NA	0	NA	0	0	0	0	0	0	0	0	0	NA	1	NA	1	0	0	0	NA	NA	0	0	0	0	0	NA	0	1	0	0	0	0	0	0	0	0	NA	NA	NA	0
0.046875	Chr01_43498066	Chr01	43498066	G	C	0	0	0	NA	0	NA	0	0	0	0	0	0	0	0	0	NA	0	NA	0	0	0	2	NA	NA	2	1	0	0	0	NA	0	0	0	0	0	0	0	0	0	0	NA	NA	NA	0
0.0362694	Chr01_43559613	Chr01	43559613	C	T	0	0	0	0	0	0	0	0	0	0	0	0	0	0	0	NA	0	0	0	0	0	2	NA	NA	2	NA	0	0	NA	0	0	0	0	NA	0	0	0	NA	0	0	NA	NA	0	NA
0.0386473	Chr01_43585930	Chr01	43585930	G	T	0	0	0	0	0	0	0	0	0	0	0	0	0	0	0	NA	0	NA	0	0	0	2	NA	NA	2	NA	0	0	0	0	0	0	0	0	0	0	0	0	0	1	0	NA	0	0
0.0425532	Chr01_43585990	Chr01	43585990	C	A	0	NA	0	NA	0	0	0	0	0	0	0	0	0	0	0	NA	0	NA	0	0	0	2	NA	NA	2	NA	0	0	NA	0	0	0	0	0	0	0	0	0	0	1	0	NA	0	0
0.0425532	Chr01_43586027	Chr01	43586027	C	T	0	NA	0	NA	0	0	0	0	0	0	0	0	0	0	0	NA	0	NA	0	0	0	2	NA	NA	2	NA	0	0	NA	0	0	0	0	0	0	0	0	0	0	1	0	NA	0	0
0.0420354	Chr01_43588259	Chr01	43588259	T	C	NA	NA	0	0	0	1	1	0	0	0	0	0	1	0	0	0	1	1	0	0	0	0	NA	NA	0	NA	0	0	0	0	0	0	0	0	0	0	0	0	0	0	0	1	0	NA
0.0420354	Chr01_43588264	Chr01	43588264	T	A	NA	NA	0	0	0	1	1	0	0	0	0	0	1	0	0	0	1	1	0	0	0	0	NA	NA	0	NA	0	0	0	0	0	0	0	0	0	0	0	0	0	0	0	1	0	NA
0.0288889	Chr01_43588268	Chr01	43588268	ATAC	A	NA	NA	0	0	0	1	0	0	0	0	1	0	0	0	0	1	1	0	1	0	0	0	NA	NA	0	NA	0	0	0	0	0	0	0	0	1	0	0	0	0	0	0	0	0	NA
0.0288889	Chr01_43588269	Chr01	43588269	T	*	NA	NA	0	0	0	1	0	0	0	0	1	0	0	0	0	1	1	0	1	0	0	0	NA	NA	0	NA	0	0	0	0	0	0	0	0	1	0	0	0	0	0	0	0	0	NA
0.0333333	Chr01_43588269	Chr01	43588269	T	G	NA	NA	0	0	0	0	0	0	0	0	0	0	0	0	0	0	0	0	0	0	0	1	NA	NA	2	NA	0	0	0	0	0	0	0	0	0	0	1	0	0	0	0	0	0	NA
0.0266667	Chr01_43588271	Chr01	43588271	C	*	NA	NA	0	0	0	1	0	0	0	0	1	0	0	0	0	1	1	0	1	0	0	0	NA	NA	0	NA	0	0	0	0	0	0	0	0	0	0	0	0	0	0	0	0	0	NA
0.0807292	Chr01_43588274	Chr01	43588274	T	C	NA	NA	0	NA	0	1	0	1	0	0	1	0	0	0	0	1	1	0	1	0	0	0	NA	NA	0	NA	0	0	NA	0	1	1	0	0	1	0	0	0	0	0	0	NA	0	NA
0.0837438	Chr01_43599011	Chr01	43599011	G	T	0	0	0	0	0	1	0	0	0	1	0	0	0	0	1	0	0	0	0	0	0	0	NA	NA	NA	NA	0	1	0	1	0	0	1	1	0	0	1	1	NA	0	1	0	1	0
0.0585106	Chr01_436683	Chr01	436683	G	C	0	NA	0	NA	0	NA	0	0	0	0	0	0	0	0	0	NA	NA	NA	0	0	0	2	NA	2	NA	1	0	0	NA	NA	1	0	0	0	0	0	0	NA	0	0	NA	NA	0	0
0.0585106	Chr01_436705	Chr01	436705	G	C	0	NA	0	NA	0	NA	0	0	0	0	0	0	0	0	0	NA	NA	NA	0	0	0	2	NA	2	NA	1	0	0	NA	NA	1	0	0	0	0	0	0	NA	0	0	NA	NA	0	0
0.0239362	Chr01_436720	Chr01	436720	G	C	0	NA	0	NA	0	NA	0	0	0	0	0	0	0	0	0	NA	NA	NA	0	0	0	2	NA	0	NA	0	0	0	NA	NA	1	0	0	0	0	0	0	NA	0	0	NA	NA	0	0
0.0372093	Chr01_43688026	Chr01	43688026	T	C	1	1	0	0	0	1	0	0	0	0	0	0	0	0	0	0	0	NA	0	0	0	0	0	NA	0	NA	0	1	0	0	0	0	0	1	0	0	0	0	0	0	0	0	0	0
0.0373832	Chr01_43688027	Chr01	43688027	G	A	0	0	0	0	0	0	0	0	0	0	0	0	0	0	0	0	0	NA	0	0	0	2	2	NA	2	NA	0	0	0	0	0	0	0	0	0	0	0	0	0	0	0	0	0	0
0.0689655	Chr01_43688086	Chr01	43688086	A	G	0	1	0	0	1	0	0	0	0	0	0	0	0	0	0	1	1	0	1	0	0	0	NA	NA	0	0	0	0	1	0	0	0	0	1	0	1	0	0	0	0	1	0	0	0
0.0840517	Chr01_43688089	Chr01	43688089	A	C	0	1	0	0	1	0	0	0	0	0	0	0	0	0	0	1	1	0	1	0	0	0	NA	NA	0	0	0	0	1	0	0	0	0	1	0	1	0	0	0	1	1	1	0	0
0.0479798	Chr01_43688120	Chr01	43688120	T	C	1	NA	0	0	0	0	0	0	0	0	0	0	0	0	0	0	0	NA	0	0	1	0	NA	NA	1	NA	0	0	0	NA	0	0	0	0	NA	0	0	0	0	1	0	0	0	0
0.0243902	Chr01_436885	Chr01	436885	C	T	0	0	0	NA	0	0	0	0	0	0	0	NA	0	0	0	NA	NA	NA	0	0	0	0	NA	0	NA	0	0	0	NA	NA	0	0	0	0	0	0	0	0	0	0	0	NA	0	0
0.0777778	Chr01_436929	Chr01	436929	A	C	NA	0	0	NA	0	0	0	0	0	0	0	0	0	0	0	2	0	0	0	0	0	2	2	2	2	1	0	0	0	0	1	0	0	0	0	0	0	0	0	0	0	0	0	0
0.0244444	Chr01_436970	Chr01	436970	A	G	NA	0	0	NA	0	0	0	1	0	0	0	1	0	0	0	0	0	0	0	0	0	0	0	0	0	0	0	0	0	0	0	0	1	0	0	0	0	0	1	0	0	0	0	0
0.0333333	Chr01_436970	Chr01	436970	A	T	NA	0	0	NA	0	0	0	0	0	0	0	0	0	0	0	0	0	0	0	0	0	0	0	0	0	0	0	0	1	0	0	0	0	0	0	0	0	0	0	0	0	0	0	0
0.278281	Chr01_436980	Chr01	436980	A	T	NA	0	1	NA	1	1	0	NA	1	1	0	0	1	0	1	0	0	1	1	0	1	0	0	0	0	1	0	1	1	0	0	1	0	1	1	1	1	0	NA	1	1	1	1	0
0.282805	Chr01_436981	Chr01	436981	C	A	NA	0	1	NA	1	1	0	NA	1	1	0	0	1	0	1	0	0	1	1	0	1	0	0	0	0	1	0	1	1	0	0	1	0	1	1	1	1	0	NA	1	1	1	1	0
0.040201	Chr01_43718838	Chr01	43718838	G	A	0	NA	0	NA	0	0	0	0	0	0	0	0	0	0	0	0	0	NA	0	0	0	2	NA	NA	2	NA	0	0	0	NA	0	0	0	0	0	0	1	0	0	0	0	0	0	NA
0.040201	Chr01_43718870	Chr01	43718870	A	T	0	NA	0	NA	0	0	0	0	0	0	0	0	0	0	0	0	0	NA	0	0	0	2	NA	NA	2	NA	0	0	0	NA	0	0	0	0	0	0	1	0	0	0	0	0	0	NA
0.040201	Chr01_43718875	Chr01	43718875	T	G	0	NA	0	NA	0	0	0	0	0	0	0	0	0	0	0	0	0	NA	0	0	0	2	NA	NA	2	NA	0	0	0	NA	0	0	0	0	0	0	1	0	0	0	0	0	0	NA
0.0824742	Chr01_43718890	Chr01	43718890	C	T	NA	NA	0	NA	0	0	0	0	0	1	0	0	0	0	0	0	1	NA	0	1	0	0	NA	NA	0	NA	0	0	1	NA	0	0	1	NA	0	0	0	0	1	0	0	0	0	NA
0.0876289	Chr01_43718893	Chr01	43718893	A	C	NA	NA	0	NA	0	0	0	0	0	1	0	0	0	0	0	0	1	NA	0	1	0	0	NA	NA	0	NA	0	0	1	NA	0	0	1	NA	0	0	0	0	1	0	0	0	0	NA
0.0880829	Chr01_43718897	Chr01	43718897	C	CTCT	NA	NA	0	NA	0	0	0	0	0	1	0	0	0	0	0	0	1	NA	0	1	0	0	NA	NA	0	NA	0	0	1	NA	0	0	1	NA	0	0	0	0	1	0	0	0	0	NA
0.0240175	Chr01_43746278	Chr01	43746278	C	G	0	0	0	0	0	0	0	0	0	0	0	0	0	0	0	0	0	0	0	0	0	0	0	0	0	0	1	0	0	0	0	0	0	0	0	0	0	0	1	0	1	0	0	0
0.0521327	Chr01_43811414	Chr01	43811414	C	G	0	0	0	NA	1	0	0	0	0	0	1	0	0	0	0	0	0	0	0	0	0	0	NA	NA	0	0	1	0	1	0	0	0	0	0	0	1	0	0	0	0	0	0	0	NA
0.0205479	Chr01_43883277	Chr01	43883277	A	G	0	NA	0	0	0	0	0	0	0	0	0	0	0	0	0	0	0	0	0	1	0	0	0	0	0	0	0	0	0	0	0	0	0	NA	0	1	0	0	NA	0	0	0	0	0
0.0389908	Chr01_43883282	Chr01	43883282	A	G	0	NA	0	0	0	0	0	0	0	0	0	0	0	0	0	0	0	0	0	1	0	2	0	0	2	0	0	0	0	0	0	0	0	NA	0	0	0	0	NA	0	0	0	0	0
0.0372807	Chr01_43943340	Chr01	43943340	C	A	NA	NA	0	0	0	0	0	0	0	0	0	0	0	0	0	0	0	0	0	0	0	2	NA	NA	2	NA	0	0	0	0	0	0	0	0	0	0	0	0	0	1	0	0	0	0
0.0372807	Chr01_43943347	Chr01	43943347	C	T	NA	NA	0	0	0	0	0	0	0	0	0	0	0	0	0	0	0	0	0	0	0	2	NA	NA	2	NA	0	0	0	0	0	0	0	0	0	0	0	0	0	1	0	0	0	0
0.0315789	Chr01_43943450	Chr01	43943450	A	G	0	NA	0	0	0	0	0	0	0	0	0	0	0	NA	0	NA	0	NA	0	0	0	0	NA	NA	0	NA	0	0	0	0	0	0	1	NA	0	0	0	NA	NA	0	0	NA	0	0
0.0357143	Chr01_43943780	Chr01	43943780	G	C	NA	NA	0	0	0	0	0	NA	0	0	0	0	0	NA	0	0	0	0	0	0	0	0	NA	NA	0	NA	1	0	0	0	0	1	0	0	0	0	0	0	0	0	0	0	0	NA
0.0215311	Chr01_43943791	Chr01	43943791	A	G	NA	NA	0	0	0	0	0	NA	0	0	0	0	0	0	0	0	0	0	0	0	0	1	NA	NA	0	NA	0	0	0	0	0	0	0	0	0	0	0	0	0	0	0	0	0	NA
0.0234742	Chr01_44037266	Chr01	44037266	ACAAGCCACCTC	A	0	0	0	NA	0	0	0	0	1	0	0	1	0	0	0	0	0	NA	0	0	0	0	NA	NA	0	NA	0	0	0	0	0	0	1	0	0	0	0	1	0	0	NA	0	0	0
0.0234742	Chr01_44037267	Chr01	44037267	C	*	0	0	0	NA	0	0	0	0	1	0	0	1	0	0	0	0	0	NA	0	0	0	0	NA	NA	0	NA	0	0	0	0	0	0	1	0	0	0	0	1	0	0	NA	0	0	0
0.0234742	Chr01_44037269	Chr01	44037269	A	*	0	0	0	NA	0	0	0	0	1	0	0	1	0	0	0	0	0	NA	0	0	0	0	NA	NA	0	NA	0	0	0	0	0	0	1	0	0	0	0	1	0	0	NA	0	0	0
0.0234742	Chr01_44037270	Chr01	44037270	G	*	0	0	0	NA	0	0	0	0	1	0	0	1	0	0	0	0	0	NA	0	0	0	0	NA	NA	0	NA	0	0	0	0	0	0	1	0	0	0	0	1	0	0	NA	0	0	0
0.0525	Chr01_44037305	Chr01	44037305	A	G	0	0	0	NA	0	0	0	0	0	0	1	0	0	0	1	0	0	NA	0	0	0	0	NA	NA	0	NA	0	0	0	1	0	0	0	0	0	0	0	0	0	0	NA	0	1	0
0.0372093	Chr01_44058573	Chr01	44058573	C	T	0	NA	0	0	0	0	0	0	0	0	0	0	0	NA	0	NA	0	0	0	0	0	2	NA	NA	2	NA	0	0	NA	0	0	0	0	0	0	0	0	0	NA	1	0	0	0	NA
0.0398936	Chr01_44069304	Chr01	44069304	T	A	0	0	0	NA	0	0	0	0	0	0	0	0	0	0	0	NA	0	0	0	0	0	0	NA	NA	0	0	0	0	NA	0	0	0	0	1	0	0	0	0	NA	0	NA	0	0	1
0.0283019	Chr01_44069374	Chr01	44069374	C	G	0	0	0	NA	0	0	0	0	0	0	1	0	0	0	0	0	0	0	0	0	0	0	NA	NA	1	0	0	0	0	0	0	0	0	0	0	0	0	0	NA	0	NA	0	0	0
0.246479	Chr01_44069381	Chr01	44069381	A	G	0	0	0	NA	0	0	0	0	0	0	0	0	0	0	0	0	0	2	0	0	2	2	NA	NA	2	2	0	0	0	0	1	0	0	0	0	0	0	0	NA	1	NA	1	0	0
0.0330189	Chr01_44069398	Chr01	44069398	G	A	0	0	0	NA	0	0	0	0	0	0	0	0	0	0	0	0	0	0	0	0	0	2	NA	NA	2	0	0	0	0	0	0	0	0	0	0	0	0	0	NA	1	NA	0	0	0
0.0307692	Chr01_44069463	Chr01	44069463	T	C	0	0	0	NA	0	0	0	0	0	0	0	0	0	0	0	NA	0	0	0	0	0	1	NA	NA	2	NA	0	0	0	0	0	0	0	0	NA	0	0	0	NA	0	NA	0	0	0
0.0260417	Chr01_44087858	Chr01	44087858	A	T	0	0	0	0	0	NA	0	0	0	NA	0	0	0	0	0	NA	0	NA	0	0	0	2	NA	NA	NA	NA	0	0	NA	0	0	0	0	0	0	0	NA	0	0	0	NA	NA	0	0
0.201717	Chr01_44088021	Chr01	44088021	T	A	0	0	1	0	1	0	0	0	0	1	0	0	0	1	1	1	1	0	1	0	1	0	0	NA	0	1	1	0	0	1	0	0	0	0	1	1	0	0	0	0	0	0	0	NA
0.409871	Chr01_44088023	Chr01	44088023	T	C	1	1	1	1	1	1	1	1	1	1	1	1	1	1	1	1	1	1	1	0	1	1	1	NA	1	1	1	0	1	1	1	1	1	1	1	1	1	1	1	1	1	1	1	NA
0.290393	Chr01_44088041	Chr01	44088041	T	C	1	0	1	0	1	1	0	1	1	0	1	1	0	1	1	1	0	0	1	0	1	0	NA	NA	1	0	1	1	0	1	0	1	1	0	0	1	1	0	1	1	0	0	1	NA
0.384279	Chr01_44088044	Chr01	44088044	G	C	1	1	1	0	1	1	1	1	1	1	1	1	1	1	1	1	0	0	1	0	1	0	NA	NA	1	0	1	1	0	1	0	1	1	1	0	1	1	0	1	1	0	0	1	NA
0.384615	Chr01_44088050	Chr01	44088050	G	A	1	1	1	0	1	1	0	1	1	1	1	1	0	1	1	1	0	NA	1	0	1	0	NA	NA	1	NA	1	1	0	1	0	1	1	1	0	1	1	NA	1	1	0	0	1	1
0.0405405	Chr01_44089776	Chr01	44089776	G	A	0	0	0	NA	0	0	0	0	0	0	0	0	0	0	0	0	0	0	0	0	0	2	NA	0	2	0	0	0	0	0	0	0	0	0	0	0	1	0	0	1	0	NA	0	0
0.0405405	Chr01_44089788	Chr01	44089788	T	C	0	0	0	NA	0	0	0	0	0	0	0	0	0	0	0	0	0	0	0	0	0	2	NA	0	2	0	0	0	0	0	0	0	0	0	0	0	1	0	0	1	0	NA	0	0
0.0382883	Chr01_44089839	Chr01	44089839	A	G	0	0	0	NA	0	0	0	0	0	0	0	0	0	0	0	0	0	0	0	0	0	2	NA	0	2	0	0	0	0	0	0	0	0	0	0	0	1	0	0	1	0	NA	0	0
0.0384615	Chr01_44089859	Chr01	44089859	C	T	0	0	0	NA	0	0	0	0	0	0	0	0	0	0	0	0	0	0	0	0	0	2	NA	0	2	0	0	0	0	0	0	0	0	0	0	0	1	0	0	1	0	NA	0	0
0.0447368	Chr01_44089920	Chr01	44089920	A	G	0	0	0	NA	0	0	0	0	0	0	0	0	0	0	0	0	0	NA	0	0	0	2	NA	NA	2	NA	0	0	NA	0	0	0	0	0	1	0	0	0	NA	1	NA	NA	0	0
0.0214286	Chr01_44089977	Chr01	44089977	T	C	0	0	0	NA	0	0	0	0	0	0	0	0	0	0	0	0	0	0	0	0	0	0	NA	NA	0	NA	0	0	NA	0	0	0	0	0	1	0	0	0	NA	0	NA	0	0	0
0.0303738	Chr01_44090431	Chr01	44090431	T	A	0	0	0	NA	0	0	0	0	0	0	0	0	0	0	0	0	0	0	0	0	0	2	0	NA	NA	0	0	0	0	0	0	0	0	0	0	0	0	0	0	0	0	NA	0	0
0.0220588	Chr01_44113108	Chr01	44113108	G	T	NA	NA	0	0	0	0	0	0	0	0	0	0	0	NA	0	0	0	0	0	0	0	1	1	NA	1	0	0	0	0	0	0	0	NA	0	0	0	0	0	0	0	0	NA	0	NA
0.0634921	Chr01_44219801	Chr01	44219801	G	A	NA	NA	1	NA	1	NA	1	1	1	0	0	1	0	0	0	0	0	NA	0	0	0	1	NA	NA	0	2	0	0	0	0	0	0	0	0	0	0	0	0	0	1	NA	NA	0	0
0.0239362	Chr01_44219841	Chr01	44219841	C	A	NA	NA	0	NA	0	NA	0	0	0	0	0	0	0	0	0	0	0	NA	0	0	0	1	NA	NA	2	0	0	0	0	0	0	0	0	0	0	0	0	0	0	0	NA	NA	0	0
0.0206186	Chr01_44282343	Chr01	44282343	C	T	NA	0	0	0	0	0	0	0	0	0	0	0	0	0	0	0	0	0	0	0	0	2	NA	NA	NA	NA	0	0	0	0	0	0	0	NA	0	0	0	0	0	0	0	NA	0	NA
0.0311005	Chr01_44282407	Chr01	44282407	C	T	NA	NA	0	0	0	0	NA	NA	0	0	0	0	0	0	0	0	0	0	0	0	0	2	NA	NA	1	NA	0	0	0	0	0	0	0	0	0	0	0	0	0	0	0	0	0	NA
0.0394737	Chr01_44291364	Chr01	44291364	T	A	0	0	0	0	0	0	0	0	0	0	0	0	0	0	0	0	0	0	0	0	0	2	NA	NA	2	NA	0	0	0	0	0	0	0	0	0	0	1	0	NA	0	0	0	0	NA
0.0800971	Chr01_44299255	Chr01	44299255	T	A	NA	0	1	0	0	0	0	0	0	0	0	0	0	NA	0	0	0	NA	1	0	0	0	NA	NA	0	0	0	0	0	0	0	0	0	NA	0	0	0	NA	0	1	1	NA	0	0
0.0339806	Chr01_44299257	Chr01	44299257	G	T	NA	0	0	0	0	0	0	0	0	0	0	0	0	NA	0	0	0	NA	0	0	0	2	NA	NA	2	0	0	0	0	0	0	0	0	NA	0	0	0	NA	0	0	0	NA	0	0
0.0800971	Chr01_44299259	Chr01	44299259	A	T	NA	0	1	0	0	0	0	0	0	0	0	0	0	NA	0	0	0	NA	1	0	0	0	NA	NA	0	0	0	0	0	0	0	0	0	NA	0	0	0	NA	0	1	1	NA	0	0
0.0800971	Chr01_44299263	Chr01	44299263	G	T	NA	0	1	0	0	0	0	0	0	0	0	0	0	NA	0	0	0	NA	1	0	0	0	NA	NA	0	0	0	0	0	0	0	0	0	NA	0	0	0	NA	0	1	1	NA	0	0
0.0279188	Chr01_44311001	Chr01	44311001	T	*	NA	NA	1	NA	0	0	0	0	0	0	0	1	0	0	0	0	0	0	0	0	0	0	NA	NA	NA	NA	0	0	0	0	NA	1	0	NA	0	0	0	0	NA	0	1	0	0	NA
0.0304569	Chr01_44311003	Chr01	44311003	G	*	NA	NA	1	NA	0	0	0	0	0	0	0	1	0	0	0	0	0	0	0	0	0	0	NA	NA	NA	NA	0	0	0	0	NA	1	0	NA	0	0	0	0	NA	0	1	0	0	NA
0.0329949	Chr01_44311005	Chr01	44311005	T	*	NA	NA	1	NA	0	0	0	0	0	0	0	1	0	0	0	0	0	0	0	0	0	0	NA	NA	NA	NA	0	0	0	0	NA	1	0	NA	0	0	0	0	NA	0	1	0	0	NA
0.0351759	Chr01_44311006	Chr01	44311006	T	*	NA	NA	1	NA	0	0	0	0	0	0	0	1	0	0	0	0	0	0	0	0	0	0	NA	NA	NA	NA	0	0	0	0	NA	1	0	NA	0	0	0	0	NA	0	1	0	0	NA
0.0276382	Chr01_44311007	Chr01	44311007	T	*	NA	NA	1	NA	0	0	0	0	0	0	0	1	0	0	0	0	0	0	0	0	0	0	NA	NA	NA	NA	0	0	0	0	NA	1	0	NA	0	0	0	0	NA	0	1	0	0	NA
0.0226131	Chr01_44311007	Chr01	44311007	T	G	NA	NA	0	NA	1	0	0	0	0	1	0	0	0	0	1	0	0	0	0	0	0	0	NA	NA	NA	NA	0	0	0	0	NA	0	0	NA	0	0	0	0	NA	0	0	0	0	NA
0.0273632	Chr01_44311009	Chr01	44311009	A	*	NA	NA	1	NA	0	0	0	0	0	0	0	1	0	0	0	0	0	0	0	0	0	0	NA	NA	0	NA	0	0	0	0	0	1	0	NA	0	0	0	0	NA	0	1	0	0	NA
0.0845771	Chr01_44311009	Chr01	44311009	A	G	NA	NA	0	NA	0	1	0	0	0	0	1	0	0	0	0	0	0	1	0	0	0	0	NA	NA	0	NA	0	0	1	1	0	0	0	NA	1	0	0	0	NA	0	0	1	0	NA
0.0222772	Chr01_44311010	Chr01	44311010	A	*	NA	NA	1	NA	0	0	0	0	0	0	0	1	0	0	0	0	0	0	0	0	0	0	NA	NA	NA	NA	0	0	0	0	0	1	0	NA	0	0	0	0	NA	0	1	0	0	NA
0.0222772	Chr01_44311012	Chr01	44311012	A	*	NA	NA	1	NA	0	0	0	0	0	0	0	1	0	0	0	0	0	0	0	0	0	0	NA	NA	NA	NA	0	0	0	0	0	1	0	NA	0	0	0	0	NA	0	1	0	0	NA
0.0222772	Chr01_44311013	Chr01	44311013	A	*	NA	NA	1	NA	0	0	0	0	0	0	0	1	0	0	0	0	0	0	0	0	0	0	NA	NA	NA	NA	0	0	0	0	0	1	0	NA	0	0	0	0	NA	0	1	0	0	NA
0.0243902	Chr01_44311040	Chr01	44311040	T	A	0	NA	0	NA	0	0	0	0	0	0	0	0	0	0	0	0	0	0	0	0	0	1	NA	NA	NA	NA	0	0	0	0	0	0	0	NA	0	0	0	0	NA	0	0	0	0	NA
0.031401	Chr01_44311080	Chr01	44311080	A	G	0	NA	0	NA	0	0	0	0	0	0	0	0	0	0	0	0	0	0	0	0	0	2	NA	NA	2	NA	0	0	0	0	0	0	0	NA	0	0	0	0	0	0	0	0	0	0
0.0221675	Chr01_44311087	Chr01	44311087	T	A	0	NA	0	NA	0	0	0	0	0	0	0	0	0	0	0	0	0	0	0	0	0	NA	NA	NA	0	NA	0	0	1	0	0	0	0	NA	0	0	0	0	1	0	0	0	0	NA
0.029703	Chr01_44311090	Chr01	44311090	T	TCA	0	NA	0	NA	0	0	0	0	0	0	0	0	0	0	0	0	0	0	0	0	0	NA	NA	NA	1	NA	0	0	1	0	0	0	0	NA	0	0	0	0	1	0	0	0	0	NA
0.0272277	Chr01_44311091	Chr01	44311091	T	G	0	NA	0	NA	0	0	1	0	0	0	0	0	0	0	0	0	0	0	0	0	0	NA	NA	NA	1	NA	0	0	0	0	0	0	0	NA	0	0	0	0	0	0	0	0	0	NA
0.0321782	Chr01_44311092	Chr01	44311092	A	C	0	NA	0	NA	0	0	0	0	0	0	0	0	0	0	0	0	0	0	0	0	0	NA	NA	NA	1	NA	0	0	1	0	0	0	0	NA	0	0	0	0	1	0	0	0	0	NA
0.0246305	Chr01_44311093	Chr01	44311093	A	G	0	NA	0	NA	0	0	0	0	0	0	0	0	0	0	0	0	0	0	0	0	0	NA	NA	NA	1	NA	0	0	0	0	0	0	0	NA	0	0	0	0	0	0	0	0	0	0
0.156682	Chr01_44336763	Chr01	44336763	T	C	0	NA	0	NA	0	0	0	0	0	1	0	0	0	0	0	0	0	2	0	0	1	NA	NA	NA	NA	NA	0	0	0	0	1	0	0	0	0	0	0	0	0	0	0	0	0	0
0.0273973	Chr01_44336809	Chr01	44336809	T	G	0	NA	0	NA	0	0	0	NA	0	0	0	0	0	0	0	0	0	0	0	0	0	1	NA	0	2	NA	0	0	0	0	0	0	0	0	1	0	0	0	NA	0	0	0	0	0
0.133028	Chr01_44336837	Chr01	44336837	G	C	0	NA	0	NA	0	0	0	NA	0	0	0	1	0	0	0	0	0	0	1	0	1	1	NA	0	0	NA	0	1	0	0	0	0	1	0	1	0	0	0	NA	0	0	0	0	1
0.0380711	Chr01_44355249	Chr01	44355249	T	C	0	NA	0	NA	0	0	0	0	0	0	1	0	0	0	0	0	0	NA	0	0	1	0	NA	NA	0	NA	0	0	0	1	0	0	0	NA	1	0	0	0	0	0	0	0	0	NA
0.0201005	Chr01_44355266	Chr01	44355266	A	G	0	NA	1	0	0	0	0	0	0	0	0	0	0	0	0	0	0	NA	0	0	0	0	NA	NA	0	NA	0	0	0	0	0	0	0	NA	0	0	0	0	0	0	0	0	0	NA
0.0340314	Chr01_44457592	Chr01	44457592	TAAG	T	NA	NA	0	NA	0	0	0	0	0	0	0	0	0	0	0	0	0	0	0	0	0	2	NA	NA	2	NA	0	0	0	0	NA	NA	0	NA	0	0	0	0	0	1	0	0	0	NA
0.0331858	Chr01_44458324	Chr01	44458324	G	T	0	NA	0	0	0	0	0	0	0	0	0	0	0	0	0	0	0	0	0	0	0	2	NA	NA	2	NA	0	0	0	0	0	0	0	0	0	0	0	0	0	0	0	0	0	0
0.0331858	Chr01_44458356	Chr01	44458356	A	G	0	NA	0	0	0	0	0	0	0	0	0	0	0	0	0	0	0	0	0	0	0	2	NA	NA	2	NA	0	0	0	0	0	0	0	0	0	0	0	0	0	0	0	0	0	0
0.0331858	Chr01_44458365	Chr01	44458365	T	A	0	NA	0	0	0	0	0	0	0	0	0	0	0	0	0	0	0	0	0	0	0	2	NA	NA	2	NA	0	0	0	0	0	0	0	0	0	0	0	0	0	0	0	0	0	0
0.0331858	Chr01_44458376	Chr01	44458376	C	T	0	NA	0	0	0	0	0	0	0	0	0	0	0	0	0	0	0	0	0	0	0	2	NA	NA	2	NA	0	0	0	0	0	0	0	0	0	0	0	0	0	0	0	0	0	0
0.042328	Chr01_44498955	Chr01	44498955	A	C	0	0	0	NA	0	0	0	0	0	0	0	0	0	0	0	NA	NA	NA	0	0	0	2	NA	NA	2	NA	0	0	NA	0	0	0	0	0	0	0	NA	NA	0	0	NA	NA	0	0
0.0350877	Chr01_44500897	Chr01	44500897	G	T	0	0	0	0	0	0	0	0	0	0	0	0	0	0	0	0	0	0	0	0	0	2	0	NA	2	0	0	0	0	0	0	0	0	0	0	0	0	0	0	1	0	0	0	NA
0.0315534	Chr01_44541418	Chr01	44541418	C	T	0	NA	0	NA	1	0	0	0	0	0	0	0	0	0	1	0	0	0	0	0	0	0	NA	NA	0	NA	0	1	0	0	0	0	0	0	0	0	0	NA	0	0	NA	0	0	0
0.0339806	Chr01_44541434	Chr01	44541434	T	C	0	NA	0	NA	0	0	0	0	0	0	0	0	0	0	0	0	0	0	0	0	0	2	NA	NA	2	NA	0	0	0	0	0	0	0	0	0	0	0	NA	0	0	NA	0	0	0
0.0343915	Chr01_44541498	Chr01	44541498	T	A	0	0	0	NA	0	0	0	0	0	0	0	NA	0	0	0	NA	0	0	0	0	0	2	NA	NA	2	NA	0	0	NA	0	0	0	0	0	1	0	0	NA	NA	0	NA	NA	0	0
0.0663265	Chr01_445565	Chr01	445565	A	T	0	0	0	NA	0	0	0	0	0	NA	0	0	0	0	0	NA	0	NA	1	0	0	1	1	0	0	0	1	0	NA	0	0	0	0	NA	0	0	0	NA	0	0	NA	0	0	0
0.0663265	Chr01_445566	Chr01	445566	A	T	0	0	0	NA	0	0	0	0	0	NA	0	0	0	0	0	NA	0	NA	1	0	0	1	1	0	0	0	1	0	NA	0	0	0	0	NA	0	0	0	NA	0	0	NA	0	0	0
0.026455	Chr01_445589	Chr01	445589	T	C	0	0	0	NA	0	0	0	0	0	NA	0	0	0	0	0	NA	0	NA	0	0	0	0	NA	0	0	2	0	0	NA	0	0	0	0	NA	0	0	0	NA	0	0	NA	NA	0	0
0.0343915	Chr01_445597	Chr01	445597	G	A	0	0	0	NA	0	0	0	0	0	NA	0	0	0	0	0	NA	0	NA	0	0	0	2	NA	0	2	0	0	0	NA	0	1	0	0	NA	0	0	1	NA	0	0	NA	NA	0	0
0.0343915	Chr01_445598	Chr01	445598	A	G	0	0	0	NA	0	0	0	0	0	NA	0	0	0	0	0	NA	0	NA	0	0	0	0	NA	2	0	2	0	0	NA	0	0	0	0	NA	0	0	0	NA	0	0	NA	NA	0	0
0.0320197	Chr01_44649524	Chr01	44649524	C	A	NA	0	0	0	0	0	0	NA	0	0	0	0	0	NA	0	0	0	NA	0	0	0	2	NA	NA	2	NA	0	0	0	0	0	0	0	NA	0	0	0	0	0	0	0	NA	0	NA
0.0259434	Chr01_44654489	Chr01	44654489	C	G	NA	0	0	0	0	0	0	0	0	0	0	0	0	0	0	0	0	0	0	0	0	0	NA	NA	0	NA	0	0	0	0	0	0	0	0	0	0	0	0	0	0	0	0	0	0
0.0276498	Chr01_44654510	Chr01	44654510	T	A	NA	0	0	0	0	0	0	0	0	0	0	0	0	0	0	1	0	1	0	0	0	0	NA	NA	0	NA	0	0	0	1	0	0	0	0	0	0	0	0	0	0	0	0	0	0
0.0299539	Chr01_44654511	Chr01	44654511	A	T	NA	0	0	0	0	0	0	0	0	0	0	0	0	0	0	1	0	1	0	0	0	0	NA	NA	0	NA	0	0	0	1	0	0	0	0	0	0	0	0	0	0	0	0	0	0
0.037037	Chr01_44654524	Chr01	44654524	C	A	NA	0	0	0	0	0	0	0	0	0	0	0	0	0	0	NA	0	0	0	0	0	2	NA	NA	2	NA	0	0	0	0	0	0	0	0	0	0	0	0	0	0	0	0	0	0
0.0382775	Chr01_44654577	Chr01	44654577	C	G	0	0	0	0	0	0	0	0	0	0	0	0	0	0	0	NA	0	0	0	0	0	2	NA	NA	2	NA	0	0	0	0	0	0	0	NA	0	0	0	0	0	0	0	0	0	0
0.0418719	Chr01_44655551	Chr01	44655551	A	T	NA	NA	0	0	0	0	0	NA	0	0	0	0	0	0	0	0	0	NA	0	0	0	2	NA	NA	2	NA	0	0	0	0	0	0	0	0	0	0	1	0	NA	1	0	0	0	NA
0.0418719	Chr01_44655554	Chr01	44655554	A	C	NA	NA	0	0	0	0	0	NA	0	0	0	0	0	0	0	0	0	NA	0	0	0	2	NA	NA	2	NA	0	0	0	0	0	0	0	0	0	0	1	0	NA	1	0	0	0	NA
0.0225	Chr01_44655848	Chr01	44655848	A	C	NA	NA	0	0	0	0	0	0	0	0	0	0	0	0	0	NA	0	0	0	0	0	1	NA	NA	2	NA	0	0	0	0	0	0	0	NA	0	NA	0	0	0	0	NA	0	0	NA
0.0225	Chr01_44655876	Chr01	44655876	C	A	NA	NA	0	0	0	0	0	0	0	0	0	0	0	0	0	NA	0	0	0	0	0	1	NA	NA	2	NA	0	0	0	0	0	0	0	NA	0	NA	0	0	0	0	NA	0	0	NA
0.0242291	Chr01_44655955	Chr01	44655955	A	C	0	0	0	0	0	0	0	0	0	0	0	0	0	0	0	0	0	0	0	0	0	2	NA	NA	0	NA	0	0	0	0	0	0	0	0	0	0	0	0	0	0	0	0	0	0
0.0969388	Chr01_44655965	Chr01	44655965	A	T	0	NA	0	0	0	0	0	0	0	0	0	0	0	0	0	NA	0	NA	0	0	1	0	NA	NA	0	NA	0	1	NA	0	0	0	0	0	0	0	0	1	0	0	1	NA	0	0
0.0868421	Chr01_44655966	Chr01	44655966	TGCAAC	T	0	NA	0	0	0	0	0	0	0	0	0	0	0	0	0	NA	0	NA	0	0	1	0	NA	NA	0	NA	0	1	NA	0	0	0	0	0	0	0	0	1	0	0	1	NA	0	0
0.0362694	Chr01_44689641	Chr01	44689641	C	G	NA	0	0	0	0	0	0	0	0	0	0	0	0	0	0	0	0	0	0	0	0	2	NA	NA	2	NA	0	0	NA	0	0	0	0	NA	0	0	1	0	NA	0	NA	NA	0	NA
0.035533	Chr01_44689699	Chr01	44689699	C	A	0	0	0	0	0	0	0	0	0	0	0	0	0	0	0	0	0	0	0	0	0	2	NA	NA	2	NA	0	0	NA	0	0	0	0	NA	0	0	1	0	NA	0	NA	NA	0	NA
0.0265487	Chr01_44712995	Chr01	44712995	C	A	0	0	0	0	0	0	1	0	0	0	0	0	0	0	0	0	0	0	0	0	0	1	NA	NA	2	NA	0	0	0	0	0	0	0	0	0	0	0	0	NA	0	0	0	0	0
0.229911	Chr01_44713004	Chr01	44713004	T	C	0	0	1	1	1	1	0	0	0	0	0	1	1	0	0	1	0	0	1	0	1	0	NA	NA	NA	NA	1	0	1	0	0	1	1	1	1	0	1	1	NA	1	1	1	1	0
0.0244444	Chr01_44713030	Chr01	44713030	G	A	0	0	0	0	0	0	0	0	0	0	0	0	0	0	0	0	0	0	1	0	0	0	NA	NA	NA	0	0	0	0	0	0	0	1	0	0	0	0	0	NA	0	0	0	0	0
0.0220264	Chr01_44713057	Chr01	44713057	A	T	0	0	0	0	0	0	0	0	0	0	0	0	0	0	0	0	0	0	0	0	0	1	NA	NA	2	0	0	0	0	0	0	0	0	0	0	0	0	0	NA	0	0	0	0	0
0.0264317	Chr01_44713058	Chr01	44713058	T	C	0	0	0	0	0	0	0	0	0	0	0	0	0	0	0	0	0	0	0	0	0	1	NA	NA	2	0	0	0	0	0	0	0	0	0	0	0	0	0	NA	0	0	0	0	0
0.0286344	Chr01_44713078	Chr01	44713078	A	G	0	0	0	0	0	0	0	0	0	0	0	0	0	0	0	0	0	0	0	0	0	2	NA	NA	2	0	0	0	0	0	0	0	0	0	0	0	0	0	NA	0	0	0	0	0
0.0315789	Chr01_44731843	Chr01	44731843	G	T	0	NA	0	NA	0	0	0	0	0	0	0	NA	0	0	0	NA	0	NA	0	0	0	2	NA	NA	NA	NA	0	0	0	0	0	0	0	0	0	0	0	NA	0	0	NA	NA	0	NA
0.0315789	Chr01_44731844	Chr01	44731844	T	A	0	NA	0	NA	0	0	0	0	0	0	0	NA	0	0	0	NA	0	NA	0	0	0	2	NA	NA	NA	NA	0	0	0	0	0	0	0	0	0	0	0	NA	0	0	NA	NA	0	NA
0.0315789	Chr01_44731848	Chr01	44731848	A	C	0	NA	0	NA	0	0	0	0	0	0	0	NA	0	0	0	NA	0	NA	0	0	0	2	NA	NA	NA	NA	0	0	0	0	0	0	0	0	0	0	0	NA	0	0	NA	NA	0	NA
0.0315789	Chr01_44731861	Chr01	44731861	A	C	0	NA	0	NA	0	0	0	0	0	0	0	NA	0	0	0	NA	0	NA	0	0	0	2	NA	NA	NA	NA	0	0	0	0	0	0	0	0	0	0	0	NA	0	0	NA	NA	0	NA
0.0360825	Chr01_44731889	Chr01	44731889	T	C	0	NA	0	NA	0	0	0	0	0	0	0	NA	0	0	0	NA	0	NA	0	0	0	2	NA	NA	2	NA	0	0	0	0	0	0	0	0	0	0	0	NA	0	0	NA	NA	0	NA
0.0360825	Chr01_44731891	Chr01	44731891	A	C	0	NA	0	NA	0	0	0	0	0	0	0	NA	0	0	0	NA	0	NA	0	0	0	2	NA	NA	2	NA	0	0	0	0	0	0	0	0	0	0	0	NA	0	0	NA	NA	0	NA
0.04329	Chr01_4476890	Chr01	4476890	T	C	0	NA	0	0	1	0	0	0	0	0	0	0	0	1	0	0	0	0	1	0	1	0	0	0	0	0	0	0	0	0	0	0	0	0	0	0	0	0	0	0	0	0	0	NA
0.0215517	Chr01_4476905	Chr01	4476905	G	T	0	NA	0	0	0	0	0	0	0	0	0	0	0	0	0	0	0	0	0	0	0	0	0	0	0	0	0	0	0	0	0	0	0	0	0	0	0	0	0	0	0	0	1	NA
0.0489691	Chr01_44795478	Chr01	44795478	C	A	0	0	0	NA	0	NA	0	0	0	1	0	0	0	0	0	NA	0	NA	0	0	0	NA	NA	NA	NA	NA	1	1	NA	NA	1	0	0	0	0	0	0	0	0	0	NA	0	0	0
0.0489691	Chr01_44795479	Chr01	44795479	A	AAGGAG	0	0	0	NA	0	NA	0	0	0	1	0	0	0	0	0	NA	0	NA	0	0	0	NA	NA	NA	NA	NA	1	1	NA	NA	1	0	0	0	0	0	0	0	0	0	NA	0	0	0
0.0489691	Chr01_44795482	Chr01	44795482	CATTCGTAT	C	0	0	0	NA	0	NA	0	0	0	1	0	0	0	0	0	NA	0	NA	0	0	0	NA	NA	NA	NA	NA	1	1	NA	NA	1	0	0	0	0	0	0	0	0	0	NA	0	0	0
0.0515464	Chr01_44795484	Chr01	44795484	T	*	0	0	0	NA	0	NA	0	0	0	1	0	0	0	0	0	NA	0	NA	0	0	0	NA	NA	NA	NA	NA	1	1	NA	NA	1	0	0	0	0	0	0	0	0	1	NA	0	0	0
0.0276382	Chr01_44823562	Chr01	44823562	T	C	0	NA	0	0	1	0	0	NA	0	0	0	0	0	NA	1	0	0	0	0	0	0	NA	NA	NA	NA	NA	0	1	0	0	0	0	0	NA	0	0	0	0	0	0	0	0	0	NA
0.0232558	Chr01_44854318	Chr01	44854318	T	A	NA	0	0	1	0	0	0	0	0	0	0	0	0	0	0	0	0	NA	0	0	0	NA	NA	NA	NA	NA	0	0	0	0	0	0	0	0	0	NA	0	0	0	0	0	0	0	0
0.0972222	Chr01_44938660	Chr01	44938660	A	T	NA	NA	0	0	0	0	0	0	0	0	0	0	0	1	0	1	0	0	0	0	0	NA	NA	NA	NA	NA	0	0	0	0	0	0	0	1	1	0	0	0	0	0	0	1	0	1
0.099537	Chr01_44938664	Chr01	44938664	A	C	NA	NA	0	0	0	0	0	0	0	0	0	0	0	1	0	1	0	0	0	0	0	NA	NA	NA	NA	NA	0	0	0	0	0	0	0	1	1	0	0	0	0	0	0	1	0	1
0.099537	Chr01_44938666	Chr01	44938666	G	T	NA	NA	0	0	0	0	0	0	0	0	0	0	0	1	0	1	0	0	0	0	0	NA	NA	NA	NA	NA	0	0	0	0	0	0	0	1	1	0	0	0	0	0	0	1	0	1
0.0422535	Chr01_44938675	Chr01	44938675	T	C	NA	NA	0	0	0	1	0	0	0	0	0	0	0	0	0	0	0	0	0	0	0	NA	NA	NA	NA	NA	0	1	0	0	0	1	0	0	0	0	0	0	1	0	0	0	0	NA
0.131443	Chr01_44986500	Chr01	44986500	C	G	0	0	0	NA	1	1	0	0	0	0	1	0	0	0	1	0	1	NA	1	0	0	NA	NA	NA	NA	NA	0	1	NA	1	1	0	0	0	0	0	0	NA	0	0	NA	NA	0	1
0.173611	Chr01_45002253	Chr01	45002253	A	T	0	NA	0	0	1	0	0	0	0	1	1	NA	0	0	0	0	1	0	0	1	0	0	NA	NA	NA	0	1	1	0	1	0	0	1	1	0	0	1	0	0	1	1	0	1	NA
0.231132	Chr01_45003196	Chr01	45003196	G	C	0	NA	0	0	0	0	0	NA	0	1	0	0	0	0	0	0	0	1	0	0	1	NA	NA	NA	NA	NA	0	0	0	0	1	0	0	NA	1	0	0	0	0	0	0	0	0	NA
0.0212264	Chr01_45003228	Chr01	45003228	TTATCCGC	T	0	NA	0	0	0	0	0	0	0	0	1	0	0	NA	0	0	0	0	0	0	0	NA	NA	NA	NA	NA	0	0	0	0	0	0	0	NA	0	0	0	0	0	0	1	0	0	NA
0.0360825	Chr01_45115434	Chr01	45115434	A	AT	0	0	0	NA	0	0	0	0	0	0	0	0	0	0	0	NA	0	NA	0	1	0	NA	NA	NA	NA	NA	0	0	0	0	0	0	0	NA	0	1	0	0	NA	0	0	NA	1	NA
0.0414508	Chr01_45115439	Chr01	45115439	T	C	NA	0	0	NA	0	0	0	0	0	0	0	0	0	0	0	NA	0	NA	0	1	0	NA	NA	NA	NA	NA	0	0	0	0	0	0	0	NA	0	1	0	0	NA	0	0	NA	1	NA
0.0342105	Chr01_45115441	Chr01	45115441	G	A	NA	0	0	NA	0	0	0	0	0	0	0	0	0	0	0	NA	0	NA	0	0	0	NA	NA	NA	NA	NA	0	0	0	0	0	0	0	NA	0	0	0	0	NA	0	0	NA	0	NA
0.0240385	Chr01_45125431	Chr01	45125431	C	G	0	0	0	0	1	0	0	0	0	0	1	0	0	0	1	0	0	0	0	0	0	0	0	NA	NA	NA	0	1	0	0	0	0	0	0	0	0	0	0	0	0	0	0	0	0
0.0331633	Chr01_45198935	Chr01	45198935	C	T	NA	0	0	0	0	0	0	NA	0	0	0	1	0	NA	0	0	0	0	0	0	0	NA	NA	NA	NA	NA	0	NA	0	0	0	0	0	NA	1	0	0	0	NA	0	0	0	0	NA
0.0204082	Chr01_45198938	Chr01	45198938	G	A	NA	NA	0	0	0	0	0	NA	0	0	0	0	0	NA	0	0	0	0	0	0	0	NA	NA	NA	NA	NA	0	NA	0	0	0	0	0	NA	0	NA	0	0	NA	0	0	1	0	NA
0.0335052	Chr01_45198939	Chr01	45198939	C	T	NA	NA	0	1	0	0	0	NA	0	0	0	0	0	NA	0	0	0	0	0	0	0	NA	NA	NA	NA	NA	0	NA	0	0	0	NA	0	NA	0	NA	0	0	NA	1	0	0	0	NA
0.0265957	Chr01_45199017	Chr01	45199017	TGC	T	NA	NA	0	0	0	0	0	NA	0	0	0	0	0	0	0	0	0	1	0	0	0	NA	NA	NA	NA	NA	1	0	0	0	0	0	0	0	0	1	0	0	0	0	NA	0	0	NA
0.0265957	Chr01_45199018	Chr01	45199018	G	*	NA	NA	0	0	0	0	0	NA	0	0	0	0	0	0	0	0	0	1	0	0	0	NA	NA	NA	NA	NA	1	0	0	0	0	0	0	0	0	1	0	0	0	0	NA	0	0	NA
0.0239362	Chr01_45199043	Chr01	45199043	G	C	NA	NA	0	0	0	0	0	NA	0	0	0	0	0	0	0	0	0	NA	0	0	0	NA	NA	NA	NA	NA	0	0	0	0	0	0	0	NA	0	0	1	0	0	0	NA	0	0	NA
0.0239362	Chr01_45199044	Chr01	45199044	A	C	NA	NA	0	0	0	0	0	NA	0	0	0	0	0	0	0	0	0	NA	0	0	0	NA	NA	NA	NA	NA	0	0	0	0	0	0	0	NA	0	0	1	0	0	0	NA	0	0	NA
0.0283505	Chr01_45209738	Chr01	45209738	G	C	0	0	0	NA	0	0	0	0	0	0	0	0	0	0	0	NA	0	0	0	0	1	0	NA	NA	NA	0	0	0	NA	NA	0	0	0	0	0	0	NA	0	0	0	0	NA	1	0
0.0569948	Chr01_45377629	Chr01	45377629	G	C	0	0	0	NA	1	0	0	0	0	0	1	1	0	0	1	NA	0	NA	0	1	0	NA	NA	NA	NA	NA	0	1	NA	0	0	0	0	0	0	0	0	NA	NA	0	NA	0	1	0
0.0203046	Chr01_45523568	Chr01	45523568	TC	T	0	NA	0	0	0	0	0	0	0	0	0	0	0	0	0	0	NA	NA	0	1	0	NA	NA	NA	NA	NA	0	0	0	0	0	0	0	0	0	0	0	0	0	0	0	0	0	NA
0.0204082	Chr01_45523570	Chr01	45523570	A	G	0	NA	0	0	0	0	0	0	0	0	0	0	0	0	0	0	NA	NA	0	1	0	NA	NA	NA	NA	NA	0	0	0	0	0	0	0	0	0	0	0	0	0	0	0	0	0	NA
0.231343	Chr01_45523853	Chr01	45523853	A	G	NA	NA	0	0	0	0	0	0	0	0	0	0	0	NA	0	0	1	1	0	0	2	1	NA	NA	NA	NA	0	0	0	0	1	0	0	NA	0	0	0	0	0	1	0	0	0	NA
0.0315789	Chr01_45523883	Chr01	45523883	A	T	NA	NA	0	0	0	0	0	0	0	0	1	0	1	NA	0	0	0	0	0	0	0	NA	NA	NA	NA	NA	0	0	0	0	0	0	0	NA	0	0	0	0	0	0	0	0	0	NA
0.0535714	Chr01_45559494	Chr01	45559494	A	T	0	1	0	0	0	1	0	1	0	0	0	0	0	0	0	1	0	0	0	0	0	NA	NA	NA	NA	0	0	0	0	0	1	0	0	1	0	0	0	0	0	0	0	1	0	NA
0.0738916	Chr01_45643487	Chr01	45643487	G	C	NA	0	1	0	0	0	0	0	0	0	0	0	0	NA	0	0	0	0	0	0	0	NA	NA	NA	NA	NA	0	0	NA	1	0	0	0	0	1	0	0	0	0	0	1	0	0	0
0.0239234	Chr01_45712588	Chr01	45712588	A	T	0	0	0	0	0	0	0	0	0	0	0	1	0	0	0	0	1	0	0	0	1	NA	NA	NA	NA	NA	0	0	1	0	0	0	0	0	0	0	0	0	0	0	0	0	0	0
0.244845	Chr01_45724599	Chr01	45724599	G	A	1	0	0	1	0	0	1	NA	1	0	1	0	0	0	0	1	1	NA	0	0	1	NA	NA	NA	NA	NA	1	1	0	1	1	1	1	1	1	1	1	2	NA	1	0	NA	1	0
0.020202	Chr01_45724685	Chr01	45724685	A	G	0	0	0	0	0	0	0	NA	0	1	0	0	0	0	0	0	0	NA	0	0	0	NA	NA	NA	NA	NA	0	0	0	0	0	0	0	0	0	0	0	0	NA	0	1	NA	0	0
0.0408163	Chr01_45746272	Chr01	45746272	T	A	0	0	1	0	0	0	0	0	0	1	0	0	0	0	0	0	NA	1	0	0	0	NA	NA	NA	NA	0	0	0	0	1	0	0	0	NA	0	0	0	0	0	0	0	NA	0	NA
0.0459184	Chr01_45746277	Chr01	45746277	A	C	0	0	1	0	0	0	0	0	1	1	1	0	0	0	0	0	NA	0	0	0	0	NA	NA	NA	NA	0	0	0	0	1	0	0	0	NA	0	0	0	0	0	1	0	NA	0	NA
0.0438144	Chr01_46039655	Chr01	46039655	A	G	0	NA	0	NA	1	0	0	0	1	0	0	0	0	0	0	NA	0	NA	1	0	0	NA	0	0	NA	NA	0	0	NA	0	0	0	0	NA	0	1	0	NA	0	0	NA	NA	1	0
0.0206186	Chr01_46039703	Chr01	46039703	T	C	0	NA	0	NA	0	0	0	0	0	0	0	0	0	0	0	NA	0	NA	0	0	0	NA	2	2	NA	NA	0	0	NA	0	0	0	0	NA	0	0	0	NA	0	0	NA	NA	0	0
0.0335052	Chr01_46060756	Chr01	46060756	G	A	0	0	0	NA	0	1	0	0	0	NA	0	0	0	0	0	NA	1	NA	0	0	0	NA	NA	NA	NA	NA	0	NA	1	0	0	0	1	0	0	0	1	NA	0	0	0	NA	0	0
0.216146	Chr01_46060769	Chr01	46060769	A	C	0	0	0	NA	0	0	0	0	0	NA	0	0	0	0	0	NA	0	NA	0	0	2	NA	NA	NA	NA	NA	0	NA	NA	0	1	0	0	0	0	0	0	NA	0	0	0	NA	0	0
0.0343915	Chr01_46119995	Chr01	46119995	T	C	0	0	0	NA	0	0	1	0	0	0	0	0	0	1	0	NA	0	0	0	1	0	NA	NA	NA	NA	NA	0	0	NA	0	0	1	1	0	0	0	0	NA	0	0	NA	0	0	NA
0.0206186	Chr01_46120018	Chr01	46120018	C	A	0	0	0	NA	0	0	0	0	1	0	0	0	0	0	0	NA	0	0	1	0	0	0	NA	NA	NA	NA	0	0	NA	NA	0	0	0	0	0	0	1	NA	NA	2	NA	0	0	0
0.0287611	Chr01_4612439	Chr01	4612439	C	T	0	NA	0	NA	0	0	0	0	0	0	0	0	0	0	0	0	0	0	0	0	0	0	2	2	0	1	0	0	0	0	0	0	0	0	0	0	1	0	0	1	0	0	1	NA
0.039823	Chr01_4612443	Chr01	4612443	A	G	0	NA	0	NA	0	0	0	0	0	0	0	0	0	0	0	0	0	0	0	0	0	2	2	2	2	2	0	0	0	0	0	0	0	0	0	0	1	0	0	1	0	0	1	NA
0.039823	Chr01_4612444	Chr01	4612444	A	G	0	NA	0	NA	0	0	0	0	0	0	0	0	0	0	0	0	0	0	0	0	0	2	2	2	2	2	0	0	0	0	0	0	0	0	0	0	1	0	0	1	0	0	1	NA
0.0286344	Chr01_4612470	Chr01	4612470	G	C	0	NA	0	NA	0	0	0	0	0	0	0	0	0	0	0	0	0	0	0	0	0	0	2	2	0	1	0	0	0	0	0	0	0	0	0	0	1	0	0	1	0	0	1	NA
0.0656566	Chr01_46165335	Chr01	46165335	AG	A	NA	0	0	NA	0	0	0	0	0	0	0	0	1	0	0	0	0	0	1	0	1	NA	NA	NA	NA	NA	0	0	0	NA	0	0	0	0	1	0	0	NA	0	0	NA	NA	1	NA
0.0406699	Chr01_46275780	Chr01	46275780	G	T	1	NA	0	0	0	0	0	0	0	0	0	0	0	0	0	NA	0	0	0	0	1	NA	NA	NA	NA	NA	0	0	1	1	1	0	1	0	0	0	0	0	NA	0	0	0	1	NA
0.0308057	Chr01_46275805	Chr01	46275805	C	G	0	NA	0	0	0	0	0	1	0	0	0	1	0	0	0	0	0	0	0	0	0	NA	NA	NA	NA	NA	0	0	0	0	0	0	0	0	0	0	0	0	NA	0	0	0	0	NA
0.0906736	Chr01_4629218	Chr01	4629218	T	A	0	NA	0	NA	0	0	0	0	0	0	0	NA	0	0	0	NA	1	NA	0	0	0	0	0	NA	0	0	NA	0	0	0	0	0	0	0	0	0	1	0	NA	0	NA	1	0	0
0.0890052	Chr01_4629221	Chr01	4629221	ATGTTG	A	0	NA	0	NA	0	0	0	0	0	0	0	NA	0	0	0	NA	1	NA	0	0	0	0	0	NA	0	0	NA	0	0	0	0	0	0	0	0	0	NA	0	NA	0	NA	1	0	0
0.0851064	Chr01_4629230	Chr01	4629230	T	TCAACA	0	NA	0	NA	0	0	0	0	0	0	0	NA	0	0	0	NA	1	NA	0	0	0	0	0	NA	0	0	NA	0	0	0	0	0	0	0	0	0	NA	NA	NA	0	NA	1	0	0
0.0350467	Chr01_4629332	Chr01	4629332	G	A	0	NA	0	NA	0	0	0	0	0	0	0	0	0	0	0	NA	0	NA	0	0	0	2	0	0	2	0	0	0	0	0	0	0	0	0	0	0	0	0	NA	0	0	0	0	0
0.397129	Chr01_46470172	Chr01	46470172	GT	G	1	1	1	1	1	1	0	1	1	1	1	1	1	1	1	1	1	1	1	1	1	NA	NA	NA	NA	NA	0	1	1	1	1	1	1	0	1	0	1	1	NA	1	NA	1	1	0
0.403846	Chr01_46470173	Chr01	46470173	T	*	1	1	1	1	1	1	0	1	1	1	1	1	1	1	1	1	1	1	1	1	1	NA	NA	NA	NA	NA	0	1	1	1	1	1	1	0	1	0	1	1	NA	1	NA	1	1	0
0.396635	Chr01_46470174	Chr01	46470174	T	A	1	1	1	1	1	1	0	1	1	1	1	1	1	1	1	1	1	1	1	1	1	NA	NA	NA	NA	NA	0	1	1	1	1	1	1	0	1	0	1	1	NA	1	NA	1	1	0
0.399038	Chr01_46470177	Chr01	46470177	A	T	1	1	1	1	1	1	0	1	1	1	1	1	1	1	1	1	1	1	1	1	1	NA	NA	NA	NA	NA	0	1	1	1	1	1	1	0	1	0	1	1	NA	1	NA	1	1	0
0.402913	Chr01_46470181	Chr01	46470181	G	C	1	1	1	1	1	1	0	1	1	1	1	1	1	1	1	1	1	1	1	1	1	NA	NA	NA	NA	NA	0	1	1	1	1	1	1	0	1	0	1	1	NA	1	NA	1	1	0
0.497423	Chr01_46472597	Chr01	46472597	C	A	NA	0	0	NA	2	2	2	2	1	2	0	0	2	NA	0	NA	2	0	0	0	0	NA	NA	NA	NA	0	2	0	1	2	1	2	2	NA	2	2	2	2	2	1	0	2	2	NA
0.021164	Chr01_46472636	Chr01	46472636	T	*	NA	0	0	NA	0	1	0	0	0	1	0	0	0	NA	0	NA	0	0	0	0	0	NA	NA	NA	NA	0	0	0	0	0	0	0	0	NA	NA	0	1	0	0	0	NA	0	0	NA
0.0234375	Chr01_46510358	Chr01	46510358	AT	A	0	NA	0	0	0	0	0	NA	0	0	0	0	0	NA	0	0	0	1	0	0	0	NA	NA	NA	NA	0	0	0	0	0	0	0	0	0	0	0	NA	0	NA	0	NA	0	0	NA
0.03125	Chr01_46510359	Chr01	46510359	T	*	0	NA	0	0	0	0	0	NA	0	0	0	0	0	NA	0	0	0	1	0	0	0	NA	NA	NA	NA	0	0	0	0	0	0	0	0	0	0	0	NA	0	NA	0	NA	0	0	NA
0.0234375	Chr01_46510359	Chr01	46510359	T	A	0	NA	0	0	0	0	0	NA	0	0	0	0	0	NA	0	0	0	0	0	0	0	NA	NA	NA	NA	0	0	0	0	1	0	0	0	0	0	0	NA	0	NA	0	NA	0	1	NA
0.097619	Chr01_46625226	Chr01	46625226	C	A	0	NA	1	NA	1	0	NA	0	1	0	0	0	1	0	1	1	0	0	0	1	1	0	NA	0	0	NA	0	0	NA	1	0	0	1	0	0	0	0	NA	NA	1	0	0	0	NA
0.0299539	Chr01_46625273	Chr01	46625273	C	A	0	NA	0	NA	0	0	NA	0	0	0	0	0	0	0	0	0	0	0	0	0	0	1	NA	0	2	NA	0	0	0	0	0	0	0	0	0	0	0	0	NA	0	0	0	0	NA
0.0602094	Chr01_46721004	Chr01	46721004	T	C	NA	0	0	0	0	0	0	0	0	0	0	0	0	NA	0	NA	1	0	0	0	0	NA	NA	NA	NA	NA	0	0	NA	0	1	0	0	0	0	0	0	0	1	NA	NA	0	0	NA
0.0206186	Chr01_46721014	Chr01	46721014	T	C	NA	0	0	0	0	1	0	0	0	0	0	0	0	NA	0	NA	0	0	0	0	0	NA	NA	NA	NA	NA	0	0	NA	0	0	0	0	1	0	0	0	0	0	NA	NA	0	0	NA
[truncated: 40,941 more rows]
[truncated: 191 more columns]

## Sheet: STRUCTURE_group_membership
Genotype	Sub-population membership				Sub-population Assignment	Origin		Genotype	Sub-population membership					Sub-population Assignment	Origin		Genotype	Sub-population membership						Sub-population Assignment	Origin		Genotype	Sub-population membership							Sub-population Assignment	Origin
	1	2	3	4					1	2	3	4	5					1	2	3	4	5	6					1	2	3	4	5	6	7
NC13340_F6	0.085	0.859	0	0.056	Pop-2	NC_Breeding_Lines		PI281554	0.937	0	0.001	0	0.062	Pop-1	USDA_PI_Accessions		LA2533	0.924	0	0	0	0	0.075	Pop-1	Wild_Relatives_UC_Davis		NC13340_F6	0.892	0.102	0.004	0.001	0.001	0	0	Pop-1	NC_Breeding_Lines
NC13384_F6	0.146	0.853	0	0.001	Pop-2	NC_Breeding_Lines		PI645227	0.922	0	0.001	0	0.077	Pop-1	USDA_PI_Accessions		PI211838	0.918	0	0	0	0	0.081	Pop-1	USDA_PI_Accessions		NC13384_F6	0.828	0.159	0	0	0.012	0	0	Pop-1	NC_Breeding_Lines
NC13583_134	0.048	0.823	0.047	0.082	Pop-2	NA		Ontario7710	0.894	0.004	0.001	0.002	0.099	Pop-1	NA		LA1269	0.915	0	0	0	0	0.084	Pop-1	Wild_Relatives_UC_Davis		NC13583_134	0.789	0.039	0.054	0	0.084	0.035	0	Pop-1	NA
NC13163_F5	0.13	0.816	0	0.054	Pop-2	NC_Breeding_Lines		PI341133	0.883	0	0.001	0	0.116	Pop-1	USDA_PI_Accessions		PI211839	0.894	0.001	0.003	0	0.085	0.016	Pop-1	USDA_PI_Accessions		NC13321_F6	0.75	0.249	0	0	0	0	0	Pop-1	NC_Breeding_Lines
NC13194_F5	0.217	0.783	0	0.001	Pop-2	NC_Breeding_Lines		PI293593	0.881	0.002	0.025	0	0.092	Pop-1	USDA_PI_Accessions		PI375937	0.712	0	0.113	0.001	0.032	0.142	Pop-1	USDA_PI_Accessions		NC13163_F5	0.724	0.121	0.051	0	0.103	0	0	Pop-1	NC_Breeding_Lines
32BW(2009)-	0.22	0.778	0.001	0	Pop-2	NA		PI560328	0.881	0	0.003	0	0.116	Pop-1	USDA_PI_Accessions		PI370072	0.552	0.001	0.209	0	0	0.237	Pop-1	USDA_PI_Accessions		PI508291	0.719	0.133	0.008	0	0	0.139	0	Pop-1	USDA_PI_Accessions
NC14288_F5	0.22	0.776	0	0.004	Pop-2	NC_Breeding_Lines		PI639213	0.866	0	0.001	0.007	0.126	Pop-1	USDA_PI_Accessions		PI370093	0.548	0.008	0.001	0	0.346	0.097	Pop-1	USDA_PI_Accessions		NC13583_030	0.713	0.258	0.001	0	0.015	0.013	0	Pop-1	NA
NC13321_F6	0.227	0.773	0	0	Pop-2	NC_Breeding_Lines		PI645110	0.866	0.017	0.018	0.01	0.089	Pop-1	USDA_PI_Accessions		PI407005	0.001	0.542	0.273	0	0.001	0.183	Pop-2	USDA_PI_Accessions		NC14288_F5	0.705	0.227	0.002	0	0.066	0	0	Pop-1	NC_Breeding_Lines
21BW2009-1	0.244	0.756	0	0	Pop-2	NC_Breeding_Lines		NC13273_GR1	0.862	0.001	0.005	0.001	0.131	Pop-1	NA		PI281554	0	0	0.929	0	0.001	0.07	Pop-3	USDA_PI_Accessions		NC22L-12008	0.704	0.185	0.003	0	0.042	0.066	0	Pop-1	NC_Breeding_Lines
NC13583_030	0.24	0.752	0.007	0.001	Pop-2	NA		PI330330	0.862	0.001	0.004	0	0.132	Pop-1	USDA_PI_Accessions		PI645227	0	0	0.913	0	0.001	0.086	Pop-3	USDA_PI_Accessions		NC13194_F5	0.684	0.211	0.001	0	0.104	0	0	Pop-1	NC_Breeding_Lines
NC22L-12008	0.172	0.742	0.071	0.015	Pop-2	NC_Breeding_Lines		NCEBR-3	0.853	0	0.091	0	0.056	Pop-1	NA		Ontario7710	0.003	0.001	0.883	0.004	0.001	0.107	Pop-3	NA		NC0969_213_	0.666	0.17	0.001	0	0.002	0.162	0	Pop-1	NA
NC13202_F5	0.272	0.728	0	0	Pop-2	NC_Breeding_Lines		PI279736	0.844	0	0	0.001	0.155	Pop-1	USDA_PI_Accessions		PI293593	0.001	0	0.876	0.004	0.016	0.103	Pop-3	USDA_PI_Accessions		MountainMag	0.658	0.278	0.001	0.001	0.025	0.037	0.001	Pop-1	NA
PI508291	0.113	0.723	0.132	0.033	Pop-2	USDA_PI_Accessions		PI293597	0.842	0.006	0.001	0.001	0.15	Pop-1	USDA_PI_Accessions		PI341133	0	0	0.872	0	0.001	0.127	Pop-3	USDA_PI_Accessions		BHN589	0.651	0.181	0.004	0.164	0	0	0	Pop-1	NA
HI7998	0.237	0.714	0.048	0	Pop-2	Landraces		PI294449	0.84	0	0.023	0.004	0.133	Pop-1	USDA_PI_Accessions		PI560328	0	0	0.87	0.001	0.002	0.126	Pop-3	USDA_PI_Accessions		PI636196	0.632	0.365	0.002	0.001	0	0	0	Pop-1	USDA_PI_Accessions
BHN669	0.263	0.713	0.024	0	Pop-2	NA		PI419011	0.837	0	0.001	0	0.163	Pop-1	USDA_PI_Accessions		PI639213	0.008	0	0.854	0	0.001	0.137	Pop-3	USDA_PI_Accessions		NC5GRAPE	0.621	0.251	0.001	0	0.042	0.085	0	Pop-1	NA
MountainMag	0.261	0.701	0.037	0.001	Pop-2	NA		PI159198	0.836	0.002	0.001	0.03	0.132	Pop-1	USDA_PI_Accessions		PI645110	0.004	0.056	0.852	0	0.004	0.083	Pop-3	USDA_PI_Accessions		32BW(2009)-	0.576	0.18	0	0.005	0.239	0	0	Pop-1	NA
MountainMer	0.298	0.697	0	0.004	Pop-2	NA		PI413726	0.833	0	0.001	0	0.166	Pop-1	USDA_PI_Accessions		NC13273_GR1	0.001	0	0.85	0.002	0.003	0.143	Pop-3	NA		PI451983	0.569	0.305	0.002	0	0	0.123	0	Pop-1	USDA_PI_Accessions
NC0969_213_	0.147	0.697	0.156	0.001	Pop-2	NA		PI647426	0.829	0.005	0.002	0.001	0.163	Pop-1	USDA_PI_Accessions		PI330330	0	0.001	0.849	0.001	0.004	0.145	Pop-3	USDA_PI_Accessions		PI451984	0.569	0.304	0.002	0	0	0.124	0	Pop-1	USDA_PI_Accessions
NC5GRAPE	0.24	0.671	0.088	0.001	Pop-2	NA		PI124473	0.828	0.001	0.001	0	0.171	Pop-1	USDA_PI_Accessions		NCEBR-3	0	0	0.839	0	0.097	0.064	Pop-3	NA		21BW2009-1	0.564	0.225	0	0	0.21	0	0	Pop-1	NC_Breeding_Lines
MountainFre	0.336	0.661	0	0.002	Pop-2	NA		PI280670	0.825	0	0.001	0.002	0.171	Pop-1	USDA_PI_Accessions		PI279736	0.002	0.001	0.832	0	0	0.165	Pop-3	USDA_PI_Accessions		MountainMer	0.545	0.279	0.001	0	0	0	0.175	Pop-1	NA
PI636196	0.333	0.648	0	0.019	Pop-2	USDA_PI_Accessions		PI279732	0.821	0.001	0.001	0.003	0.174	Pop-1	USDA_PI_Accessions		PI294449	0.004	0.001	0.826	0	0.024	0.145	Pop-3	USDA_PI_Accessions		NC13202_F5	0.533	0.255	0.001	0	0.211	0	0	Pop-1	NC_Breeding_Lines
PI415128	0.168	0.645	0	0.187	Pop-2	USDA_PI_Accessions		PI564170	0.813	0.002	0.022	0	0.163	Pop-1	USDA_PI_Accessions		PI293597	0.001	0.001	0.825	0.008	0.001	0.164	Pop-3	USDA_PI_Accessions		MountainFre	0.515	0.327	0.001	0	0	0	0.157	Pop-1	NA
BHN589	0.173	0.642	0.073	0.112	Pop-2	NA		PI560326	0.798	0	0.001	0	0.2	Pop-1	USDA_PI_Accessions		PI159198	0.03	0.005	0.821	0.001	0.001	0.142	Pop-3	USDA_PI_Accessions		PI644778	0.514	0.284	0.201	0	0	0	0	Pop-1	USDA_PI_Accessions
PI407003	0.342	0.61	0.041	0.008	Pop-2	USDA_PI_Accessions		PI309899	0.796	0	0	0	0.204	Pop-1	USDA_PI_Accessions		PI413726	0	0	0.821	0	0.001	0.178	Pop-3	USDA_PI_Accessions		NC25P	0.513	0.333	0.149	0.001	0	0.004	0	Pop-1	NC_Breeding_Lines
26BW(2009)-	0.184	0.605	0.009	0.202	Pop-2	NA		PI407440	0.794	0.002	0.099	0	0.106	Pop-1	USDA_PI_Accessions		PI419011	0	0	0.821	0	0	0.178	Pop-3	USDA_PI_Accessions		BHN669	0.511	0.225	0	0	0.262	0	0	Pop-1	NA
PI451983	0.275	0.602	0.115	0.008	Pop-2	USDA_PI_Accessions		PI647408	0.793	0	0.001	0	0.205	Pop-1	USDA_PI_Accessions		PI124473	0	0.001	0.812	0	0	0.186	Pop-3	USDA_PI_Accessions		PI645389	0.51	0.346	0.139	0	0.001	0.004	0	Pop-1	USDA_PI_Accessions
PI451984	0.275	0.597	0.115	0.013	Pop-2	USDA_PI_Accessions		PI413724	0.791	0	0.013	0	0.195	Pop-1	USDA_PI_Accessions		PI647426	0.002	0.002	0.812	0.005	0.001	0.178	Pop-3	USDA_PI_Accessions		PI159193	0.507	0.222	0.272	0	0	0	0	Pop-1	USDA_PI_Accessions
NC13188_F5	0.239	0.585	0.172	0.005	Pop-2	NC_Breeding_Lines		PI309907	0.788	0.072	0.001	0	0.139	Pop-1	USDA_PI_Accessions		PI280670	0.003	0	0.807	0.002	0.001	0.187	Pop-3	USDA_PI_Accessions		NCEBR-6	0.502	0.138	0.359	0	0	0	0	Pop-1	NA
NC7GEM	0.268	0.579	0.037	0.116	Pop-2	NC_Breeding_Lines		PI647164	0.788	0.001	0.001	0	0.211	Pop-1	USDA_PI_Accessions		PI279732	0.002	0.006	0.804	0	0.001	0.187	Pop-3	USDA_PI_Accessions		PI281554	0.002	0.072	0.925	0	0	0	0	Pop-3	USDA_PI_Accessions
32BW(2009)-	0.279	0.571	0	0.15	Pop-2	NA		PI647474	0.786	0.002	0.004	0.011	0.197	Pop-1	USDA_PI_Accessions		PI564170	0	0	0.792	0.006	0.026	0.176	Pop-3	USDA_PI_Accessions		PI645227	0.001	0.089	0.909	0	0	0	0	Pop-3	USDA_PI_Accessions
SHINCHEONGG	0.181	0.528	0.253	0.038	Pop-2	NA		PI279735	0.785	0	0.021	0	0.194	Pop-1	USDA_PI_Accessions		PI407440	0	0.006	0.781	0	0.098	0.115	Pop-3	USDA_PI_Accessions		Ontario7710	0.002	0.109	0.877	0.011	0	0	0	Pop-3	NA
147BW-1R(20	0.246	0.526	0	0.228	Pop-2	NA		PI415127	0.781	0.004	0.002	0	0.214	Pop-1	USDA_PI_Accessions		PI309899	0	0	0.78	0	0	0.219	Pop-3	USDA_PI_Accessions		PI293593	0.019	0.107	0.869	0.003	0.002	0	0	Pop-3	USDA_PI_Accessions
PI407001	0.244	0.526	0	0.23	Pop-2	USDA_PI_Accessions		PI644731	0.781	0	0.011	0	0.208	Pop-1	USDA_PI_Accessions		PI560326	0	0	0.78	0	0.001	0.218	Pop-3	USDA_PI_Accessions		PI341133	0.002	0.131	0.866	0	0	0	0	Pop-3	USDA_PI_Accessions
PI406999	0.274	0.525	0	0.201	Pop-2	USDA_PI_Accessions		PI645203	0.781	0	0.001	0.004	0.215	Pop-1	USDA_PI_Accessions		PI413724	0.001	0.003	0.778	0	0.01	0.208	Pop-3	USDA_PI_Accessions		PI560328	0.009	0.131	0.859	0	0	0	0	Pop-3	USDA_PI_Accessions
LA2940	0.185	0.52	0	0.294	Pop-2	Wild_Relatives_UC_Davis		PI645391	0.78	0	0	0	0.219	Pop-1	USDA_PI_Accessions		PI647408	0	0	0.776	0	0.001	0.223	Pop-3	USDA_PI_Accessions		PI639213	0.001	0.143	0.848	0	0	0.007	0	Pop-3	USDA_PI_Accessions
PI406996	0.232	0.519	0	0.249	Pop-2	USDA_PI_Accessions		PI320198	0.779	0	0	0	0.22	Pop-1	USDA_PI_Accessions		PI279735	0.001	0	0.77	0	0.019	0.21	Pop-3	USDA_PI_Accessions		NC13273_GR1	0.008	0.149	0.841	0.001	0.001	0	0	Pop-3	NA
LA1221	0.319	0.505	0.175	0.002	Pop-2	Wild_Relatives_UC_Davis		PI647113	0.779	0	0.001	0	0.22	Pop-1	USDA_PI_Accessions		PI647164	0	0	0.769	0.002	0.001	0.228	Pop-3	USDA_PI_Accessions		PI330330	0.006	0.151	0.841	0	0.002	0	0	Pop-3	USDA_PI_Accessions
LA2533	0.059	0	0.941	0	Pop-3	Wild_Relatives_UC_Davis		PI247528	0.776	0.001	0.003	0.001	0.219	Pop-1	USDA_PI_Accessions		PI644731	0.001	0	0.764	0	0.01	0.224	Pop-3	USDA_PI_Accessions		PI645110	0.024	0.097	0.835	0.037	0.001	0.006	0	Pop-3	USDA_PI_Accessions
PI211838	0.064	0.002	0.935	0	Pop-3	USDA_PI_Accessions		PI339911	0.776	0	0	0	0.223	Pop-1	USDA_PI_Accessions		PI645391	0	0	0.763	0	0	0.236	Pop-3	USDA_PI_Accessions		NCEBR-3	0.108	0.065	0.827	0	0	0	0	Pop-3	NA
LA1269	0.068	0.001	0.931	0	Pop-3	Wild_Relatives_UC_Davis		PI645318	0.775	0	0.022	0	0.202	Pop-1	USDA_PI_Accessions		PI647113	0	0	0.762	0	0.001	0.237	Pop-3	USDA_PI_Accessions		PI294449	0.028	0.149	0.815	0	0.004	0.003	0	Pop-3	USDA_PI_Accessions
PI211839	0.001	0.114	0.884	0.001	Pop-3	USDA_PI_Accessions		PI644824	0.774	0	0.001	0	0.225	Pop-1	USDA_PI_Accessions		PI320198	0	0	0.76	0	0	0.239	Pop-3	USDA_PI_Accessions		PI419011	0.001	0.185	0.813	0	0	0	0	Pop-3	USDA_PI_Accessions
PI375937	0.108	0.077	0.698	0.117	Pop-3	USDA_PI_Accessions		PI159199	0.77	0.004	0	0.003	0.222	Pop-1	USDA_PI_Accessions		PI647474	0.006	0.029	0.76	0	0.004	0.201	Pop-3	USDA_PI_Accessions		PI293597	0.003	0.17	0.811	0.002	0.005	0	0.009	Pop-3	USDA_PI_Accessions
PI370072	0.206	0	0.544	0.25	Pop-3	USDA_PI_Accessions		PI370085	0.77	0	0.018	0	0.212	Pop-1	USDA_PI_Accessions		PI415127	0.001	0.007	0.759	0.005	0.001	0.226	Pop-3	USDA_PI_Accessions		PI124473	0.001	0.195	0.803	0.001	0	0	0	Pop-3	USDA_PI_Accessions
PI370093	0.075	0.394	0.531	0.001	Pop-3	USDA_PI_Accessions		PI205481	0.768	0.008	0.007	0.001	0.216	Pop-1	USDA_PI_Accessions		PI339911	0	0	0.758	0	0.001	0.241	Pop-3	USDA_PI_Accessions		PI647426	0.003	0.185	0.801	0.001	0.001	0.002	0.007	Pop-3	USDA_PI_Accessions
PI281554	0.063	0.001	0	0.936	Pop-4	USDA_PI_Accessions		Heinz1706	0.764	0.001	0.001	0	0.234	Pop-1	NC_Breeding_Lines		PI247528	0.002	0.002	0.757	0	0.002	0.237	Pop-3	USDA_PI_Accessions		PI280670	0.003	0.193	0.79	0	0	0.002	0.012	Pop-3	USDA_PI_Accessions
PI645227	0.078	0.001	0	0.921	Pop-4	USDA_PI_Accessions		PI647475	0.764	0	0.092	0	0.144	Pop-1	USDA_PI_Accessions		PI645318	0	0	0.756	0.001	0.023	0.219	Pop-3	USDA_PI_Accessions		PI159198	0.002	0.14	0.784	0.001	0.001	0.028	0.043	Pop-3	USDA_PI_Accessions
Ontario7710	0.101	0.001	0.005	0.892	Pop-4	NA		PI370082	0.763	0	0.001	0.007	0.229	Pop-1	USDA_PI_Accessions		PI644824	0	0	0.755	0	0.001	0.244	Pop-3	USDA_PI_Accessions		PI407440	0.104	0.119	0.771	0.005	0	0	0	Pop-3	USDA_PI_Accessions
PI341133	0.116	0.001	0	0.883	Pop-4	USDA_PI_Accessions		PI644823	0.76	0	0.001	0	0.239	Pop-1	USDA_PI_Accessions		PI645203	0.004	0	0.751	0.024	0.001	0.221	Pop-3	USDA_PI_Accessions		PI309899	0.001	0.228	0.77	0	0	0	0	Pop-3	USDA_PI_Accessions
PI293593	0.095	0.024	0	0.881	Pop-4	USDA_PI_Accessions		PI451972	0.755	0.001	0.001	0	0.244	Pop-1	USDA_PI_Accessions		PI159199	0.004	0	0.75	0.009	0	0.237	Pop-3	USDA_PI_Accessions		PI560326	0.004	0.226	0.769	0	0	0	0	Pop-3	USDA_PI_Accessions
PI560328	0.118	0.002	0	0.88	Pop-4	USDA_PI_Accessions		Wisconsin55	0.753	0	0.003	0	0.243	Pop-1	Landraces		PI370085	0	0.001	0.748	0	0.022	0.229	Pop-3	USDA_PI_Accessions		PI647408	0.002	0.232	0.765	0	0	0	0	Pop-3	USDA_PI_Accessions
PI645110	0.099	0.012	0.018	0.872	Pop-4	USDA_PI_Accessions		PI413721	0.752	0	0	0	0.247	Pop-1	USDA_PI_Accessions		PI647475	0	0	0.748	0.001	0.095	0.156	Pop-3	USDA_PI_Accessions		PI564170	0.04	0.178	0.763	0	0	0	0.019	Pop-3	USDA_PI_Accessions
PI639213	0.127	0.001	0.006	0.865	Pop-4	USDA_PI_Accessions		PI286098	0.748	0	0	0	0.252	Pop-1	USDA_PI_Accessions		PI205481	0.001	0.025	0.746	0	0.004	0.224	Pop-3	USDA_PI_Accessions		PI647164	0.002	0.237	0.759	0	0	0	0	Pop-3	USDA_PI_Accessions
NCEBR-3	0.056	0.081	0	0.863	Pop-4	NA		PI321027	0.745	0	0.001	0.001	0.252	Pop-1	USDA_PI_Accessions		PI370082	0.008	0	0.745	0	0	0.247	Pop-3	USDA_PI_Accessions		PI279732	0.002	0.18	0.755	0	0.008	0	0.055	Pop-3	USDA_PI_Accessions
NC13273_GR1	0.134	0.003	0.001	0.862	Pop-4	NA		PI370087	0.735	0.017	0.012	0.002	0.233	Pop-1	USDA_PI_Accessions		PI309907	0	0.129	0.743	0	0.001	0.127	Pop-3	USDA_PI_Accessions		PI645391	0.001	0.245	0.754	0	0	0	0	Pop-3	USDA_PI_Accessions
PI330330	0.134	0.005	0	0.861	Pop-4	USDA_PI_Accessions		PI286426	0.727	0	0.001	0	0.272	Pop-1	USDA_PI_Accessions		Heinz1706	0.001	0	0.742	0.005	0.001	0.252	Pop-3	NC_Breeding_Lines		PI644731	0.013	0.234	0.752	0	0.001	0	0	Pop-3	USDA_PI_Accessions
PI294449	0.135	0.02	0.003	0.842	Pop-4	USDA_PI_Accessions		PI304242	0.724	0.002	0.011	0	0.263	Pop-1	USDA_PI_Accessions		PI644823	0	0	0.739	0	0.001	0.259	Pop-3	USDA_PI_Accessions		PI647113	0.002	0.248	0.75	0	0	0	0	Pop-3	USDA_PI_Accessions
PI279736	0.16	0.001	0.001	0.839	Pop-4	USDA_PI_Accessions		NC13273_GR1	0.723	0	0.016	0.001	0.261	Pop-1	NA		PI413721	0	0	0.735	0	0	0.264	Pop-3	USDA_PI_Accessions		PI320198	0.001	0.25	0.749	0	0	0	0	Pop-3	USDA_PI_Accessions
PI293597	0.155	0.004	0.002	0.839	Pop-4	USDA_PI_Accessions		PI407004	0.718	0.053	0	0	0.228	Pop-1	USDA_PI_Accessions		PI451972	0	0	0.734	0.004	0.001	0.261	Pop-3	USDA_PI_Accessions		PI647474	0.007	0.218	0.749	0.02	0	0.005	0	Pop-3	USDA_PI_Accessions
PI159198	0.132	0.001	0.03	0.837	Pop-4	USDA_PI_Accessions		PI265955	0.717	0	0.001	0	0.282	Pop-1	USDA_PI_Accessions		Wisconsin55	0	0	0.733	0	0.004	0.262	Pop-3	Landraces		PI339911	0.001	0.252	0.746	0	0	0	0	Pop-3	USDA_PI_Accessions
PI419011	0.162	0.001	0	0.837	Pop-4	USDA_PI_Accessions		PI560325	0.717	0.011	0.031	0	0.241	Pop-1	USDA_PI_Accessions		PI286098	0	0	0.728	0	0	0.271	Pop-3	USDA_PI_Accessions		PI415127	0.003	0.239	0.744	0.001	0	0	0.012	Pop-3	USDA_PI_Accessions
PI413726	0.17	0.001	0	0.829	Pop-4	USDA_PI_Accessions		PI280669	0.715	0	0.002	0.001	0.282	Pop-1	USDA_PI_Accessions		PI321027	0.002	0	0.725	0	0.001	0.272	Pop-3	USDA_PI_Accessions		PI644824	0.002	0.253	0.744	0	0	0	0	Pop-3	USDA_PI_Accessions
PI647426	0.168	0.005	0.002	0.825	Pop-4	USDA_PI_Accessions		PI644728	0.715	0	0.001	0	0.284	Pop-1	USDA_PI_Accessions		PI370087	0.004	0.002	0.709	0.032	0.004	0.249	Pop-3	USDA_PI_Accessions		PI645318	0.028	0.229	0.742	0	0	0	0	Pop-3	USDA_PI_Accessions
PI124473	0.175	0.001	0	0.824	Pop-4	USDA_PI_Accessions		NC13273_057	0.712	0	0.027	0	0.261	Pop-1	NA		PI286426	0	0	0.708	0	0.001	0.291	Pop-3	USDA_PI_Accessions		PI247528	0.006	0.245	0.739	0.002	0.001	0	0.005	Pop-3	USDA_PI_Accessions
PI280670	0.175	0.002	0.002	0.822	Pop-4	USDA_PI_Accessions		PI644795	0.712	0	0.001	0	0.287	Pop-1	USDA_PI_Accessions		PI304242	0	0.004	0.706	0	0.006	0.283	Pop-3	USDA_PI_Accessions		PI647475	0.103	0.161	0.735	0	0	0	0	Pop-3	USDA_PI_Accessions
PI279732	0.176	0.001	0.003	0.82	Pop-4	USDA_PI_Accessions		PI98097	0.703	0.001	0.001	0.001	0.295	Pop-1	USDA_PI_Accessions		NC13273_GR1	0.002	0	0.7	0	0.019	0.279	Pop-3	NA		PI309907	0.001	0.155	0.732	0.111	0	0	0	Pop-3	USDA_PI_Accessions
PI564170	0.162	0.034	0	0.803	Pop-4	USDA_PI_Accessions		PI280672	0.702	0	0.001	0.001	0.297	Pop-1	USDA_PI_Accessions		PI560325	0.001	0.005	0.7	0.018	0.017	0.259	Pop-3	USDA_PI_Accessions		Heinz1706	0.003	0.264	0.731	0.001	0	0	0	Pop-3	NC_Breeding_Lines
PI407440	0.108	0.09	0	0.802	Pop-4	USDA_PI_Accessions		PI349593	0.698	0.001	0.005	0	0.296	Pop-1	USDA_PI_Accessions		PI280669	0.001	0	0.695	0	0.001	0.302	Pop-3	USDA_PI_Accessions		PI205481	0.005	0.236	0.73	0.006	0.022	0	0	Pop-3	USDA_PI_Accessions
PI560326	0.201	0.001	0	0.798	Pop-4	USDA_PI_Accessions		PI636299	0.698	0	0.001	0	0.301	Pop-1	USDA_PI_Accessions		PI644728	0	0	0.693	0	0.001	0.305	Pop-3	USDA_PI_Accessions		PI644823	0.002	0.27	0.728	0	0	0	0	Pop-3	USDA_PI_Accessions
PI309899	0.205	0	0	0.794	Pop-4	USDA_PI_Accessions		PI410408	0.697	0	0.001	0	0.301	Pop-1	USDA_PI_Accessions		NC13273_057	0	0	0.691	0.002	0.026	0.28	Pop-3	NA		PI413724	0.013	0.207	0.726	0	0.001	0	0.052	Pop-3	USDA_PI_Accessions
PI647408	0.207	0.001	0	0.792	Pop-4	USDA_PI_Accessions		PI273445	0.695	0	0.001	0	0.304	Pop-1	USDA_PI_Accessions		PI644795	0	0	0.691	0	0.001	0.308	Pop-3	USDA_PI_Accessions		PI645203	0.002	0.222	0.721	0	0	0.003	0.051	Pop-3	USDA_PI_Accessions
PI413724	0.198	0.011	0	0.791	Pop-4	USDA_PI_Accessions		PI470263	0.692	0.073	0.001	0	0.235	Pop-1	USDA_PI_Accessions		PI265955	0	0	0.687	0.018	0	0.294	Pop-3	USDA_PI_Accessions		PI451972	0.003	0.273	0.72	0	0	0	0.003	Pop-3	USDA_PI_Accessions
PI647164	0.212	0.001	0	0.787	Pop-4	USDA_PI_Accessions		PI413725	0.69	0	0	0	0.31	Pop-1	USDA_PI_Accessions		PI280672	0.001	0	0.68	0	0	0.318	Pop-3	USDA_PI_Accessions		PI370085	0.028	0.23	0.718	0	0.001	0	0.022	Pop-3	USDA_PI_Accessions
PI647474	0.201	0.004	0.01	0.785	Pop-4	USDA_PI_Accessions		PI647109	0.686	0	0.001	0	0.312	Pop-1	USDA_PI_Accessions		PI407004	0.001	0.09	0.68	0	0	0.229	Pop-3	USDA_PI_Accessions		PI286098	0.001	0.284	0.715	0	0	0	0	Pop-3	USDA_PI_Accessions
PI279735	0.198	0.019	0	0.782	Pop-4	USDA_PI_Accessions		PI647547	0.686	0	0	0	0.314	Pop-1	USDA_PI_Accessions		PI636299	0	0	0.676	0	0.001	0.323	Pop-3	USDA_PI_Accessions		PI413726	0.002	0.163	0.715	0	0	0	0.12	Pop-3	USDA_PI_Accessions
PI644731	0.21	0.008	0	0.782	Pop-4	USDA_PI_Accessions		NCEBR-2	0.685	0	0.079	0	0.236	Pop-1	NA		PI410408	0	0	0.674	0.002	0.001	0.323	Pop-3	USDA_PI_Accessions		Wisconsin55	0.012	0.274	0.714	0	0	0	0	Pop-3	Landraces
PI645391	0.221	0	0	0.779	Pop-4	USDA_PI_Accessions		PI601119	0.681	0	0.001	0.123	0.195	Pop-1	USDA_PI_Accessions		PI349593	0	0.009	0.672	0	0.003	0.316	Pop-3	USDA_PI_Accessions		PI321027	0.002	0.284	0.712	0	0	0.001	0	Pop-3	USDA_PI_Accessions
PI647113	0.221	0.001	0	0.779	Pop-4	USDA_PI_Accessions		CherokeePur	0.68	0.024	0.044	0	0.252	Pop-1	NA		PI273445	0	0.001	0.671	0	0.001	0.326	Pop-3	USDA_PI_Accessions		PI286426	0.002	0.304	0.693	0	0	0	0	Pop-3	USDA_PI_Accessions
PI320198	0.222	0.001	0	0.778	Pop-4	USDA_PI_Accessions		PI629031	0.677	0	0	0	0.322	Pop-1	USDA_PI_Accessions		PI98097	0.001	0.027	0.67	0	0.001	0.302	Pop-3	USDA_PI_Accessions		PI304242	0.012	0.296	0.69	0.002	0.001	0	0	Pop-3	USDA_PI_Accessions
PI645203	0.218	0.001	0.004	0.778	Pop-4	USDA_PI_Accessions		BonnyBest	0.675	0	0.021	0	0.303	Pop-1	Landraces		PI413725	0.001	0	0.668	0	0	0.33	Pop-3	USDA_PI_Accessions		PI280669	0.002	0.316	0.681	0	0.002	0	0	Pop-3	USDA_PI_Accessions
PI645318	0.204	0.018	0	0.778	Pop-4	USDA_PI_Accessions		Venus	0.674	0.028	0.001	0	0.296	Pop-1	NA		PI647109	0	0	0.663	0.001	0.001	0.335	Pop-3	USDA_PI_Accessions		PI644728	0.003	0.319	0.678	0	0	0	0	Pop-3	USDA_PI_Accessions
PI370085	0.215	0.011	0	0.775	Pop-4	USDA_PI_Accessions		PI296366	0.67	0	0.001	0.004	0.326	Pop-1	USDA_PI_Accessions		PI647547	0	0	0.663	0	0.001	0.336	Pop-3	USDA_PI_Accessions		PI644795	0.001	0.322	0.676	0	0	0	0	Pop-3	USDA_PI_Accessions
PI415127	0.221	0.004	0	0.775	Pop-4	USDA_PI_Accessions		PI280671	0.664	0	0	0	0.336	Pop-1	USDA_PI_Accessions		PI601119	0.126	0	0.662	0	0.001	0.212	Pop-3	USDA_PI_Accessions		NC13273_GR1	0.035	0.29	0.674	0	0	0	0	Pop-3	NA
PI247528	0.222	0.003	0.001	0.774	Pop-4	USDA_PI_Accessions		PI370035	0.664	0	0	0	0.335	Pop-1	USDA_PI_Accessions		NCEBR-2	0	0	0.659	0	0.086	0.255	Pop-3	NA		NC13273_057	0.035	0.291	0.672	0.001	0	0	0	Pop-3	NA
PI339911	0.226	0.001	0	0.773	Pop-4	USDA_PI_Accessions		PI319695	0.658	0.002	0.034	0.005	0.301	Pop-1	USDA_PI_Accessions		CherokeePur	0	0.054	0.654	0	0.034	0.257	Pop-3	NA		PI279736	0.001	0.119	0.671	0	0	0	0.208	Pop-3	USDA_PI_Accessions
PI644824	0.226	0.001	0	0.773	Pop-4	USDA_PI_Accessions		CrimsonSpri	0.657	0	0.001	0	0.342	Pop-1	NA		BonnyBest	0	0	0.652	0	0.022	0.325	Pop-3	Landraces		PI280672	0.002	0.334	0.664	0	0	0	0	Pop-3	USDA_PI_Accessions
PI309907	0.161	0.033	0.035	0.771	Pop-4	USDA_PI_Accessions		PI414161	0.655	0	0.001	0.001	0.343	Pop-1	USDA_PI_Accessions		PI629031	0	0	0.652	0	0	0.347	Pop-3	USDA_PI_Accessions		PI560325	0.038	0.266	0.664	0.008	0.002	0	0.022	Pop-3	USDA_PI_Accessions
PI647475	0.145	0.086	0	0.769	Pop-4	USDA_PI_Accessions		PI265957	0.652	0.02	0.004	0	0.324	Pop-1	USDA_PI_Accessions		PI296366	0.004	0	0.646	0	0	0.349	Pop-3	USDA_PI_Accessions		PI636299	0.002	0.337	0.661	0	0	0	0	Pop-3	USDA_PI_Accessions
PI205481	0.224	0.007	0.002	0.767	Pop-4	USDA_PI_Accessions		NC13273_GR1	0.65	0	0.004	0	0.346	Pop-1	NA		CRA66	0.001	0.124	0.643	0.002	0.01	0.22	Pop-3	NA		PI98097	0.001	0.326	0.661	0.011	0	0	0	Pop-3	USDA_PI_Accessions
PI159199	0.23	0.001	0.003	0.766	Pop-4	USDA_PI_Accessions		PI600919	0.65	0	0.004	0.116	0.23	Pop-1	USDA_PI_Accessions		PI470263	0	0.122	0.643	0	0.001	0.235	Pop-3	USDA_PI_Accessions		PI410408	0.003	0.335	0.658	0	0	0	0.003	Pop-3	USDA_PI_Accessions
Heinz1706	0.236	0.001	0	0.762	Pop-4	NC_Breeding_Lines		PI413723	0.647	0	0	0	0.353	Pop-1	USDA_PI_Accessions		PI280671	0.001	0	0.641	0	0.001	0.358	Pop-3	USDA_PI_Accessions		PI273445	0.002	0.34	0.657	0	0	0	0	Pop-3	USDA_PI_Accessions
PI370082	0.237	0.001	0.004	0.759	Pop-4	USDA_PI_Accessions		PI633453	0.642	0.017	0.095	0.004	0.242	Pop-1	USDA_PI_Accessions		PI370035	0.001	0	0.639	0	0	0.359	Pop-3	USDA_PI_Accessions		PI349593	0.008	0.333	0.656	0	0.003	0	0	Pop-3	USDA_PI_Accessions
PI644823	0.239	0.001	0	0.759	Pop-4	USDA_PI_Accessions		PI644733	0.641	0	0.002	0	0.358	Pop-1	USDA_PI_Accessions		Venus	0	0.058	0.638	0.001	0.001	0.302	Pop-3	NA		PI279735	0.026	0.193	0.653	0	0	0	0.128	Pop-3	USDA_PI_Accessions
PI451972	0.246	0.002	0	0.752	Pop-4	USDA_PI_Accessions		NC13273_GR1	0.631	0	0.121	0	0.248	Pop-1	NA		PI414161	0.002	0	0.633	0	0.001	0.365	Pop-3	USDA_PI_Accessions		PI601119	0.002	0.223	0.651	0	0	0.124	0	Pop-3	USDA_PI_Accessions
Wisconsin55	0.245	0.003	0	0.752	Pop-4	Landraces		PI451986	0.625	0.109	0.001	0.008	0.257	Pop-1	USDA_PI_Accessions		PI319695	0.005	0	0.632	0.022	0.026	0.315	Pop-3	USDA_PI_Accessions		PI647109	0.002	0.35	0.648	0	0	0	0	Pop-3	USDA_PI_Accessions
PI413721	0.251	0.001	0	0.748	Pop-4	USDA_PI_Accessions		PI470262	0.606	0.021	0.02	0	0.353	Pop-1	USDA_PI_Accessions		PI600919	0.118	0	0.632	0	0.003	0.247	Pop-3	USDA_PI_Accessions		PI647547	0.002	0.351	0.647	0	0	0	0	Pop-3	USDA_PI_Accessions
PI286098	0.254	0.001	0	0.745	Pop-4	USDA_PI_Accessions		PI370083	0.6	0.007	0	0.029	0.363	Pop-1	USDA_PI_Accessions		CrimsonSpri	0.001	0	0.63	0	0.001	0.368	Pop-3	NA		CherokeePur	0.01	0.266	0.645	0.004	0.076	0	0	Pop-3	NA
PI321027	0.254	0.001	0.001	0.744	Pop-4	USDA_PI_Accessions		LA3845	0.597	0	0.139	0.001	0.263	Pop-1	Wild_Relatives_UC_Davis		NC13273_GR1	0	0	0.626	0	0.004	0.37	Pop-3	NA		PI265955	0.002	0.291	0.645	0	0	0	0.063	Pop-3	USDA_PI_Accessions
PI370087	0.244	0.016	0.011	0.729	Pop-4	USDA_PI_Accessions		CRA66	0.587	0.042	0.134	0.009	0.228	Pop-1	NA		PI413723	0	0	0.622	0	0	0.377	Pop-3	USDA_PI_Accessions		PI407004	0.001	0.235	0.644	0	0.12	0	0	Pop-3	USDA_PI_Accessions
NC13273_GR1	0.261	0.011	0.001	0.727	Pop-4	NA		PI407016	0.585	0.192	0.001	0	0.221	Pop-1	USDA_PI_Accessions		PI633453	0.005	0.003	0.615	0.024	0.092	0.261	Pop-3	USDA_PI_Accessions		NCEBR-2	0.098	0.265	0.637	0	0	0	0	Pop-3	NA
PI286426	0.274	0.001	0	0.725	Pop-4	USDA_PI_Accessions		PI647445	0.573	0	0.276	0	0.151	Pop-1	USDA_PI_Accessions		PI644733	0	0	0.615	0	0.001	0.383	Pop-3	USDA_PI_Accessions		PI629031	0.001	0.361	0.637	0	0	0	0	Pop-3	USDA_PI_Accessions
PI304242	0.265	0.011	0	0.724	Pop-4	USDA_PI_Accessions		PI309916	0.566	0.015	0.093	0.093	0.232	Pop-1	USDA_PI_Accessions		PI265957	0	0	0.608	0.049	0.001	0.341	Pop-3	USDA_PI_Accessions		BonnyBest	0.025	0.339	0.636	0	0	0	0	Pop-3	Landraces
PI407004	0.257	0.001	0.018	0.724	Pop-4	USDA_PI_Accessions		PI645345	0.566	0.032	0.075	0	0.326	Pop-1	USDA_PI_Accessions		NC13273_GR1	0.001	0	0.606	0.001	0.127	0.266	Pop-3	NA		PI296366	0.002	0.364	0.63	0	0	0.004	0	Pop-3	USDA_PI_Accessions
NC13273_057	0.263	0.016	0	0.72	Pop-4	NA		PI114968	0.564	0.002	0.185	0.011	0.237	Pop-1	USDA_PI_Accessions		PI470262	0	0.053	0.574	0.001	0.012	0.36	Pop-3	USDA_PI_Accessions		PI370035	0.001	0.376	0.622	0	0	0	0	Pop-3	USDA_PI_Accessions
PI280669	0.283	0.002	0	0.714	Pop-4	USDA_PI_Accessions		PI419029	0.564	0	0.27	0.001	0.165	Pop-1	USDA_PI_Accessions		LA3845	0.001	0	0.571	0	0.145	0.282	Pop-3	Wild_Relatives_UC_Davis		PI600919	0.008	0.259	0.615	0	0	0.117	0	Pop-3	USDA_PI_Accessions
PI265955	0.286	0.001	0	0.713	Pop-4	USDA_PI_Accessions		PI407000	0.529	0.009	0.3	0.065	0.098	Pop-1	USDA_PI_Accessions		PI370083	0.03	0	0.57	0.01	0	0.388	Pop-3	USDA_PI_Accessions		CrimsonSpri	0.002	0.383	0.614	0	0	0	0	Pop-3	NA
PI644728	0.286	0.001	0	0.713	Pop-4	USDA_PI_Accessions		PI272219	0.526	0	0.333	0	0.141	Pop-1	USDA_PI_Accessions		PI451986	0.003	0.18	0.566	0	0.001	0.25	Pop-3	USDA_PI_Accessions		PI159199	0.002	0.214	0.611	0	0	0.001	0.172	Pop-3	USDA_PI_Accessions
PI644795	0.288	0.001	0	0.712	Pop-4	USDA_PI_Accessions		Bowman	0.521	0.293	0.042	0	0.143	Pop-1	NA		PI647445	0	0	0.551	0.001	0.282	0.165	Pop-3	USDA_PI_Accessions		Venus	0.002	0.316	0.61	0.014	0.058	0	0	Pop-3	NA
PI560325	0.247	0.043	0.002	0.709	Pop-4	USDA_PI_Accessions		PI413720	0.516	0.061	0.001	0.005	0.416	Pop-1	USDA_PI_Accessions		PI419029	0.001	0.002	0.543	0	0.275	0.178	Pop-3	USDA_PI_Accessions		PI470263	0.001	0.252	0.608	0	0.139	0	0	Pop-3	USDA_PI_Accessions
PI470263	0.272	0.001	0.027	0.701	Pop-4	USDA_PI_Accessions		PI645273	0.514	0	0.29	0	0.197	Pop-1	USDA_PI_Accessions		PI645345	0.001	0.042	0.535	0.02	0.062	0.341	Pop-3	USDA_PI_Accessions		PI370082	0.002	0.223	0.605	0	0	0	0.17	Pop-3	USDA_PI_Accessions
PI280672	0.298	0.001	0	0.7	Pop-4	USDA_PI_Accessions		NC13340_F6	0.033	0.001	0.878	0	0.089	Pop-3	NC_Breeding_Lines		PI309916	0.078	0.067	0.533	0.002	0.088	0.232	Pop-3	USDA_PI_Accessions		PI413721	0.001	0.245	0.605	0	0	0	0.148	Pop-3	USDA_PI_Accessions
PI98097	0.299	0.001	0	0.7	Pop-4	USDA_PI_Accessions		NC13384_F6	0.004	0.001	0.849	0	0.147	Pop-3	NC_Breeding_Lines		PI114968	0.004	0.037	0.531	0	0.187	0.24	Pop-3	USDA_PI_Accessions		NC13273_GR1	0.014	0.383	0.602	0	0	0	0	Pop-3	NA
PI636299	0.301	0.001	0	0.698	Pop-4	USDA_PI_Accessions		NC13163_F5	0.048	0	0.82	0	0.131	Pop-3	NC_Breeding_Lines		PI272219	0.001	0	0.504	0.009	0.335	0.151	Pop-3	USDA_PI_Accessions		PI413723	0.001	0.395	0.601	0	0	0	0.003	Pop-3	USDA_PI_Accessions
PI349593	0.299	0.003	0	0.697	Pop-4	USDA_PI_Accessions		NC13583_134	0.077	0.001	0.819	0.054	0.05	Pop-3	NA		PI407000	0.061	0.031	0.504	0	0.303	0.1	Pop-3	USDA_PI_Accessions		PI633453	0.097	0.271	0.601	0.024	0.002	0.003	0.001	Pop-3	USDA_PI_Accessions
NCEBR-2	0.236	0.068	0	0.695	Pop-4	NA		NC13194_F5	0.003	0.001	0.779	0	0.217	Pop-3	NC_Breeding_Lines		PI128657	0.255	0.024	0.033	0.604	0.008	0.075	Pop-4	USDA_PI_Accessions		CRA66	0.002	0.219	0.598	0.005	0.176	0	0	Pop-3	NA
PI410408	0.304	0.002	0	0.694	Pop-4	USDA_PI_Accessions		NC13321_F6	0.001	0	0.772	0	0.227	Pop-3	NC_Breeding_Lines		LA2744	0.249	0.016	0.111	0.576	0.003	0.045	Pop-4	Wild_Relatives_UC_Davis		PI319695	0.038	0.32	0.593	0	0	0.005	0.045	Pop-3	USDA_PI_Accessions
PI273445	0.307	0.001	0	0.692	Pop-4	USDA_PI_Accessions		NC14288_F5	0.012	0	0.768	0	0.22	Pop-3	NC_Breeding_Lines		LA1221	0.001	0.001	0.001	0.553	0.161	0.284	Pop-4	Wild_Relatives_UC_Davis		NC13273_GR1	0.133	0.277	0.589	0	0	0	0	Pop-3	NA
PI601119	0.192	0.001	0.12	0.687	Pop-4	USDA_PI_Accessions		32BW(2009)-	0.002	0.048	0.751	0	0.199	Pop-3	NA		CLN2413A	0	0	0.002	0.508	0.323	0.166	Pop-4	NA		PI280671	0.001	0.353	0.585	0	0	0	0.06	Pop-3	USDA_PI_Accessions
PI647109	0.313	0.001	0	0.686	Pop-4	USDA_PI_Accessions		NC13583_030	0.003	0	0.744	0.014	0.239	Pop-3	NA		NC13340_F6	0	0.004	0.008	0	0.889	0.098	Pop-5	NC_Breeding_Lines		PI644733	0.002	0.389	0.582	0	0	0	0.026	Pop-3	USDA_PI_Accessions
PI413725	0.314	0	0	0.685	Pop-4	USDA_PI_Accessions		21BW2009-1	0.002	0.021	0.735	0	0.242	Pop-3	NC_Breeding_Lines		NC13384_F6	0	0.006	0.001	0	0.838	0.155	Pop-5	NC_Breeding_Lines		PI265957	0.006	0.347	0.575	0	0.001	0	0.071	Pop-3	USDA_PI_Accessions
PI647547	0.314	0.001	0	0.685	Pop-4	USDA_PI_Accessions		NC22L-12008	0.033	0	0.715	0.079	0.173	Pop-3	NC_Breeding_Lines		NC13583_134	0.04	0.04	0.055	0	0.822	0.044	Pop-5	NA		PI370087	0.013	0.221	0.556	0.01	0.001	0	0.199	Pop-3	USDA_PI_Accessions
BonnyBest	0.305	0.015	0	0.68	Pop-4	Landraces		PI508291	0.032	0	0.712	0.139	0.117	Pop-3	USDA_PI_Accessions		NC13163_F5	0.001	0.003	0.041	0	0.814	0.141	Pop-5	NC_Breeding_Lines		LA3845	0.151	0.295	0.553	0	0	0	0	Pop-3	Wild_Relatives_UC_Davis
CherokeePur	0.273	0.046	0.001	0.68	Pop-4	NA		NC13202_F5	0.002	0.018	0.709	0	0.271	Pop-3	NC_Breeding_Lines		NC13194_F5	0	0.007	0.001	0.001	0.762	0.228	Pop-5	NC_Breeding_Lines		PI470262	0.02	0.388	0.553	0.036	0.002	0	0.001	Pop-3	USDA_PI_Accessions
PI629031	0.323	0.001	0	0.676	Pop-4	USDA_PI_Accessions		MountainMag	0.003	0.001	0.691	0.043	0.262	Pop-3	NA		NC14288_F5	0.001	0	0.003	0	0.761	0.235	Pop-5	NC_Breeding_Lines		PI451986	0.002	0.292	0.544	0.157	0.001	0.003	0	Pop-3	USDA_PI_Accessions
Venus	0.322	0.001	0.001	0.676	Pop-4	NA		BHN669	0.002	0.077	0.684	0	0.237	Pop-3	NA		NC13321_F6	0	0	0	0	0.758	0.241	Pop-5	NC_Breeding_Lines		PI370083	0.002	0.403	0.54	0.001	0	0.029	0.025	Pop-3	USDA_PI_Accessions
PI296366	0.328	0.001	0.003	0.669	Pop-4	USDA_PI_Accessions		NC0969_213_	0.003	0	0.681	0.163	0.154	Pop-3	NA		NC13583_030	0.015	0	0.001	0	0.73	0.253	Pop-5	NA		PI413725	0.001	0.319	0.539	0	0	0	0.14	Pop-3	USDA_PI_Accessions
PI280671	0.337	0.001	0	0.662	Pop-4	USDA_PI_Accessions		HI7998	0.001	0.12	0.673	0.001	0.205	Pop-3	Landraces		NC22L-12008	0.081	0	0.004	0	0.726	0.188	Pop-5	NC_Breeding_Lines		PI419029	0.275	0.186	0.536	0	0.003	0	0	Pop-3	USDA_PI_Accessions
PI370035	0.337	0.001	0	0.662	Pop-4	USDA_PI_Accessions		BHN589	0.055	0.116	0.672	0	0.157	Pop-3	NA		PI508291	0.141	0	0.008	0	0.724	0.127	Pop-5	USDA_PI_Accessions		PI647445	0.292	0.168	0.535	0	0	0	0.004	Pop-3	USDA_PI_Accessions
PI600919	0.228	0.002	0.112	0.658	Pop-4	USDA_PI_Accessions		NC5GRAPE	0.004	0	0.657	0.098	0.242	Pop-3	NA		32BW(2009)-	0	0.128	0.001	0.003	0.68	0.187	Pop-5	NA		PI645345	0.048	0.36	0.529	0.049	0.01	0	0.004	Pop-3	USDA_PI_Accessions
CrimsonSpri	0.343	0.001	0	0.655	Pop-4	NA		PI636196	0.016	0	0.653	0	0.331	Pop-3	USDA_PI_Accessions		MountainMag	0.044	0	0.001	0.003	0.675	0.277	Pop-5	NA		PI114968	0.193	0.257	0.519	0.018	0.009	0.004	0	Pop-3	USDA_PI_Accessions
PI319695	0.304	0.041	0.004	0.651	Pop-4	USDA_PI_Accessions		MountainMer	0.053	0.069	0.604	0	0.274	Pop-3	NA		NC0969_213_	0.165	0.001	0.001	0	0.671	0.162	Pop-5	NA		PI309916	0.077	0.246	0.514	0.012	0.046	0.091	0.013	Pop-3	USDA_PI_Accessions
PI633453	0.248	0.09	0.012	0.651	Pop-4	USDA_PI_Accessions		32BW(2009)-	0.131	0	0.588	0	0.281	Pop-3	NA		21BW2009-1	0	0.111	0	0	0.655	0.232	Pop-5	NC_Breeding_Lines		PI407000	0.28	0.105	0.507	0.003	0.042	0.064	0	Pop-3	USDA_PI_Accessions
PI414161	0.349	0.001	0	0.65	Pop-4	USDA_PI_Accessions		PI451984	0.017	0	0.586	0.121	0.276	Pop-3	USDA_PI_Accessions		PI636196	0	0.001	0.002	0	0.645	0.351	Pop-5	USDA_PI_Accessions		LA2533	0	0.084	0	0	0	0.916	0	Pop-6	Wild_Relatives_UC_Davis
NC13273_GR1	0.348	0.003	0	0.649	Pop-4	NA		PI451983	0.022	0	0.582	0.12	0.275	Pop-3	USDA_PI_Accessions		NC5GRAPE	0.099	0	0.001	0	0.644	0.255	Pop-5	NA		PI211838	0.001	0.088	0	0	0.001	0.911	0	Pop-6	USDA_PI_Accessions
PI413723	0.354	0.001	0	0.645	Pop-4	USDA_PI_Accessions		26BW(2009)-	0.204	0.034	0.581	0.003	0.178	Pop-3	NA		NC13202_F5	0	0.111	0.001	0	0.627	0.261	Pop-5	NC_Breeding_Lines		LA1269	0.001	0.092	0	0	0	0.907	0	Pop-6	Wild_Relatives_UC_Davis
NC13273_GR1	0.25	0.107	0	0.643	Pop-4	NA		MountainFre	0.047	0.064	0.572	0	0.317	Pop-3	NA		BHN589	0	0	0.002	0.202	0.62	0.176	Pop-5	NA		PI211839	0.082	0.021	0.002	0.001	0.005	0.888	0	Pop-6	USDA_PI_Accessions
PI451986	0.284	0.001	0.072	0.642	Pop-4	USDA_PI_Accessions		NC7GEM	0.109	0.025	0.567	0.035	0.264	Pop-3	NC_Breeding_Lines		BHN669	0	0.131	0	0.016	0.617	0.234	Pop-5	NA		PI375937	0.059	0.152	0.086	0.001	0	0.703	0	Pop-6	USDA_PI_Accessions
PI644733	0.358	0.001	0	0.641	Pop-4	USDA_PI_Accessions		147BW-1R(20	0.204	0	0.548	0.001	0.248	Pop-3	NA		32BW(2009)-	0	0.001	0.108	0	0.589	0.302	Pop-5	NA		PI370072	0.001	0.255	0.195	0	0	0.548	0	Pop-6	USDA_PI_Accessions
LA3845	0.264	0.123	0	0.613	Pop-4	Wild_Relatives_UC_Davis		NC13188_F5	0.033	0.046	0.529	0.161	0.231	Pop-3	NC_Breeding_Lines		PI451983	0.123	0	0.004	0	0.581	0.292	Pop-5	USDA_PI_Accessions		PI370093	0.33	0.101	0.001	0	0.026	0.542	0	Pop-6	USDA_PI_Accessions
PI407016	0.273	0.003	0.111	0.613	Pop-4	USDA_PI_Accessions		NC13583_048	0.19	0	0.505	0.001	0.303	Pop-3	NA		PI451984	0.124	0	0.003	0	0.581	0.291	Pop-5	USDA_PI_Accessions		NC13583_048	0.498	0.32	0.129	0	0.027	0	0.025	Admixture	NA
PI470262	0.369	0.023	0.002	0.605	Pop-4	USDA_PI_Accessions		NC13203_F5	0.136	0.001	0.504	0.017	0.343	Pop-3	NC_Breeding_Lines		HI7998	0.001	0.214	0	0.021	0.578	0.186	Pop-5	Landraces		PI645201	0.497	0.282	0.221	0	0	0	0	Admixture	USDA_PI_Accessions
PI265957	0.333	0.063	0	0.604	Pop-4	USDA_PI_Accessions		PI644778	0.242	0	0.503	0	0.254	Pop-3	USDA_PI_Accessions		MountainMer	0	0	0.006	0.124	0.575	0.295	Pop-5	NA		PI272219	0.343	0.157	0.487	0	0	0	0.012	Admixture	USDA_PI_Accessions
PI370083	0.367	0.001	0.031	0.601	Pop-4	USDA_PI_Accessions		PI407003	0.059	0.17	0.501	0	0.269	Pop-3	USDA_PI_Accessions		147BW-1R(20	0.001	0.007	0.175	0	0.553	0.264	Pop-5	NA		PI414161	0.002	0.345	0.486	0	0	0	0.166	Admixture	USDA_PI_Accessions
PI647445	0.15	0.257	0	0.593	Pop-4	USDA_PI_Accessions		LA2533	0	0	0	0.921	0.079	Pop-4	Wild_Relatives_UC_Davis		MountainFre	0	0	0.004	0.114	0.542	0.339	Pop-5	NA		PI644764	0.484	0.303	0.212	0	0	0	0	Admixture	USDA_PI_Accessions
PI419029	0.166	0.249	0.001	0.584	Pop-4	USDA_PI_Accessions		PI211838	0	0	0	0.915	0.084	Pop-4	USDA_PI_Accessions		NC13203_F5	0.017	0	0.095	0.005	0.515	0.367	Pop-5	NC_Breeding_Lines		PI644768	0.484	0.359	0.156	0	0	0	0	Admixture	USDA_PI_Accessions
Bowman	0.204	0.044	0.177	0.576	Pop-4	NA		LA1269	0.001	0	0	0.912	0.087	Pop-4	Wild_Relatives_UC_Davis		PI644778	0.001	0	0.21	0	0.514	0.274	Pop-5	USDA_PI_Accessions		PI560327	0.483	0.193	0.301	0	0.002	0.021	0	Admixture	USDA_PI_Accessions
PI114968	0.242	0.175	0.009	0.574	Pop-4	USDA_PI_Accessions		PI211839	0.013	0.001	0.087	0.884	0.016	Pop-4	USDA_PI_Accessions		PI159193	0	0	0.279	0	0.509	0.212	Pop-5	USDA_PI_Accessions		NC7GEM	0.482	0.275	0.094	0.014	0.104	0.032	0	Admixture	NC_Breeding_Lines
PI309916	0.235	0.096	0.097	0.572	Pop-4	USDA_PI_Accessions		PI375937	0.131	0	0.034	0.702	0.133	Pop-4	USDA_PI_Accessions		NC13583_048	0.003	0.001	0.165	0	0.508	0.324	Pop-5	NA		PI644776	0.481	0.203	0.315	0	0	0	0	Admixture	USDA_PI_Accessions
PI645345	0.339	0.098	0.01	0.552	Pop-4	USDA_PI_Accessions		PI370072	0.231	0	0	0.545	0.224	Pop-4	USDA_PI_Accessions		NC7GEM	0.033	0.077	0.108	0.011	0.505	0.266	Pop-5	NC_Breeding_Lines		PI645273	0.301	0.223	0.476	0	0	0	0	Admixture	USDA_PI_Accessions
PI272219	0.143	0.31	0	0.546	Pop-4	USDA_PI_Accessions		PI370093	0.005	0	0.359	0.541	0.095	Pop-4	USDA_PI_Accessions		NC25P	0.007	0	0.173	0.001	0.502	0.317	Pop-5	NC_Breeding_Lines		NC0969_10_5	0.468	0.22	0.142	0	0	0.17	0	Admixture	NA
PI407000	0.101	0.291	0.065	0.543	Pop-4	USDA_PI_Accessions		PI159193	0.31	0	0.494	0	0.196	Admixture	USDA_PI_Accessions		PI645389	0.006	0	0.165	0.001	0.498	0.33	Admixture	USDA_PI_Accessions		PI451963	0.466	0.309	0.223	0.002	0	0	0	Admixture	USDA_PI_Accessions
CRA66	0.241	0.201	0.017	0.542	Pop-4	NA		PI645270	0.492	0	0.267	0	0.241	Admixture	USDA_PI_Accessions		NCEBR-6	0	0	0.369	0	0.495	0.136	Admixture	NA		CherryRome	0.465	0.243	0.073	0	0.021	0.197	0	Admixture	Landraces
PI645273	0.196	0.263	0	0.541	Pop-4	USDA_PI_Accessions		NC25P	0.209	0	0.489	0.006	0.295	Admixture	NC_Breeding_Lines		PI407016	0	0.313	0.494	0	0	0.192	Admixture	USDA_PI_Accessions		NC13203_F5	0.463	0.367	0.103	0.001	0.052	0.015	0	Admixture	NC_Breeding_Lines
PI645270	0.242	0.247	0	0.511	Pop-4	USDA_PI_Accessions		PI645389	0.198	0	0.488	0.005	0.308	Admixture	USDA_PI_Accessions		26BW(2009)-	0.002	0.103	0.221	0.017	0.49	0.167	Admixture	NA		PI415128	0.462	0.145	0.144	0	0	0	0.248	Admixture	USDA_PI_Accessions
NC84173	0.129	0.363	0	0.508	Pop-4	NA		NCEBR-6	0.39	0	0.486	0	0.124	Admixture	NA		PI645201	0	0	0.239	0	0.49	0.27	Admixture	USDA_PI_Accessions		NCEBR-4	0.46	0.284	0.257	0	0	0	0	Admixture	NA
PI479211	0.276	0.027	0.192	0.505	Pop-4	NA		CherryRome	0.094	0	0.481	0.2	0.225	Admixture	Landraces		NC13188_F5	0.162	0.067	0.008	0.042	0.489	0.232	Admixture	NC_Breeding_Lines		PI413720	0.002	0.457	0.435	0.104	0.001	0.001	0	Admixture	USDA_PI_Accessions
PI413720	0.442	0.028	0.028	0.502	Pop-4	USDA_PI_Accessions		PI479211	0.478	0.237	0.006	0.068	0.211	Admixture	NA		PI645273	0	0	0.487	0	0.299	0.213	Admixture	USDA_PI_Accessions		147BW-1R(20	0.456	0.251	0.206	0	0.086	0	0	Admixture	NA
8109	0.113	0.387	0	0.5	Pop-4	NA		PI645201	0.273	0	0.478	0	0.249	Admixture	USDA_PI_Accessions		PI560327	0.02	0	0.305	0	0.486	0.188	Admixture	USDA_PI_Accessions		PI211840	0.077	0.174	0.11	0.069	0.058	0.455	0.057	Admixture	USDA_PI_Accessions
PI265956	0.283	0.49	0	0.226	Admixture	USDA_PI_Accessions		NC84173	0.477	0	0.392	0	0.131	Admixture	NA		CherryRome	0.204	0	0.076	0	0.482	0.238	Admixture	Landraces		NCEBR-7	0.453	0.288	0.258	0.001	0	0	0	Admixture	NA
NC13583_048	0.303	0.489	0	0.208	Admixture	NA		PI560327	0.329	0	0.477	0.019	0.174	Admixture	USDA_PI_Accessions		PI644768	0	0	0.175	0	0.48	0.344	Admixture	USDA_PI_Accessions		8109	0.398	0.119	0.452	0	0.031	0	0	Admixture	NA
CherryRome	0.217	0.487	0.192	0.105	Admixture	Landraces		PI406999	0.228	0.062	0.474	0	0.235	Admixture	USDA_PI_Accessions		PI644764	0	0	0.23	0	0.478	0.291	Admixture	USDA_PI_Accessions		NC0969_10_1	0.452	0.271	0.127	0	0	0.149	0	Admixture	NA
NC13203_F5	0.342	0.485	0.016	0.157	Admixture	NC_Breeding_Lines		SHINCHEONGG	0.031	0.195	0.472	0.15	0.152	Admixture	NA		PI644776	0	0	0.33	0.001	0.473	0.196	Admixture	USDA_PI_Accessions		PI644809	0.451	0.129	0.419	0	0.001	0	0	Admixture	USDA_PI_Accessions
PI406998	0.256	0.483	0.001	0.26	Admixture	USDA_PI_Accessions		0	0.471	0.001	0.415	0	0.113	Admixture	NA		PI451963	0.001	0.002	0.234	0	0.468	0.295	Admixture	USDA_PI_Accessions		NC13188_F5	0.45	0.233	0.002	0.032	0.086	0.16	0.038	Admixture	NC_Breeding_Lines
PI211840	0.167	0.183	0.482	0.168	Admixture	USDA_PI_Accessions		LA2940	0.47	0.119	0.265	0	0.146	Admixture	Wild_Relatives_UC_Davis		NC0969_10_5	0.172	0	0.153	0	0.465	0.21	Admixture	NA		PI645270	0.28	0.271	0.448	0	0.001	0	0	Admixture	USDA_PI_Accessions
NC1GEM	0.151	0.371	0	0.478	Admixture	NC_Breeding_Lines		PI644768	0.21	0	0.469	0	0.321	Admixture	USDA_PI_Accessions		PI211840	0.465	0.049	0.144	0.082	0.087	0.173	Admixture	USDA_PI_Accessions		32BW(2009)-	0.441	0.275	0.159	0	0.125	0	0	Admixture	NA
PI644778	0.253	0.476	0	0.27	Admixture	USDA_PI_Accessions		Neptune	0.464	0	0.168	0.002	0.366	Admixture	Landraces		PI645408	0.001	0	0.313	0	0.463	0.223	Admixture	USDA_PI_Accessions		PI644763	0.441	0.371	0.188	0	0	0	0	Admixture	USDA_PI_Accessions
Neptune	0.371	0.157	0.001	0.472	Admixture	Landraces		PI644764	0.267	0	0.463	0	0.269	Admixture	USDA_PI_Accessions		PI645270	0.001	0.001	0.462	0	0.276	0.26	Admixture	USDA_PI_Accessions		PI647226	0.44	0.275	0.283	0	0	0.001	0.001	Admixture	USDA_PI_Accessions
PI645389	0.309	0.469	0.002	0.22	Admixture	USDA_PI_Accessions		PI407001	0.267	0.073	0.462	0	0.198	Admixture	USDA_PI_Accessions		NCEBR-4	0	0	0.269	0	0.457	0.273	Admixture	NA		NC84173	0.414	0.146	0.439	0	0	0	0	Admixture	NA
LA3526	0.245	0.287	0	0.468	Admixture	NA		PI415128	0.299	0.109	0.46	0	0.132	Admixture	USDA_PI_Accessions		PI413720	0.002	0.129	0.457	0	0.001	0.411	Admixture	USDA_PI_Accessions		CLN2413A	0.379	0.164	0.019	0.438	0	0	0	Admixture	NA
PI644809	0.11	0.424	0	0.466	Admixture	USDA_PI_Accessions		PI644776	0.36	0	0.459	0	0.18	Admixture	USDA_PI_Accessions		NC84173	0	0	0.455	0	0.401	0.144	Admixture	NA		PI407016	0.001	0.226	0.438	0.217	0.102	0	0.015	Admixture	USDA_PI_Accessions
NC25P	0.294	0.461	0.005	0.24	Admixture	NC_Breeding_Lines		PI211840	0.18	0.076	0.121	0.457	0.167	Admixture	USDA_PI_Accessions		PI644809	0	0	0.424	0	0.452	0.123	Admixture	USDA_PI_Accessions		PI645408	0.438	0.225	0.316	0	0.02	0	0	Admixture	USDA_PI_Accessions
PI159193	0.194	0.46	0	0.345	Admixture	USDA_PI_Accessions		PI451963	0.266	0	0.457	0	0.277	Admixture	USDA_PI_Accessions		8109	0	0	0.451	0.002	0.421	0.124	Admixture	NA		PlumCrimson	0.435	0.163	0.393	0.008	0.001	0	0	Admixture	NA
PI560323	0.253	0.208	0.079	0.46	Admixture	USDA_PI_Accessions		PI406996	0.285	0.073	0.455	0	0.186	Admixture	USDA_PI_Accessions		NCEBR-7	0	0	0.276	0.002	0.445	0.278	Admixture	NA		HI7998	0.427	0.175	0	0	0.397	0	0	Admixture	Landraces
PI647473	0.292	0.248	0	0.46	Admixture	USDA_PI_Accessions		PI645408	0.339	0	0.454	0	0.207	Admixture	USDA_PI_Accessions		NC0969_10_1	0.152	0	0.144	0	0.444	0.26	Admixture	NA		LA3526	0.244	0.231	0.426	0.003	0.096	0	0	Admixture	NA
NCEBR-6	0.124	0.459	0	0.417	Admixture	NA		NC0969_10_5	0.184	0	0.451	0.169	0.196	Admixture	NA		Neptune	0.003	0	0.439	0	0.169	0.389	Admixture	Landraces		PI644727	0.425	0.329	0.245	0	0	0	0	Admixture	USDA_PI_Accessions
PI645337	0.258	0.283	0	0.458	Admixture	USDA_PI_Accessions		HI7981	0.261	0.022	0.45	0.005	0.261	Admixture	Landraces		PI644763	0	0	0.206	0	0.438	0.356	Admixture	USDA_PI_Accessions		NC1GEM	0.417	0.17	0.404	0	0.001	0	0.008	Admixture	NC_Breeding_Lines
PlumCrimson	0.147	0.395	0	0.457	Admixture	NA		LA3526	0.448	0.019	0.305	0	0.228	Admixture	NA		HI7981	0.005	0.021	0.231	0.035	0.435	0.273	Admixture	Landraces		CLN2418A	0.416	0.173	0.051	0.36	0	0	0	Admixture	NA
PI407439	0.274	0.27	0	0.456	Admixture	USDA_PI_Accessions		NCEBR-4	0.299	0	0.448	0	0.253	Admixture	NA		PI407003	0	0.32	0.011	0	0.432	0.237	Admixture	USDA_PI_Accessions		PI128657	0.014	0.05	0.001	0.406	0.005	0.204	0.319	Admixture	USDA_PI_Accessions
NC10418_79_	0.188	0.346	0.011	0.454	Admixture	NA		NC1GEM	0.447	0	0.4	0	0.152	Admixture	NC_Breeding_Lines		CLN2418A	0	0	0.015	0.431	0.382	0.171	Admixture	NA		LA2744	0.057	0.027	0.013	0.405	0.002	0.2	0.296	Admixture	Wild_Relatives_UC_Davis
PI560327	0.173	0.454	0.017	0.356	Admixture	USDA_PI_Accessions		PI406994	0.447	0.137	0.054	0.1	0.262	Admixture	NA		PI406999	0	0.133	0.208	0	0.431	0.228	Admixture	USDA_PI_Accessions		PI276424	0.405	0.3	0.25	0	0.001	0	0.045	Admixture	USDA_PI_Accessions
PI636195	0.221	0.329	0	0.451	Admixture	USDA_PI_Accessions		CLN2418A	0.171	0.243	0.445	0	0.141	Admixture	NA		PI647226	0.003	0	0.302	0.001	0.431	0.263	Admixture	USDA_PI_Accessions		PI647446	0.314	0.405	0.277	0	0.001	0	0.003	Admixture	USDA_PI_Accessions
PI645407	0.268	0.277	0.005	0.451	Admixture	USDA_PI_Accessions		PI644809	0.445	0	0.444	0	0.111	Admixture	USDA_PI_Accessions		PI415128	0	0	0.213	0.207	0.429	0.15	Admixture	USDA_PI_Accessions		26BW(2009)-	0.401	0.165	0.248	0.01	0.164	0.001	0.011	Admixture	NA
PI645201	0.248	0.448	0	0.303	Admixture	USDA_PI_Accessions		PI560323	0.442	0	0.221	0.081	0.256	Admixture	USDA_PI_Accessions		LA3526	0	0.049	0.423	0	0.295	0.232	Admixture	NA		PI560323	0.235	0.287	0.397	0.001	0	0.081	0	Admixture	USDA_PI_Accessions
NC0969_10_5	0.188	0.441	0.165	0.205	Admixture	NA		PI647473	0.441	0	0.267	0	0.292	Admixture	USDA_PI_Accessions		PI644727	0	0	0.262	0	0.422	0.316	Admixture	USDA_PI_Accessions		NCEBR-8	0.394	0.348	0.255	0.003	0	0	0	Admixture	NA
PI644764	0.268	0.441	0	0.291	Admixture	USDA_PI_Accessions		NCEBR-7	0.302	0	0.439	0	0.259	Admixture	NA		PlumCrimson	0	0	0.406	0.013	0.422	0.158	Admixture	NA		PI248741	0.394	0.297	0.247	0.012	0.041	0.008	0.001	Admixture	USDA_PI_Accessions
PI644768	0.319	0.441	0	0.239	Admixture	USDA_PI_Accessions		PI645407	0.435	0	0.291	0.006	0.267	Admixture	USDA_PI_Accessions		NC1GEM	0	0	0.416	0	0.416	0.167	Admixture	NC_Breeding_Lines		PI286595	0.222	0.336	0.392	0	0.049	0	0	Admixture	USDA_PI_Accessions
PI647108	0.262	0.296	0	0.441	Admixture	USDA_PI_Accessions		PlumCrimson	0.432	0.006	0.417	0	0.145	Admixture	NA		PI406994	0.094	0.237	0.415	0.002	0.006	0.245	Admixture	NA		MountainMaj	0.391	0.299	0.289	0	0.02	0	0	Admixture	NA
PI644776	0.179	0.437	0	0.384	Admixture	USDA_PI_Accessions		PI645337	0.431	0	0.31	0	0.259	Admixture	USDA_PI_Accessions		PI560323	0.083	0	0.415	0.001	0.227	0.275	Admixture	USDA_PI_Accessions		Neptune	0.189	0.391	0.34	0	0	0.001	0.079	Admixture	Landraces
LA2744	0.069	0.332	0.436	0.163	Admixture	Wild_Relatives_UC_Davis		NC0969_10_1	0.181	0	0.429	0.149	0.241	Admixture	NA		PI647473	0	0	0.409	0	0.276	0.314	Admixture	USDA_PI_Accessions		PI645337	0.319	0.29	0.391	0	0	0	0	Admixture	USDA_PI_Accessions
LA2172	0.056	0.181	0.433	0.33	Admixture	Wild_Relatives_UC_Davis		PI126408	0.429	0.243	0.036	0.002	0.29	Admixture	NA		PI645407	0.007	0	0.407	0	0.299	0.287	Admixture	USDA_PI_Accessions		PI406999	0.39	0.237	0.179	0.016	0.179	0	0	Admixture	USDA_PI_Accessions
NC30P	0.23	0.337	0	0.433	Admixture	NC_Breeding_Lines		PI644763	0.239	0	0.427	0	0.334	Admixture	USDA_PI_Accessions		PI248741	0.007	0.037	0.262	0.001	0.406	0.288	Admixture	USDA_PI_Accessions		PI647473	0.283	0.327	0.389	0	0	0	0	Admixture	USDA_PI_Accessions
HI7981	0.269	0.432	0.014	0.285	Admixture	Landraces		PI636195	0.426	0	0.352	0	0.222	Admixture	USDA_PI_Accessions		PI407001	0	0.151	0.255	0	0.406	0.187	Admixture	USDA_PI_Accessions		PI636195	0.362	0.248	0.388	0	0.002	0	0	Admixture	USDA_PI_Accessions
PI645361	0.173	0.432	0.041	0.354	Admixture	USDA_PI_Accessions		NC10418_79_	0.424	0	0.374	0.012	0.19	Admixture	NA		PI479211	0.038	0.406	0.368	0.012	0.002	0.174	Admixture	NA		PI645407	0.307	0.299	0.388	0	0	0.006	0	Admixture	USDA_PI_Accessions
PI645408	0.205	0.43	0	0.365	Admixture	USDA_PI_Accessions		PI407439	0.423	0	0.302	0	0.275	Admixture	USDA_PI_Accessions		PI645370	0	0.007	0.305	0.001	0.403	0.284	Admixture	USDA_PI_Accessions		NC10418_79_	0.385	0.213	0.386	0	0.003	0.013	0	Admixture	NA
PI128657	0.099	0.356	0.429	0.116	Admixture	USDA_PI_Accessions		PI647226	0.332	0	0.422	0.001	0.245	Admixture	USDA_PI_Accessions		PI645337	0	0	0.401	0	0.32	0.279	Admixture	USDA_PI_Accessions		NC30P	0.385	0.258	0.355	0	0	0	0.001	Admixture	NC_Breeding_Lines
PI451963	0.277	0.429	0	0.294	Admixture	USDA_PI_Accessions		CLN2413A	0.155	0.294	0.419	0	0.132	Admixture	NA		PI286595	0.001	0.019	0.398	0	0.251	0.331	Admixture	USDA_PI_Accessions		Bowman	0.002	0.149	0.381	0.323	0.145	0	0	Admixture	NA
PI286595	0.313	0.262	0	0.425	Admixture	USDA_PI_Accessions		PI647108	0.418	0	0.321	0	0.26	Admixture	USDA_PI_Accessions		PI406996	0	0.156	0.272	0	0.398	0.174	Admixture	USDA_PI_Accessions		PI407003	0.327	0.255	0.018	0.019	0.381	0	0	Admixture	USDA_PI_Accessions
PI251323	0.307	0.424	0.267	0.002	Admixture	NA		PI406998	0.301	0.062	0.417	0	0.221	Admixture	USDA_PI_Accessions		MountainMaj	0	0.006	0.304	0	0.397	0.293	Admixture	NA		PI647127	0.381	0.367	0.251	0	0	0	0	Admixture	USDA_PI_Accessions
NC0969_10_1	0.235	0.422	0.145	0.198	Admixture	NA		PI645361	0.357	0.027	0.416	0.039	0.161	Admixture	USDA_PI_Accessions		NC10418_79_	0.013	0	0.397	0	0.384	0.206	Admixture	NA		PI407439	0.312	0.307	0.38	0	0	0	0	Admixture	USDA_PI_Accessions
NCEBR-4	0.251	0.418	0	0.331	Admixture	NA		PI644727	0.295	0	0.411	0	0.294	Admixture	USDA_PI_Accessions		PI407439	0	0	0.397	0	0.307	0.296	Admixture	USDA_PI_Accessions		PI647108	0.336	0.291	0.373	0	0	0	0	Admixture	USDA_PI_Accessions
NCEBR-7	0.258	0.411	0	0.331	Admixture	NA		PI407005	0.41	0.352	0.005	0	0.232	Admixture	USDA_PI_Accessions		PI636195	0	0	0.396	0	0.362	0.241	Admixture	USDA_PI_Accessions		NC0969_6_F7	0.372	0.318	0.049	0.047	0.025	0.187	0.002	Admixture	NC_Breeding_Lines
PI263722	0.271	0.41	0.045	0.274	Admixture	NA		NC30P	0.408	0	0.361	0	0.231	Admixture	NC_Breeding_Lines		PI647108	0	0	0.394	0	0.327	0.279	Admixture	USDA_PI_Accessions		PI644734	0.195	0.371	0.323	0	0	0.11	0	Admixture	USDA_PI_Accessions
PI644735	0.278	0.314	0	0.408	Admixture	USDA_PI_Accessions		PI645370	0.322	0.001	0.408	0	0.268	Admixture	USDA_PI_Accessions		LA2940	0	0	0.393	0.199	0.245	0.164	Admixture	Wild_Relatives_UC_Davis		PI644735	0.369	0.312	0.318	0	0	0	0	Admixture	USDA_PI_Accessions
PI647226	0.246	0.405	0.001	0.349	Admixture	USDA_PI_Accessions		PI286595	0.406	0	0.28	0	0.314	Admixture	USDA_PI_Accessions		PI647446	0	0	0.307	0	0.302	0.391	Admixture	USDA_PI_Accessions		PI406994	0.008	0.265	0.347	0.072	0.211	0.097	0	Admixture	NA
CLN2418A	0.174	0.398	0.158	0.27	Admixture	NA		PI128657	0.225	0.403	0.095	0.224	0.053	Admixture	USDA_PI_Accessions		PI126408	0.001	0.39	0.354	0	0.001	0.254	Admixture	NA		PI324707	0.344	0.234	0.141	0	0	0.281	0	Admixture	USDA_PI_Accessions
PI644763	0.333	0.397	0	0.27	Admixture	USDA_PI_Accessions		PI248741	0.301	0.005	0.403	0.011	0.28	Admixture	USDA_PI_Accessions		NCEBR-8	0	0	0.276	0.007	0.382	0.335	Admixture	NA		PI406996	0.342	0.173	0.245	0.017	0.221	0	0.001	Admixture	USDA_PI_Accessions
PI644734	0.33	0.171	0.106	0.394	Admixture	USDA_PI_Accessions		MountainMaj	0.328	0	0.399	0	0.273	Admixture	NA		PI276424	0	0	0.32	0.001	0.382	0.296	Admixture	USDA_PI_Accessions		PI645219	0.313	0.338	0.297	0	0.04	0	0.011	Admixture	USDA_PI_Accessions
PI248741	0.286	0.392	0.01	0.312	Admixture	USDA_PI_Accessions		LA2744	0.229	0.398	0.128	0.22	0.024	Admixture	Wild_Relatives_UC_Davis		PI645361	0.039	0.056	0.348	0.013	0.382	0.162	Admixture	USDA_PI_Accessions		LA2940	0.261	0.145	0.26	0	0	0	0.334	Admixture	Wild_Relatives_UC_Davis
SVT6258	0.189	0.392	0.234	0.185	Admixture	NA		PI265956	0.383	0.113	0.261	0	0.242	Admixture	USDA_PI_Accessions		NC30P	0	0	0.378	0	0.371	0.25	Admixture	NC_Breeding_Lines		PI263722	0.145	0.228	0.332	0.004	0.267	0.023	0	Admixture	NA
PI645370	0.269	0.389	0	0.342	Admixture	USDA_PI_Accessions		PI644734	0.383	0	0.175	0.11	0.332	Admixture	USDA_PI_Accessions		Bowman	0	0.117	0.356	0.374	0.002	0.15	Admixture	NA		LA1221	0.165	0.257	0	0.331	0.008	0	0.238	Admixture	Wild_Relatives_UC_Davis
PI126408	0.375	0.128	0.109	0.388	Admixture	NA		PI276424	0.348	0	0.376	0	0.276	Admixture	USDA_PI_Accessions		PI647127	0	0	0.277	0	0.369	0.353	Admixture	USDA_PI_Accessions		PI407001	0.331	0.181	0.231	0.017	0.233	0	0.007	Admixture	USDA_PI_Accessions
PI644727	0.294	0.388	0	0.318	Admixture	USDA_PI_Accessions		NC0969_6_F7	0.119	0.033	0.375	0.187	0.286	Admixture	NC_Breeding_Lines		NC0969_6_F7	0.192	0.014	0.08	0.047	0.363	0.305	Admixture	NC_Breeding_Lines		PI645361	0.33	0.13	0.308	0.004	0.109	0.038	0.082	Admixture	USDA_PI_Accessions
CLN2413A	0.176	0.381	0.187	0.255	Admixture	NA		PI644735	0.375	0	0.347	0	0.278	Admixture	USDA_PI_Accessions		PI406998	0	0.127	0.291	0.004	0.363	0.215	Admixture	USDA_PI_Accessions		PI601449	0.327	0.293	0.306	0	0	0.074	0	Admixture	USDA_PI_Accessions
NC0969_6_F7	0.287	0.381	0.199	0.133	Admixture	NC_Breeding_Lines		PI263722	0.288	0.054	0.374	0.033	0.251	Admixture	NA		PI644735	0	0	0.34	0	0.359	0.3	Admixture	USDA_PI_Accessions		HI7981	0.317	0.257	0.276	0.023	0.125	0.003	0	Admixture	Landraces
PI601449	0.259	0.3	0.069	0.372	Admixture	USDA_PI_Accessions		LA1221	0.022	0.344	0.372	0	0.262	Admixture	Wild_Relatives_UC_Davis		LA2172	0.323	0.029	0.248	0.358	0.003	0.039	Admixture	Wild_Relatives_UC_Davis		PI407005	0.002	0.226	0.168	0.289	0.316	0	0	Admixture	USDA_PI_Accessions
MountainMaj	0.272	0.371	0	0.356	Admixture	NA		NCEBR-8	0.315	0.002	0.37	0	0.312	Admixture	NA		PI251323	0.145	0.354	0.002	0.006	0.281	0.212	Admixture	NA		PI475744	0.313	0.296	0.312	0	0.016	0.063	0	Admixture	USDA_PI_Accessions
PI406994	0.32	0.182	0.132	0.366	Admixture	NA		LA2172	0.368	0.249	0.049	0.305	0.029	Admixture	Wild_Relatives_UC_Davis		PI644734	0.112	0	0.347	0	0.186	0.354	Admixture	USDA_PI_Accessions		PI645370	0.31	0.249	0.288	0	0.09	0	0.062	Admixture	USDA_PI_Accessions
PI647446	0.364	0.271	0	0.365	Admixture	USDA_PI_Accessions		PI647446	0.341	0	0.294	0	0.365	Admixture	USDA_PI_Accessions		SHINCHEONGG	0.154	0.15	0.005	0.194	0.354	0.144	Admixture	NA		SHINCHEONGG	0.308	0.14	0.002	0.187	0.196	0.138	0.029	Admixture	NA
PI276424	0.277	0.359	0	0.364	Admixture	USDA_PI_Accessions		PI251323	0.01	0.225	0.362	0.161	0.242	Admixture	NA		PI475744	0.063	0.001	0.302	0	0.348	0.286	Admixture	USDA_PI_Accessions		PI479211	0.003	0.216	0.307	0.242	0.176	0.056	0	Admixture	NA
PI560324	0.269	0.359	0.182	0.19	Admixture	USDA_PI_Accessions		SVT6258	0.147	0.3	0.36	0.067	0.126	Admixture	NA		PI324707	0.282	0.005	0.153	0	0.342	0.218	Admixture	USDA_PI_Accessions		PI560324	0.302	0.272	0.095	0.091	0.031	0.146	0.063	Admixture	USDA_PI_Accessions
PI475744	0.266	0.322	0.059	0.353	Admixture	USDA_PI_Accessions		PI647127	0.316	0	0.356	0	0.329	Admixture	USDA_PI_Accessions		PI645219	0.002	0.003	0.317	0	0.337	0.34	Admixture	USDA_PI_Accessions		SVT6258	0.218	0.116	0.05	0.3	0.228	0.06	0.029	Admixture	NA
PI645219	0.317	0.329	0	0.353	Admixture	USDA_PI_Accessions		PI601449	0.35	0	0.316	0.073	0.26	Admixture	USDA_PI_Accessions		PI601449	0.075	0	0.319	0	0.325	0.28	Admixture	USDA_PI_Accessions		LA2172	0.016	0.024	0.2	0.287	0.022	0.29	0.161	Admixture	Wild_Relatives_UC_Davis
PI647127	0.328	0.323	0	0.349	Admixture	USDA_PI_Accessions		PI645219	0.336	0	0.344	0.001	0.318	Admixture	USDA_PI_Accessions		SVT6258	0.071	0.18	0.05	0.323	0.252	0.124	Admixture	NA		PI406998	0.286	0.219	0.289	0.016	0.19	0	0	Admixture	USDA_PI_Accessions
NCEBR-8	0.313	0.344	0	0.342	Admixture	NA		PI475744	0.332	0	0.34	0.061	0.266	Admixture	USDA_PI_Accessions		PI265956	0	0	0.298	0.185	0.248	0.268	Admixture	USDA_PI_Accessions		PI265956	0.25	0.255	0.205	0	0.002	0	0.287	Admixture	USDA_PI_Accessions
RST-04-106-	0.212	0.327	0.178	0.283	Admixture	NA		PI324707	0.185	0	0.329	0.279	0.206	Admixture	USDA_PI_Accessions		PI560324	0.155	0.034	0.139	0.105	0.298	0.269	Admixture	USDA_PI_Accessions		PI126408	0.002	0.283	0.261	0.212	0.242	0	0	Admixture	NA
PI324707	0.197	0.325	0.274	0.203	Admixture	USDA_PI_Accessions		PI560324	0.192	0.086	0.322	0.148	0.252	Admixture	USDA_PI_Accessions		PI263722	0.022	0.162	0.291	0	0.29	0.234	Admixture	NA		PI251323	0.202	0.24	0.001	0.263	0.151	0.144	0	Admixture	NA
PI407005	0.319	0.213	0.182	0.285	Admixture	USDA_PI_Accessions		RST-04-106-	0.263	0.13	0.307	0.113	0.187	Admixture	NA		RST-04-106-	0.116	0.1	0.217	0.124	0.253	0.19	Admixture	NA		RST-04-106-	0.226	0.188	0.193	0.124	0.131	0.106	0.032	Admixture	NA

## Sheet: PCA
Tomato samples	PC1	PC2	PC3	PC4	PC5
PI211838	-40.2793	-3.91463	-20.4583	0.645722	-4.1709
LA2533	-37.6006	-9.9509	-18.8019	-0.316781	-3.87078
LA1269	-37.5076	-9.98956	-18.633	-0.233418	-3.44762
PI211839	-35.9608	-4.95456	-19.0332	-4.43842	-3.43926
PI370093	-26.3988	0.0669338	-9.4311	-1.4123	1.85806
PI375937	-21.2893	-11.1317	-9.92251	-2.70527	-3.47695
PI211840	-18.15	-3.94016	-11.1934	0.938608	-1.55607
SHINCHEONGGANG	-17.8124	-1.9227	-1.64531	-1.81139	6.68562
NC0969_213_F6	-17.3577	4.98655	1.8333	-2.70253	-1.40938
HI7998	-17.0083	6.09434	2.79092	3.00054	5.03217
PI251323	-16.7708	-6.66653	-2.49214	5.42771	5.28413
NC5GRAPE	-15.7185	0.823899	6.02861	-1.37593	-0.768475
BHN669	-15.6803	6.6879	4.77	1.7946	3.28079
PI324707	-15.4283	-9.03292	0.789875	0.609118	2.37065
21BW2009-1	-14.9344	8.40774	4.69157	2.6228	3.44684
32BW(2009)-1	-14.8549	8.10353	3.90354	2.65736	3.79594
NC13188_F5	-14.6182	0.626896	-0.497531	0.629751	0.967585
NC13321_F6	-14.5175	8.74334	8.16144	2.34303	-0.579274
PI508291	-14.3837	4.27652	2.74133	-4.19664	-8.86285
NC13583_134_F4	-14.1992	6.86286	4.51948	-6.96874	0.917419
PI451984	-14.1411	2.69868	3.58481	2.04251	-9.94043
MountainMagic	-14.1048	4.83883	6.30263	0.388559	-0.475853
NC22L-12008	-14.0219	3.03965	4.93576	-2.03034	-0.198663
PI451983	-14.0135	2.82331	3.87951	3.52788	-10.2151
CherryRome	-13.4551	-0.257294	1.13427	-0.911179	-8.35297
NC13583_030_F4	-12.9636	7.00852	6.42048	1.02207	-1.2847
NC0969_10_5_F7	-12.8452	-5.83253	3.79393	-2.41946	-0.870987
NC0969_6_F7	-12.3659	-2.16656	-0.956526	2.94023	-0.819045
NC14288_F5	-12.2911	2.00866	8.97529	-2.03161	1.00263
NC13384_F6	-12.2854	8.32776	6.44848	-2.54992	0.10723
LA1221	-12.2239	-6.66041	5.51756	1.45421	3.12189
NC13340_F6	-11.7446	7.57174	6.62028	-6.03668	0.211731
NC13163_F5	-11.6293	7.36994	6.03399	-3.59702	1.69966
CLN2413A	-11.529	-6.82797	6.25456	-4.11473	4.34133
NC13202_F5	-11.4094	6.3031	4.40773	2.36404	3.5567
BHN589	-10.7994	1.45147	7.65525	-3.69778	1.01209
SVT6258	-10.7531	0.924284	-4.00255	-1.0437	6.50956
NC0969_10_1_F7	-10.479	-4.04112	3.0812	-1.41911	-1.22418
CLN2418A	-10.4525	-6.4418	7.01733	-3.37062	3.31781
NC7GEM	-9.84081	-3.8765	6.41664	2.7207	2.08642
PI560324	-9.78524	-1.23354	-1.96207	1.01351	-0.523264
32BW(2009)-2	-9.13494	-3.90628	9.10881	1.43471	1.68842
PI370072	-8.891	-10.7295	-17.2864	0.616489	1.74215
NC13194_F5	-8.35378	5.61766	5.40305	-1.23434	1.45195
LA2172	-8.34023	-4.6484	-6.80774	-4.71979	0.767271
PI636196	-8.31378	4.77878	6.89526	4.0266	-0.697403
PI128657	-7.76348	-4.00513	-7.54451	-5.03554	2.39294
LA2744	-7.68135	-3.98608	-5.60941	-6.0033	2.02006
NC13203_F5	-7.26203	-4.83582	8.46276	4.91848	-0.783619
PI645389	-7.20088	-4.996	8.88869	3.36783	-0.740637
PI407003	-7.02112	8.12365	-4.24224	6.00421	5.87987
PI415128	-6.98279	-3.76354	8.43644	-3.09958	0.479401
NC25P	-6.90755	-4.61989	9.18459	3.20346	-1.39443
RST-04-106-T	-6.75703	3.95227	-5.82404	-0.403623	4.2249
PI644778	-6.65022	-4.94665	9.72819	0.0275058	-0.0846131
147BW-1R(2010)	-6.59578	-4.78829	8.38557	-1.5351	1.50414
PI644768	-6.3522	-4.68058	9.39474	4.64152	-0.891087
PI159193	-6.32308	-4.658	9.76573	0.512138	-0.293263
MountainMerit	-6.29561	10.3616	2.15579	1.16963	-0.306715
PI644764	-6.19211	-4.36318	9.41464	1.77221	-0.672272
PI475744	-6.12603	-6.49925	5.88996	2.77506	-0.188098
PI645201	-6.0557	-4.8965	9.55308	0.690441	-0.309326
NCEBR-7	-6.04509	-4.37597	8.92342	0.25399	-0.444074
PI644776	-6.00115	-5.76719	9.42172	-3.89425	-0.122701
PI248741	-5.76236	-5.80158	7.58374	0.434004	0.37536
PI560327	-5.69545	-3.29125	7.3155	-2.97929	0.505795
MountainFreshPlus	-5.66358	8.9485	3.22342	2.98614	-1.19309
PI647226	-5.6348	-4.13243	7.90677	-0.737111	-0.807936
PI644763	-5.62485	-5.95123	9.55935	2.8114	-0.547404
PI644727	-5.56983	-5.609	9.59794	2.34328	-0.271042
PI644809	-5.15851	-5.53486	8.85314	-4.81581	0.303742
PI451963	-5.13633	-4.4757	8.43872	1.62946	-0.463456
26BW(2009)-1	-5.02372	-3.05621	4.98815	-1.59048	3.45706
PI276424	-4.59068	-6.22252	7.93815	1.64798	-0.450613
NCEBR-6	-4.56815	-3.25037	7.91428	-5.19815	0.631719
PI407005	-4.54219	-5.97148	-7.63461	7.07177	8.58744
PI645361	-4.50381	3.70361	0.913918	-3.4326	0.0961387
NC13583_048_F4	-4.30932	4.17653	4.00689	2.3905	-1.43917
PI601449	-4.1696	0.817452	1.60368	1.87621	-6.91915
HI7981	-3.34133	-3.81468	5.36386	0.302435	1.35624
PI406996	-3.15725	10.5068	-2.6129	1.28527	4.03522
PI407001	-3.04036	11.3924	-2.8602	1.55055	4.55996
PI406994	-3.00433	-2.61172	-5.29098	4.75387	6.75544
PI645408	-2.61155	3.7583	3.98564	-1.9158	-0.790753
PI560323	-2.52977	-3.1813	2.39458	-0.94361	-6.72615
PI406999	-2.46825	9.40036	-2.31817	0.50405	3.63063
PI479211	-2.40815	-6.73316	-7.12505	4.30253	5.62229
PI126408	-2.00403	-4.41147	-5.49505	7.44544	6.67419
PlumCrimson	-1.09288	3.78193	3.30996	-4.82257	-0.445733
PI263722	-0.696721	10.0769	-5.83785	0.0485191	3.41678
PI644734	-0.300294	5.80554	-4.58797	4.22482	-10.4597
PI309916	-0.278544	-6.34587	-1.25305	0.558345	2.12864
PI406998	0.0200534	6.11393	-1.71768	0.867228	3.98679
NCEBR-4	1.2568	11.5589	-1.84864	0.25634	-0.426756
PI286595	1.29696	-1.20582	3.49715	4.58385	-0.725299
PI407000	1.36423	10.0507	-5.51435	-4.89308	1.81918
Bowman	1.70919	-3.24852	-3.42351	-1.62484	4.99917
NCEBR-8	1.97848	10.1882	-1.51274	2.89645	-0.886284
MountainMajesty	2.0008	10.997	-2.07564	1.12731	-0.496585
PI645370	2.07591	11.3099	-2.85656	0.951628	0.975178
PI644735	2.52329	10.7304	-1.36965	1.96536	-0.854609
NC10418_79_F7	2.54588	9.97988	-2.31209	-2.02793	-0.155427
PI647127	2.61293	11.4193	-2.36581	4.64212	-0.941282
NC1GEM	2.71674	11.4765	-2.38866	-2.27322	-0.686266
PI265956	2.8092	9.38698	-2.73026	1.29986	-0.316022
NC30P	2.83414	10.8309	-2.43903	-1.608	-0.729126
PI645219	2.85004	10.9041	-2.97311	3.27918	-0.410047
NC84173	2.86361	11.5616	-2.19191	-4.74236	-0.307044
8109	2.87245	11.4651	-2.35776	-5.1975	0.575134
PI645407	2.91882	8.75565	-2.05923	1.71074	-1.01023
PI647108	3.07363	10.3554	-2.53044	0.73963	-0.638086
LA2940	3.15454	8.58881	-2.44852	-3.63254	-0.0273149
PI636195	3.19536	11.5649	-2.61342	-0.279605	-0.10904
PI407016	3.25996	-4.93865	-6.86707	3.51025	4.6725
LA3526	3.30814	9.74673	-3.3497	0.904599	0.256789
PI645337	3.32096	10.4339	-1.90733	2.16024	-0.741359
PI600919	3.45198	-2.50922	-3.32161	-0.243373	-10.487
PI647446	3.62522	9.97072	-2.52972	6.02645	-1.30723
PI272219	3.7277	9.30405	-2.508	-3.96463	-0.186583
PI645270	3.89944	8.71969	-2.45303	0.680964	-0.632686
PI407439	3.9513	9.61118	-2.13706	2.18101	-0.838078
PI601119	4.07941	-2.87338	-3.61782	0.138757	-10.5179
PI645273	4.11093	9.88626	-2.57571	-0.0727013	-0.76537
PI647473	4.13559	9.51973	-2.63591	3.8576	-1.23587
PI647445	4.65907	10.1052	-2.76311	-3.09966	-0.220811
Neptune	4.72815	3.28216	-2.28564	5.30964	-0.909009
PI419029	5.0033	6.66823	-1.94428	-4.21784	-0.502938
PI413720	5.20065	-5.14402	-3.30206	8.36501	0.213206
PI114968	5.25688	4.34008	-2.84591	-1.52461	0.466503
CRA66	5.34471	-1.65727	-1.83606	-1.36188	4.00072
PI451986	5.41167	-4.95114	-3.49382	2.66684	1.79568
LA3845	5.53844	0.151774	0.950997	1.30129	-0.305963
PI645345	5.98881	-2.96434	-0.229186	3.89596	-0.241595
PI470262	6.45785	-2.52804	-1.19563	5.18593	-0.449867
PI633453	6.53211	-0.90134	-0.2824	-0.872581	-0.166097
NC13273_GR1_090_F4	6.58785	2.28822	-0.825274	0.363671	-0.024458
PI309907	6.92831	-4.34294	-3.15252	-3.18403	2.16749
PI560325	6.9759	-1.16894	-0.077054	0.389688	-0.0435861
PI319695	7.12126	-2.21345	0.278737	0.109263	0.125524
PI470263	7.28134	-3.27311	-2.62431	2.42691	1.59053
PI370087	7.28217	-4.49958	-1.80385	-0.598125	-0.113493
CherokeePurple	7.35535	-0.552835	-1.24979	2.28062	0.364163
PI407440	7.48921	-2.17982	0.167957	-5.56572	0.50415
NC13273_GR1_003_F4	7.51674	-1.65895	0.254789	5.64361	-0.734205
Venus	7.57233	-2.28649	-0.980701	3.53079	1.05337
NCEBR-2	7.7346	-1.608	0.256327	-0.277632	-0.615023
PI647474	7.76146	-3.79577	-0.876045	-1.38672	0.349134
PI407004	7.79493	-2.84644	-1.97359	-0.249161	1.54427
PI645110	7.80706	-2.29845	-2.09457	-5.47145	1.09001
PI370083	7.83812	-3.3769	-1.57425	5.96695	-1.53053
Wisconsin55	7.92985	-0.40117	-0.205116	1.16504	-0.38691
PI205481	7.95249	-1.10043	-1.23417	-0.57452	0.697774
NC13273_GR1_029_F4	8.03818	-2.0334	0.0395065	1.87427	-0.73637
PI647475	8.18601	2.15317	-1.60731	-4.37979	-0.582073
PI304242	8.25143	-2.42444	0.281791	0.848124	-0.666706
PI415127	8.27288	-2.46503	-0.810551	-1.53582	0.139895
PI98097	8.29855	-2.96675	-1.35452	3.80937	0.0384425
CrimsonSprinter	8.33091	-2.88415	-0.824584	4.22924	-1.31745
PI293593	8.33363	-1.6749	-0.454675	-4.57115	0.695731
PI265957	8.34727	-0.817413	-0.194716	2.11916	-0.357604
NC13273_057_F4	8.35173	-1.92155	0.00227372	0.734023	-0.100559
PI647547	8.37407	-1.91457	-0.251121	4.35279	-1.28665
PI414161	8.4018	-3.27813	-2.57212	4.54574	-0.611731
Heinz1706	8.41724	-2.02596	-0.257998	-0.298145	0.168439
PI645318	8.43252	-1.14123	-0.0771584	-1.82439	-0.379227
PI293597	8.44709	-2.22313	-0.767586	-3.01459	0.476239
BonnyBest	8.46	-1.85161	-0.0444496	3.43928	-0.541376
NC13273_GR1_014_F4	8.4778	-2.23317	-0.408349	-3.90603	0.54248
PI273445	8.5314	-3.13637	-1.44942	2.65426	0.403131
PI279735	8.55068	-3.48715	-1.41055	-2.59004	-0.775223
PI451972	8.56099	-2.16698	-0.230196	0.287366	-0.037317
PI644733	8.60115	-1.15233	0.156363	5.04261	-0.960001
PI286426	8.62057	-2.32321	-0.804351	2.47225	-0.555697
PI294449	8.64712	-2.40732	-0.573592	-5.57618	0.0819115
PI321027	8.71771	-1.9517	-0.578457	0.806834	-0.262082
NCEBR-3	8.72066	-1.16359	-0.562315	-6.89972	0.140114
PI647109	8.72749	-2.84042	-0.197658	3.32173	-1.08934
PI370035	8.75041	-2.54784	-0.707652	4.38272	-0.87933
PI647426	8.77716	-2.72472	-0.599251	-4.04081	0.518238
PI644728	8.78195	-1.83172	-0.0276583	1.50161	-0.608462
PI159198	8.81444	-3.15764	-2.18053	-5.24432	-0.122265
PI349593	8.81524	-3.59669	-0.541193	2.46037	-0.602976
PI645203	8.82048	-1.49273	-0.434097	-1.86683	-0.10136
PI560328	8.8394	-1.61604	-0.435121	-5.39443	0.0221091
PI413724	8.84365	-2.63513	-0.974602	-3.16461	0.293442
PI647408	8.88038	-1.70818	-0.124313	-0.379557	-0.437209
PI410408	8.89864	-2.01266	-0.341408	2.54903	-0.226868
PI370085	8.92813	-1.02107	-0.566672	-0.93518	-0.0432028
PI370082	8.94368	-3.27842	-2.34433	0.531144	-0.928978
PI647113	8.9491	-1.8443	-0.149459	-1.38758	0.0822661
PI296366	8.99078	-2.5416	-0.715425	2.87214	-1.13006
Ontario7710	9.00367	-2.77846	-0.74332	-5.33132	0.268918
PI644823	9.03132	-1.83316	-0.17779	-0.176777	-0.421087
PI280670	9.03554	-3.9264	-1.05074	-3.50473	-0.0291736
PI265955	9.04272	-1.00586	-0.422624	1.59443	-0.496154
PI247528	9.05338	-2.97801	-0.491177	-1.05924	-0.20328
PI564170	9.06842	-1.17638	-0.636815	-4.18757	-0.117449
PI636299	9.07141	-2.20281	0.226875	3.89392	-0.851549
PI647164	9.09698	-1.82817	-0.0275669	-2.19475	-0.235474
PI644795	9.11206	-2.78972	-0.035767	3.45893	-1.04083
PI644731	9.11472	-1.83905	-0.246896	-1.30567	-0.0102805
PI560326	9.11932	-2.62832	-0.249942	-1.28299	-0.76224
PI159199	9.15555	-4.25884	-2.37236	-2.01102	-0.273822
PI413725	9.17494	-4.31338	-1.77012	3.38572	-0.898335
PI280669	9.21072	-2.83861	-0.47944	1.03902	-0.551002
PI280671	9.24511	-2.91199	-0.646392	3.49464	-1.1235
PI413723	9.26745	-2.9085	-0.810557	4.99623	-1.53046
PI644824	9.32108	-2.40504	-0.141762	-0.410391	-0.5418
PI639213	9.32684	-2.03718	-1.4173	-4.66472	0.15537
PI413721	9.34566	-3.57518	-2.14941	-0.090601	-0.635752
PI645227	9.38048	-1.71536	-0.80114	-5.50895	0.528691
PI341133	9.41203	-1.61624	-0.383091	-5.12424	-0.125361
PI280672	9.43739	-2.77815	-0.894502	2.5692	-1.2107
PI330330	9.45171	-1.99771	-0.184431	-4.41175	0.10815
PI629031	9.45836	-3.22084	-0.116408	2.68565	-1.13321
PI339911	9.53506	-2.47462	-0.346833	-0.685443	0.0495559
PI281554	9.53901	-2.11781	-0.563473	-6.22366	0.356425
PI320198	9.56168	-1.69788	-0.853632	0.926231	-0.217306
PI124473	9.58386	-3.81684	-1.57021	-2.98706	0.627876
PI279736	9.61606	-3.99293	-2.55282	-4.9957	-0.0873633
PI413726	9.62746	-3.47364	-2.06909	-4.0069	0.325645
PI419011	9.72264	-2.66811	-0.529141	-3.46369	0.0517847
PI279732	9.72664	-3.09129	-1.47551	-2.6297	-0.310157
PI309899	9.84495	-2.97659	-1.19624	-2.13291	-0.204307
PI286098	9.85151	-3.13821	-1.10357	0.86555	-0.740822
PI645391	10.4656	-2.93602	-0.808155	-1.76091	-0.519473

## Sheet: Candidate genes
Trait	Threshold	Marker	maf	Score	Effect	proximity	gene position		Gene within same LD block as marker
CN_perc	4.84	Chr05_44454259	0.06	6.91	64.6318	16497	SL4.0ch05:44470756..44470962	Protein DETOXIFICATION	Yes
CN_perc	4.84	Chr05_52351676	0.06	5.62	35.0984	35615	SL4.0ch05:52315718..52316061	Caffeoyl-CoA O-methyltransferase	Yes
CN_perc	4.84	Chr07_52845993	0.04	5.74	50.6751	69384	SL4.0ch07:52775978..52776609	FAR1-Related sequence	Yes
LC	4.81	Chr03_49371879	0.09	5.78	26.2449	90001	SL4.0ch03:49461880..49462566	Ethylene-responsive transcription factor 5	Yes
LC	4.81	Chr07_52845993	0.04	5.43	38.3835	69384	SL4.0ch07:52775978..52776609	FAR1-Related sequence	Yes
CN_perc	4.84	Chr07_52845993	0.04	5.74	50.6751	35850	SL4.0ch07:52881843..52882164	FAR-RED Impaired Response 1	No
CN_perc	4.84	Chr10_54437723	0.02	5	67.8846	24506	SL4.0ch10:54411709..54413217	PsbP-like protein 2 (PPL2)	No
LC	4.81	Chr07_52845993	0.04	5.43	38.3835	35850	SL4.0ch07:52881843..52882164	FAR-RED Impaired Response 1	No
LC	4.81	Chr10_64670506	0.16	5.17	22.3591	6581	SL4.0ch10:64677087..64678875	SUN-like protein 27	No
LC	4.81	Chr10_46528528	0.02	5.2	51.4013	88262	SL4.0ch10:46439808..46440266	Methyl-CpG-binding domain-containing protein 6	No
CN_perc	4.84	Chr05_17537335	0.03	8.1	58.962	402863	SL4.0ch05:17134287..17134472	Cellulose synthase	> 100 Kb (local LD not tested)
CN_perc	4.84	Chr05_42906178	0.02	9.01	76.2729	114326	SL4.0ch05:43020504..43024432	B3 domain-containing protein REM16	> 100 Kb (local LD not tested)
LC	4.81	Chr05_17537335	0.03	6.85	41.0873	402863	SL4.0ch05:17134287..17134472	Cellulose synthase	> 100 Kb (local LD not tested)
LC	4.81	Chr05_42906178	0.02	6.79	50.691	114326	SL4.0ch05:43020504..43024432	B3 domain-containing protein REM16	> 100 Kb (local LD not tested)

## Sheet: top_100_hits
sno	CN_perc (Add+Dom): 100 GWAS top hits	RMIP		sno	LC (Add+Dom): 100 GWAS top hits	RMIP
1	Chr10_4523705	89		1	Chr04_26073371	97
2	Chr03_3705401	88		2	Chr03_49371879	94
3	Chr03_49371879	88		3	Chr07_496091	93
4	Chr04_3514460	84		4	Chr04_58664661	83
5	Chr12_3661534	78		5	Chr08_13495786	82
6	Chr10_3785979	78		6	Chr04_53732158	81
7	Chr03_26878440	76		7	Chr10_64670485	71
8	Chr12_6059588	76		8	Chr04_45214362	71
9	Chr07_67032480	73		9	Chr11_4746739	69
10	Chr09_53485627	71		10	Chr12_6059588	69
11	Chr03_29687692	70		11	Chr08_45458894	66
12	Chr12_62664521	69		12	Chr08_37595960	64
13	Chr01_43279791	66		13	Chr03_7553210	62
14	Chr08_30637704	66		14	Chr05_5393912	62
15	Chr04_10131865	63		15	Chr03_3705401	60
16	Chr08_53486674	63		16	Chr09_1790831	57
17	Chr01_56275085	63		17	Chr03_34120511	56
18	Chr04_55232905	62		18	Chr12_61662141	55
19	Chr05_27561	61		19	Chr07_67032480	55
20	Chr05_15097488	60		20	Chr08_30637704	53
21	Chr05_62171483	60		21	Chr11_54066182	53
22	Chr04_47274427	59		22	Chr05_21662664	53
23	Chr10_15017145	58		23	Chr01_43279791	51
24	Chr03_5689704	58		24	Chr10_11730521	51
25	Chr03_7553210	56		25	Chr05_15097488	51
26	Chr05_15942776	56		26	Chr07_1881653	51
27	Chr04_64447395	56		27	Chr08_52433225	51
28	Chr09_63006744	53		28	Chr09_47087147	49
29	Chr07_1904938	53		29	Chr10_3785979	49
30	Chr09_66158475	52		30	Chr00_1459179	48
31	Chr11_4746739	52		31	Chr04_55232905	48
32	Chr04_53732158	51		32	Chr05_15942776	48
33	Chr09_61873097	51		33	Chr12_59885264	47
34	Chr12_668919	50		34	Chr00_5435904	46
35	Chr05_63645571	50		35	Chr09_61873097	44
36	Chr07_26494525	50		36	Chr12_61330930	44
37	Chr10_21541506	49		37	Chr08_9763354	44
38	Chr12_59536511	49		38	Chr05_6574097	44
39	Chr06_12068612	48		39	Chr07_26494525	42
40	Chr09_35091852	48		40	Chr02_37936941	41
41	Chr03_62739250	47		41	Chr01_56275085	41
42	Chr05_5393912	46		42	Chr03_27633016	40
43	Chr01_64763601	46		43	Chr00_6806345	39
44	Chr07_23045405	46		44	Chr01_48022309	39
45	Chr07_496091	46		45	Chr02_12372394	39
46	Chr01_26056243	44		46	Chr09_53485627	38
47	Chr05_39204021	43		47	Chr10_4527538	38
48	Chr09_14705509	42		48	Chr09_35091852	38
49	Chr04_58664661	41		49	Chr02_6382290	38
50	Chr11_28268941	41		50	Chr10_15017145	38
51	Chr12_63117188	40		51	Chr06_31163628	37
52	Chr02_50928084	40		52	Chr09_61733551	35
53	Chr03_3162423	40		53	Chr05_59903964	35
54	Chr03_64267457	38		54	Chr10_59262554	35
55	Chr11_51279523	37		55	Chr12_45925238	35
56	Chr05_26616119	37		56	Chr00_9064761	35
57	Chr06_36877907	37		57	Chr00_1459185	34
58	Chr04_62558880	37		58	Chr12_6527891	34
59	Chr05_6574097	37		59	Chr03_14957920	34
60	Chr09_65016775	36		60	Chr03_62918690	34
61	Chr03_106689	36		61	Chr10_22106939	33
62	Chr09_2710088	36		62	Chr09_63006744	33
63	Chr00_6806345	36		63	Chr09_54169050	32
64	Chr12_53894025	34		64	Chr12_61330768	32
65	Chr01_73708136	34		65	Chr01_41086038	31
66	Chr02_6382290	34		66	Chr04_85295	31
67	Chr11_2185949	34		67	Chr07_65450405	31
68	Chr05_28777820	34		68	Chr00_2140392	31
69	Chr02_1397577	34		69	Chr01_57740190	30
70	Chr01_36596460	33		70	Chr07_7386605	30
71	Chr12_60722693	33		71	Chr12_61601445	29
72	Chr07_45028830	33		72	Chr05_24827025	29
73	Chr07_12564337	33		73	Chr03_62739250	28
74	Chr04_20549246	33		74	Chr00_138783	28
75	Chr07_65450405	32		75	Chr02_1378716	28
76	Chr04_36296616	32		76	Chr01_36596460	27
77	Chr11_8065515	31		77	Chr11_1903	27
78	Chr00_2140392	31		78	Chr05_17814724	27
79	Chr09_26302725	30		79	Chr09_7519052	27
80	Chr02_828581	30		80	Chr12_60722693	27
81	Chr02_3463596	29		81	Chr09_46268570	26
82	Chr12_4485436	29		82	Chr03_29687692	26
83	Chr12_42899278	29		83	Chr08_14663831	26
84	Chr09_47087147	29		84	Chr00_6518226	26
85	Chr08_45458894	29		85	Chr11_4243083	25
86	Chr09_48242279	28		86	Chr05_52351676	25
87	Chr12_64263993	28		87	Chr06_18200478	25
88	Chr03_64196230	28		88	Chr05_45284825	25
89	Chr05_21662664	28		89	Chr02_44808732	24
90	Chr12_59885264	27		90	Chr03_18295681	24
91	Chr12_61330930	27		91	Chr04_26038869	24
92	Chr09_61733551	27		92	Chr04_30720709	24
93	Chr07_1881653	27		93	Chr02_7966115	24
94	Chr07_2314056	27		94	Chr05_39204021	23
95	Chr05_7223424	26		95	Chr07_63252541	23
96	Chr01_58760548	26		96	Chr08_52454471	23
97	Chr02_14437289	25		97	Chr11_11277540	23
98	Chr08_5779279	25		98	Chr04_26038878	23
99	Chr10_53487570	25		99	Chr02_26277793	23
100	Chr12_56964714	24		100	Chr10_64663790	22
